# Supplementary material for: Integrated transcriptomic and metabolomic analysis of provenances and organ-specific responses to drought and rehydration in Pinus tabuliformis
Source: Front Plant Sci. 2026 Mar 12;17:1778743. doi: 10.3389/fpls.2026.1778743 (PMC13020022; doi:10.3389/fpls.2026.1778743)
Supplement: Supplementary file 1 [file DataSheet1.csv]

gene_id	time_point	log2FC	pvalue	padj	diff_type	class
Pt1G39340.1	D10	-2.178758921	0.001663761	0.036379881	down	HLH-Root
Pt1G76850.1	D10	-5.998326845	0.002332018	0.047376084	down	HLH-Root
Pt1G47550.1	D10	-2.017105329	0.001750761	0.037752963	down	HLH-Root
Pt1G12670.1	D10	1.30344406	8.14E-05	0.003709436	up	HLH-Root
Pt1G65460.1	D10	-2.854255935	1.19E-06	0.000127511	down	HLH-Root
Pt1G43900.1	D10	-4.974155164	5.97E-09	1.64E-06	down	HLH-Root
Pt1G74020.1	D10	2.01336037	4.31E-07	5.93E-05	up	HLH-Root
Pt1G71930.1	D10	2.04720319	2.02E-08	4.66E-06	up	HLH-Root
Pt1G31410.1	D10	1.989661564	0.001845448	0.039192743	up	HLH-Root
Pt1G45180.1	D10	-5.485979163	1.24E-05	0.000857868	down	HLH-Root
Pt1G37620.1	D10	2.230592517	1.08E-09	4.00E-07	up	HLH-Root
Pt1G01280.1	D10	2.406946439	0.000113862	0.004785621	up	HLH-Root
Pt1G46300.1	D10	1.641737403	0.000172706	0.006624154	up	HLH-Root
Pt1G45520.1	D10	1.175348057	0.000514073	0.014938965	up	HLH-Root
Pt1G34060.1	D10	1.808463386	0.000113122	0.004768808	up	HLH-Root
Pt1G07870.1	D10	-3.792846662	0.002235954	0.045941272	down	HLH-Root
Pt1G60660.1	D10	2.64193867	0.001139365	0.027247722	up	HLH-Root
Pt1G37810.1	D10	2.053712212	0.000485352	0.014374216	up	HLH-Root
Pt1G75210.1	D10	-3.072289102	0.000292167	0.009969217	down	HLH-Root
Pt1G75450.1	D10	-5.518691287	0.000101063	0.004433505	down	HLH-Root
Pt1G20900.1	D10	-2.857139369	0.001831061	0.038946119	down	HLH-Root
Pt1G64760.1	D10	-3.553441571	6.66E-06	0.000524944	down	HLH-Root
Pt1G40140.1	D10	-3.408318031	4.67E-05	0.002384527	down	HLH-Root
Pt1G17170.1	D10	-2.946920343	0.00244566	0.048836672	down	HLH-Root
Pt1G55430.1	D10	2.116557464	6.23E-05	0.002957971	up	HLH-Root
Pt1G17660.1	D10	1.543780974	0.000768459	0.020315677	up	HLH-Root
Pt1G53010.1	D10	1.58562536	0.001507494	0.033537552	up	HLH-Root
Pt1G32460.1	D10	2.635775938	4.60E-06	0.000389084	up	HLH-Root
Pt1G73750.1	D10	2.355743316	0.001003097	0.024922965	up	HLH-Root
Pt1G39430.1	D10	-1.779316489	0.00199933	0.041828012	down	HLH-Root
Pt1G38160.1	D10	-2.650740961	4.51E-05	0.002334566	down	HLH-Root
Pt1G63020.1	D10	-2.943993221	7.64E-08	1.32E-05	down	HLH-Root
Pt1G63130.1	D10	1.538080219	0.000321731	0.010753465	up	HLH-Root
Pt1G60670.1	D10	2.836401853	4.90E-05	0.002446879	up	HLH-Root
Pt1G75680.1	D10	-2.443117626	0.000302972	0.010223834	down	HLH-Root
Pt1G63010.1	D10	-2.608479219	5.69E-12	4.20E-09	down	HLH-Root
Pt1G32640.1	D10	-5.26466979	0.000411488	0.012667688	down	HLH-Root
Pt1G40180.1	D10	-2.779818981	1.03E-05	0.000742924	down	HLH-Root
Pt1G64770.1	D10	-3.460659042	0.000259039	0.009182818	down	HLH-Root
Pt1G00390.1	D10	-1.512813825	0.002347589	0.047554768	down	HLH-Root
Pt1G39360.1	D10	-2.2915901	3.82E-05	0.002044766	down	HLH-Root
Pt1G63190.1	D10	1.608014567	0.000138445	0.005584755	up	HLH-Root
Pt1G32830.1	D10	3.26706443	0.000803514	0.020927138	up	HLH-Root
Pt1G67420.1	D10	-1.8957548	0.000223919	0.008207237	down	HLH-Root
Pt1G07780.1	D10	-2.557816959	3.36E-11	2.14E-08	down	HLH-Root
Pt1G63200.1	D10	1.650249141	0.001138759	0.027247722	up	HLH-Root
Pt1G48230.1	D10	1.344164216	0.000406121	0.012585266	up	HLH-Root
Pt1G32660.1	D10	-3.162931359	0.000976356	0.024475153	down	HLH-Root
Pt1G39420.1	D10	-2.132913967	0.000177553	0.006754714	down	HLH-Root
Pt1G55410.1	D10	-2.019939599	0.001015839	0.025042565	down	HLH-Root
Pt1G07840.1	D10	-3.433754002	4.89E-06	0.000408695	down	HLH-Root
Pt1G49140.1	D10	-1.926494968	0.000202036	0.007543044	down	HLH-Root
Pt1G36080.1	D10	-6.024838901	5.91E-05	0.002881738	down	HLH-Root
Pt1G79090.1	D10	1.963410219	0.000509122	0.01492078	up	HLH-Root
Pt1G09820.1	D10	-3.138262499	0.000435686	0.013181382	down	HLH-Root
Pt1G07770.1	D10	-1.743497207	0.000444346	0.013385676	down	HLH-Root
Pt1G75430.1	D10	-5.647901747	8.73E-05	0.003944743	down	HLH-Root
Pt1G01130.1	D10	-2.375383203	0.001995375	0.041807573	down	HLH-Root
PtXG05830.1	D10	-1.67675102	0.00010771	0.004609875	down	HLH-Root
PtXG32990.1	D10	-2.399416111	2.70E-06	0.000250992	down	HLH-Root
PtXG41310.1	D10	-2.80077155	7.38E-06	0.000566586	down	HLH-Root
PtXG14020.1	D10	-3.252214845	1.73E-05	0.001114024	down	HLH-Root
PtXG14140.1	D10	-4.778882678	5.48E-05	0.002691938	down	HLH-Root
PtXG40810.1	D10	-4.556070046	3.14E-07	4.50E-05	down	HLH-Root
PtXG49260.1	D10	1.848359511	3.57E-09	1.11E-06	up	HLH-Root
PtXG15790.1	D10	1.501017217	9.32E-05	0.004165563	up	HLH-Root
PtXG04170.1	D10	2.360439981	6.91E-14	9.71E-11	up	HLH-Root
PtXG03000.1	D10	2.257956349	3.54E-05	0.001929848	up	HLH-Root
PtXG14160.1	D10	-2.559604191	0.000104687	0.004521829	down	HLH-Root
PtXG40870.1	D10	-5.13849848	4.73E-06	0.000397453	down	HLH-Root
PtXG53040.1	D10	2.49964543	0.001340723	0.030886604	up	HLH-Root
PtXG40840.1	D10	-4.044521735	7.77E-08	1.33E-05	down	HLH-Root
PtXG51080.1	D10	2.15955173	2.47E-09	8.25E-07	up	HLH-Root
PtXG16760.1	D10	-2.010833002	4.26E-06	0.000371246	down	HLH-Root
PtXG13720.1	D10	-4.021420519	6.37E-05	0.003011549	down	HLH-Root
PtXG02460.1	D10	-6.093442413	1.66E-05	0.001085283	down	HLH-Root
PtXG25260.1	D10	-1.82680617	0.001400078	0.031906323	down	HLH-Root
PtXG13960.1	D10	-3.327448018	1.99E-06	0.000203058	down	HLH-Root
PtXG04880.1	D10	-2.956349932	0.000162491	0.006301229	down	HLH-Root
PtXG10460.1	D10	-2.082001448	0.000924899	0.023352032	down	HLH-Root
PtXG52990.1	D10	1.329646942	0.00177966	0.038317289	up	HLH-Root
PtXG14030.1	D10	-6.375121254	7.08E-08	1.29E-05	down	HLH-Root
PtXG02650.1	D10	1.148498444	0.00111294	0.026844421	up	HLH-Root
PtXG13980.1	D10	-4.059877849	7.19E-06	0.000563583	down	HLH-Root
PtXG45810.1	D10	-3.398204229	0.000318623	0.010675019	down	HLH-Root
PtXG05850.1	D10	-2.319028647	0.000144671	0.00575324	down	HLH-Root
PtXG02540.1	D10	2.013409857	0.001828557	0.038946119	up	HLH-Root
PtXG15230.1	D10	-3.123424211	0.000150578	0.005904492	down	HLH-Root
PtXG07240.1	D10	3.704742679	0.000543875	0.015549744	up	HLH-Root
PtXG08200.1	D10	-3.492108799	1.58E-07	2.52E-05	down	HLH-Root
PtXG49990.1	D10	4.366801554	1.32E-06	0.000139579	up	HLH-Root
PtXG48050.1	D10	1.454478351	7.85E-07	9.75E-05	up	HLH-Root
PtXG14000.1	D10	-1.948719706	0.000880918	0.022407178	down	HLH-Root
PtXG14170.1	D10	-2.718738673	5.31E-07	7.17E-05	down	HLH-Root
PtXG46030.1	D10	-2.028854482	0.002097038	0.043355255	down	HLH-Root
PtXG13800.1	D10	-3.232413194	0.000553602	0.015795651	down	HLH-Root
PtXG06030.1	D10	-4.018819999	0.000186009	0.007038262	down	HLH-Root
PtXG10320.1	D10	-1.896109684	0.000690136	0.018673877	down	HLH-Root
PtXG40800.1	D10	-7.414675552	2.53E-08	5.64E-06	down	HLH-Root
PtXG10590.1	D10	2.742131762	0.001540422	0.034000697	up	HLH-Root
PtJG29640.1	D10	-2.007146164	5.93E-05	0.002881738	down	HLH-Root
PtJG01610.1	D10	-3.040354746	0.00099707	0.024861232	down	HLH-Root
PtJG25580.1	D10	-1.403430116	0.001469193	0.033158412	down	HLH-Root
PtJG10490.1	D10	3.57049292	9.44E-07	0.000109504	up	HLH-Root
PtJG43270.1	D10	1.125685005	0.000332944	0.011049345	up	HLH-Root
PtJG52910.1	D10	-2.505612492	0.001651117	0.03621622	down	HLH-Root
PtJG26050.1	D10	-1.346729051	0.000269598	0.009485251	down	HLH-Root
PtJG50640.1	D10	2.171873662	8.66E-12	5.79E-09	up	HLH-Root
PtJG31370.1	D10	3.370937238	0.000134076	0.005471402	up	HLH-Root
PtJG52110.1	D10	3.636529647	4.44E-09	1.30E-06	up	HLH-Root
PtJG50610.1	D10	3.624920969	2.11E-09	7.40E-07	up	HLH-Root
PtJG43210.1	D10	1.752240803	0.001510109	0.033542575	up	HLH-Root
PtJG47330.1	D10	-1.51471686	0.000131344	0.005422968	down	HLH-Root
PtJG08510.1	D10	1.236188195	0.000702164	0.01887674	up	HLH-Root
PtJG29780.1	D10	-2.795972041	7.14E-08	1.29E-05	down	HLH-Root
PtJG37530.1	D10	-1.462643489	0.000961076	0.024135212	down	HLH-Root
PtJG34240.1	D10	-3.118657119	0.001190871	0.028143839	down	HLH-Root
PtJG38740.1	D10	5.383449661	0.002209822	0.04548604	up	HLH-Root
PtJG23380.1	D10	1.507320446	0.000289545	0.009927167	up	HLH-Root
PtJG24240.1	D10	-2.815943666	0.000627303	0.01740438	down	HLH-Root
PtJG39260.1	D10	1.422354864	0.001972944	0.041461359	up	HLH-Root
PtJG05220.1	D10	2.522670838	9.24E-05	0.00414424	up	HLH-Root
PtJG30900.1	D10	-2.727905558	7.24E-06	0.000564334	down	HLH-Root
PtJG52100.1	D10	4.408237589	5.25E-09	1.47E-06	up	HLH-Root
PtJG52090.1	D10	2.673319059	0.000116454	0.004879952	up	HLH-Root
PtJG26190.1	D10	-2.02664733	6.04E-05	0.002911853	down	HLH-Root
PtJG17050.1	D10	4.386793029	2.48E-16	6.95E-13	up	HLH-Root
PtJG10520.1	D10	2.916490397	1.85E-05	0.001174444	up	HLH-Root
PtJG53120.1	D10	1.678276537	4.70E-08	9.42E-06	up	HLH-Root
PtJG05550.1	D10	1.46819338	0.000358956	0.011661835	up	HLH-Root
PtJG43200.1	D10	-1.253356871	0.00141468	0.032186845	down	HLH-Root
PtJG10640.1	D10	2.482691493	4.33E-06	0.000372983	up	HLH-Root
PtJG30320.1	D10	1.441216895	0.000279293	0.009656943	up	HLH-Root
PtJG10610.1	D10	5.709487474	8.63E-05	0.003921543	up	HLH-Root
PtJG47140.1	D10	-1.722032334	1.17E-05	0.000815397	down	HLH-Root
PtJG12800.1	D10	2.182422259	0.000738831	0.019606269	up	HLH-Root
PtJG38270.1	D10	1.488587794	0.000286779	0.00989141	up	HLH-Root
PtJG28270.1	D10	1.405728633	0.000637456	0.017615376	up	HLH-Root
PtJG05150.1	D10	4.866368617	0.000130582	0.005407385	up	HLH-Root
PtJG44090.1	D10	3.063999639	5.51E-07	7.37E-05	up	HLH-Root
PtJG09610.1	D10	3.833678586	2.68E-06	0.000250992	up	HLH-Root
PtJG33870.1	D10	-1.214708465	0.001057097	0.025852837	down	HLH-Root
PtJG02410.1	D10	3.244690721	2.00E-06	0.000203058	up	HLH-Root
PtJG13690.1	D10	-2.255643638	0.000297935	0.01010246	down	HLH-Root
PtJG50130.1	D10	-2.796379044	1.68E-08	3.92E-06	down	HLH-Root
PtJG31550.1	D10	-5.486331521	0.000350708	0.011476076	down	HLH-Root
PtJG04610.1	D10	1.748436295	0.000378525	0.012104183	up	HLH-Root
PtJG53510.1	D10	-1.733272111	4.97E-06	0.000410365	down	HLH-Root
PtJG22250.1	D10	1.197567242	0.000129744	0.005388616	up	HLH-Root
PtJG39110.1	D10	-1.106379327	0.002373019	0.047920278	down	HLH-Root
PtQG39890.1	D10	-1.622735342	1.23E-12	1.24E-09	down	HLH-Root
PtQG40800.1	D10	-2.381048119	2.99E-05	0.00167545	down	HLH-Root
PtQG00500.1	D10	-2.150484041	0.002079059	0.043174312	down	HLH-Root
PtQG41360.1	D10	1.538836631	0.000582204	0.016378718	up	HLH-Root
PtQG26060.1	D10	-2.202595018	0.000343913	0.011306429	down	HLH-Root
PtQG37920.1	D10	-3.507104765	9.44E-06	0.000690548	down	HLH-Root
PtQG33180.1	D10	-2.812542656	0.002286818	0.04686475	down	HLH-Root
PtQG43710.1	D10	-7.817942287	7.37E-08	1.31E-05	down	HLH-Root
PtQG00090.1	D10	4.319171173	0.000885113	0.022468739	up	HLH-Root
PtQG34840.1	D10	2.822346599	2.32E-05	0.001367292	up	HLH-Root
PtQG22160.1	D10	2.300002905	0.000394359	0.012383963	up	HLH-Root
PtQG05430.1	D10	-6.636292819	2.07E-05	0.001282937	down	HLH-Root
PtQG14110.1	D10	-4.242838794	2.69E-06	0.000250992	down	HLH-Root
PtQG15530.1	D10	-1.886810893	1.26E-08	3.15E-06	down	HLH-Root
PtQG14140.1	D10	-3.485703379	1.11E-05	0.000780302	down	HLH-Root
PtQG43720.1	D10	-6.415692273	3.31E-05	0.001824184	down	HLH-Root
PtQG09840.1	D10	1.73282658	7.67E-06	0.000585021	up	HLH-Root
PtQG19050.1	D10	-1.790701093	7.28E-06	0.000564334	down	HLH-Root
PtQG21260.1	D10	-1.153645392	0.000108945	0.004634442	down	HLH-Root
PtQG09410.1	D10	3.291193025	1.72E-05	0.001114024	up	HLH-Root
PtQG19450.1	D10	-4.338016824	6.57E-06	0.000520757	down	HLH-Root
PtQG00170.1	D10	4.765362877	0.000338591	0.011172653	up	HLH-Root
PtQG02490.1	D10	-4.018063897	1.57E-05	0.001046677	down	HLH-Root
PtQG31430.1	D10	5.253669952	0.000234461	0.008526833	up	HLH-Root
PtQG43570.1	D10	2.562683886	0.000132609	0.005459146	up	HLH-Root
PtQG27430.1	D10	-5.582056881	2.19E-05	0.001341661	down	HLH-Root
PtQG12890.1	D10	1.505463127	0.000462838	0.013883153	up	HLH-Root
PtQG09390.1	D10	2.168115491	0.000407283	0.012593479	up	HLH-Root
PtQG03660.1	D10	-2.125937408	0.000270938	0.009508575	down	HLH-Root
PtQG04080.1	D10	3.058828897	2.68E-05	0.001534339	up	HLH-Root
PtQG01950.1	D10	-1.88061434	3.92E-06	0.000350624	down	HLH-Root
PtQG01160.1	D10	3.412206345	0.000151737	0.005908757	up	HLH-Root
PtQG40810.1	D10	-8.18738283	4.87E-11	2.74E-08	down	HLH-Root
PtQG33280.1	D10	2.915246958	0.000826013	0.021315382	up	HLH-Root
PtQG36330.1	D10	-3.924604011	5.92E-05	0.002881738	down	HLH-Root
PtQG35060.1	D10	-2.305841029	0.001677743	0.036628546	down	HLH-Root
PtQG37820.1	D10	-4.364967404	2.91E-05	0.001641218	down	HLH-Root
PtQG13680.1	D10	2.001544469	3.85E-05	0.002053596	up	HLH-Root
PtQG33440.1	D10	-4.144325218	1.84E-10	8.31E-08	down	HLH-Root
PtQG00200.1	D10	4.433896474	0.000615391	0.017208893	up	HLH-Root
PtQG20320.1	D10	-3.59614633	0.000473526	0.014143315	down	HLH-Root
PtQG20560.1	D10	1.764448787	7.51E-08	1.32E-05	up	HLH-Root
Pt2G63840.1	D10	-1.689926946	0.000556784	0.015854227	down	HLH-Root
Pt2G65830.1	D10	-3.31372397	8.64E-12	5.79E-09	down	HLH-Root
Pt2G20450.1	D10	-6.591034604	1.35E-05	0.000919072	down	HLH-Root
Pt2G68270.1	D10	1.318240629	0.000277848	0.009630693	up	HLH-Root
Pt2G46650.1	D10	2.495689338	0.000771767	0.020326569	up	HLH-Root
Pt2G19460.1	D10	-6.980999303	6.62E-08	1.24E-05	down	HLH-Root
Pt2G28020.1	D10	1.288766818	2.80E-06	0.000258646	up	HLH-Root
Pt2G18680.1	D10	2.656334513	0.002381198	0.047920278	up	HLH-Root
Pt2G72280.1	D10	2.468967825	0.000422422	0.012891204	up	HLH-Root
Pt2G28140.1	D10	2.256215158	8.24E-06	0.000621683	up	HLH-Root
Pt2G01700.1	D10	4.680191883	0.001143828	0.027261555	up	HLH-Root
Pt2G41550.1	D10	2.583928455	4.91E-09	1.41E-06	up	HLH-Root
Pt2G69350.1	D10	-2.542372495	8.13E-10	3.26E-07	down	HLH-Root
Pt2G55700.1	D10	3.383025243	0.000127256	0.005316743	up	HLH-Root
Pt2G18490.1	D10	3.531813393	1.08E-05	0.000764532	up	HLH-Root
Pt2G19400.1	D10	-1.366051299	0.00051398	0.014938965	down	HLH-Root
Pt2G18740.1	D10	1.880516891	0.002238483	0.045941272	up	HLH-Root
Pt2G19390.1	D10	-5.927604101	1.18E-06	0.000127511	down	HLH-Root
Pt2G42330.1	D10	2.642399719	0.002339273	0.0474548	up	HLH-Root
Pt2G28120.1	D10	1.387725132	3.63E-06	0.00032655	up	HLH-Root
Pt2G46850.1	D10	-1.639985252	0.001172553	0.027757663	down	HLH-Root
Pt2G29990.1	D10	1.18721133	4.31E-06	0.000372983	up	HLH-Root
Pt2G47870.1	D10	-4.165309399	0.001272117	0.029615228	down	HLH-Root
Pt2G63920.1	D10	-6.176217307	0.001625064	0.035700541	down	HLH-Root
Pt2G46000.1	D10	1.908305304	0.000404317	0.012566676	up	HLH-Root
Pt2G55680.1	D10	3.029774321	0.000145961	0.005788134	up	HLH-Root
Pt2G18510.1	D10	2.474856561	8.92E-07	0.000106415	up	HLH-Root
Pt2G44590.1	D10	2.742057341	0.001727684	0.037370155	up	HLH-Root
Pt2G62590.1	D10	3.353004331	0.001500822	0.033442127	up	HLH-Root
Pt2G23930.1	D10	-4.983044645	4.06E-05	0.002133299	down	HLH-Root
Pt2G04290.1	D10	-3.417969658	6.13E-06	0.00048997	down	HLH-Root
Pt2G45640.1	D10	2.76243315	0.000277499	0.009630693	up	HLH-Root
Pt2G71290.1	D10	2.38741046	0.00014198	0.005694618	up	HLH-Root
Pt2G41470.1	D10	2.393170282	3.14E-07	4.50E-05	up	HLH-Root
Pt2G68200.1	D10	-1.33257929	0.000789093	0.020589748	down	HLH-Root
Pt2G54410.1	D10	-3.271129603	2.30E-05	0.001367292	down	HLH-Root
Pt2G19540.1	D10	-3.273946979	7.39E-11	3.84E-08	down	HLH-Root
Pt2G06280.1	D10	1.923861109	0.001596986	0.03519386	up	HLH-Root
Pt2G23920.1	D10	-4.640842065	5.45E-11	2.94E-08	down	HLH-Root
Pt2G19420.1	D10	-1.715496331	0.000648139	0.017770654	down	HLH-Root
Pt2G28180.1	D10	2.130250969	1.58E-07	2.52E-05	up	HLH-Root
Pt2G28060.1	D10	1.253291003	0.00059002	0.016565394	up	HLH-Root
Pt2G46660.1	D10	1.534324623	0.001825425	0.038944251	up	HLH-Root
Pt2G28130.1	D10	3.619688385	0.000133387	0.005459165	up	HLH-Root
Pt2G18570.1	D10	2.628698291	0.000235248	0.008533374	up	HLH-Root
Pt2G08580.1	D10	1.738884047	0.000370554	0.011903506	up	HLH-Root
Pt2G28370.1	D10	2.758684386	4.64E-11	2.71E-08	up	HLH-Root
Pt2G25290.1	D10	1.900564145	3.65E-05	0.001971904	up	HLH-Root
Pt2G04000.1	D10	-3.235451561	4.07E-08	8.65E-06	down	HLH-Root
Pt2G42130.1	D10	1.503870709	1.53E-05	0.001027894	up	HLH-Root
Pt2G41570.1	D10	2.127954572	0.000478727	0.014255855	up	HLH-Root
Pt2G28160.1	D10	1.799121812	0.000417472	0.012795777	up	HLH-Root
Pt2G28040.1	D10	1.339355457	0.000137979	0.005581969	up	HLH-Root
Pt2G18710.1	D10	1.96004202	0.000205585	0.007615202	up	HLH-Root
Pt2G44270.1	D10	4.427961973	1.02E-05	0.000741226	up	HLH-Root
Pt2G68060.1	D10	-2.411643172	8.73E-09	2.27E-06	down	HLH-Root
Pt2G58180.1	D10	8.550808846	3.82E-14	6.70E-11	up	HLH-Root
Pt2G46860.1	D10	-1.552705936	0.000813332	0.021104545	down	HLH-Root
Pt2G70450.1	D10	1.722297363	0.000252259	0.009010718	up	HLH-Root
Pt2G10280.1	D10	-4.392808188	1.96E-05	0.00122597	down	HLH-Root
Pt2G03910.1	D10	2.18217384	0.002321285	0.04727969	up	HLH-Root
Pt2G42540.1	D10	2.428288813	3.65E-11	2.23E-08	up	HLH-Root
Pt2G03170.1	D10	-4.412732324	0.000692916	0.018706064	down	HLH-Root
Pt2G19430.1	D10	-1.603319077	0.001246926	0.029222611	down	HLH-Root
Pt2G55660.1	D10	2.381627243	0.000840767	0.021616631	up	HLH-Root
Pt2G38220.1	D10	3.170756174	2.81E-09	9.18E-07	up	HLH-Root
Pt2G28170.1	D10	1.803853953	0.000317905	0.010675019	up	HLH-Root
Pt2G18660.1	D10	2.526079428	0.001398425	0.031906323	up	HLH-Root
Pt2G55650.1	D10	1.74106009	3.01E-05	0.00167545	up	HLH-Root
Pt2G49270.1	D10	2.200661261	0.000989559	0.024717854	up	HLH-Root
Pt2G16860.1	D10	3.416349034	2.30E-05	0.001367292	up	HLH-Root
Pt2G12200.1	D10	-1.849410639	9.87E-05	0.004356059	down	HLH-Root
Pt2G45430.1	D10	-6.574650848	9.65E-05	0.004275539	down	HLH-Root
Pt2G20500.1	D10	-2.688618291	4.83E-05	0.002431452	down	HLH-Root
Pt2G18470.1	D10	2.92224227	7.39E-06	0.000566586	up	HLH-Root
Pt2G28030.1	D10	2.00906141	0.000605756	0.016973272	up	HLH-Root
Pt2G44510.1	D10	-3.26368529	0.000102478	0.004467654	down	HLH-Root
Pt2G44140.1	D10	1.696921347	0.000941974	0.023697911	up	HLH-Root
Pt2G26540.1	D10	-2.90432906	0.000627341	0.01740438	down	HLH-Root
Pt2G01370.1	D10	-3.566580332	2.57E-06	0.000246801	down	HLH-Root
Pt2G18610.1	D10	2.51805196	9.19E-07	0.000107523	up	HLH-Root
Pt2G42340.1	D10	2.788602931	0.00067389	0.018369067	up	HLH-Root
Pt2G03980.1	D10	-2.773487443	5.01E-08	9.90E-06	down	HLH-Root
Pt2G04030.1	D10	1.410153952	0.000382393	0.012144885	up	HLH-Root
Pt2G71270.1	D10	2.512583147	0.002323906	0.04727969	up	HLH-Root
Pt2G28220.1	D10	2.980711458	0.000979337	0.024506124	up	HLH-Root
Pt2G28090.1	D10	2.115581934	0.001358764	0.031218208	up	HLH-Root
Pt2G41200.1	D10	-5.205446018	0.000381196	0.012144885	down	HLH-Root
Pt2G54560.1	D10	-2.462559008	4.95E-05	0.002463047	down	HLH-Root
Pt3G68650.1	D10	2.015830068	7.65E-05	0.003544651	up	HLH-Root
Pt3G12920.1	D10	1.227273402	7.94E-05	0.003629413	up	HLH-Root
Pt3G57680.1	D10	-6.491351054	0.000136227	0.005543077	down	HLH-Root
Pt3G69360.1	D10	1.370087131	0.000236379	0.008552286	up	HLH-Root
Pt3G69480.1	D10	-3.285489504	0.000196309	0.007348746	down	HLH-Root
Pt3G50590.1	D10	2.030611562	3.40E-05	0.00186414	up	HLH-Root
Pt3G60840.1	D10	-2.341158375	6.96E-08	1.29E-05	down	HLH-Root
Pt3G10080.1	D10	-2.524836129	0.002359425	0.047725652	down	HLH-Root
Pt3G48020.1	D10	-4.645243622	0.000238802	0.008595636	down	HLH-Root
Pt3G04470.1	D10	2.484413213	4.31E-08	9.01E-06	up	HLH-Root
Pt3G34800.1	D10	2.940972907	0.000690393	0.018673877	up	HLH-Root
Pt3G42520.1	D10	3.11644023	7.86E-05	0.003608109	up	HLH-Root
Pt3G49170.1	D10	-3.320391961	9.71E-07	0.000111673	down	HLH-Root
Pt3G11780.1	D10	3.366184744	0.000428801	0.013029244	up	HLH-Root
Pt3G41180.1	D10	-2.633308999	2.17E-07	3.38E-05	down	HLH-Root
Pt3G13010.1	D10	2.193812789	1.33E-05	0.000907601	up	HLH-Root
Pt3G38980.1	D10	1.105896501	0.001389868	0.031776821	up	HLH-Root
Pt3G71970.1	D10	-2.23614169	0.001293198	0.030056152	down	HLH-Root
Pt3G32450.1	D10	-2.541708798	0.001361141	0.031221733	down	HLH-Root
Pt3G39030.1	D10	2.430090306	0.0005607	0.01592066	up	HLH-Root
Pt3G50800.1	D10	-3.587235734	3.14E-09	1.00E-06	down	HLH-Root
Pt3G18510.1	D10	-1.883355308	0.00010464	0.004521829	down	HLH-Root
Pt3G65120.1	D10	5.318476476	0.001156708	0.027475242	up	HLH-Root
Pt3G13400.1	D10	-3.554812142	0.000518932	0.01498924	down	HLH-Root
Pt3G46300.1	D10	-1.464368655	0.001102419	0.026683712	down	HLH-Root
Pt3G45270.1	D10	2.002655968	2.26E-05	0.001367292	up	HLH-Root
Pt3G60170.1	D10	1.789836953	0.000571253	0.016121254	up	HLH-Root
Pt3G33540.1	D10	-1.530176188	0.00068969	0.018673877	down	HLH-Root
Pt3G66570.1	D10	1.638761376	0.00025614	0.009103032	up	HLH-Root
Pt3G03350.1	D10	2.694328562	9.92E-15	2.32E-11	up	HLH-Root
Pt3G47830.1	D10	-7.141611161	3.86E-08	8.33E-06	down	HLH-Root
Pt3G67170.1	D10	-3.43882053	4.63E-07	6.31E-05	down	HLH-Root
Pt3G39070.1	D10	2.144970757	2.18E-05	0.001341661	up	HLH-Root
Pt3G48780.1	D10	-2.285162715	0.001918213	0.04037162	down	HLH-Root
Pt3G39010.1	D10	2.673027819	2.21E-08	4.99E-06	up	HLH-Root
Pt3G00900.1	D10	-2.74120423	5.83E-07	7.65E-05	down	HLH-Root
Pt3G51260.1	D10	1.760083756	0.000268786	0.009480452	up	HLH-Root
Pt3G30190.1	D10	2.440645431	0.001319474	0.030565626	up	HLH-Root
Pt3G39610.1	D10	1.582750238	0.001441115	0.032682337	up	HLH-Root
Pt3G20220.1	D10	1.533107374	2.52E-05	0.001457023	up	HLH-Root
Pt3G30750.1	D10	3.306020091	0.000881091	0.022407178	up	HLH-Root
Pt3G26720.1	D10	1.401428597	3.04E-05	0.00168608	up	HLH-Root
Pt3G16430.1	D10	-1.318455635	0.000272766	0.009548849	down	HLH-Root
Pt3G13000.1	D10	-1.80818352	0.000233358	0.008526833	down	HLH-Root
Pt3G02960.1	D10	-4.104336413	9.39E-05	0.004185757	down	HLH-Root
Pt4G48030.1	D10	3.148251648	0.001205645	0.028349828	up	HLH-Root
Pt4G02360.1	D10	1.744679429	3.69E-05	0.001984838	up	HLH-Root
Pt4G07350.1	D10	1.839943557	0.000254876	0.009081101	up	HLH-Root
Pt4G15740.1	D10	-3.284711357	1.31E-08	3.23E-06	down	HLH-Root
Pt4G34850.1	D10	-3.069473939	0.000808044	0.021006154	down	HLH-Root
Pt4G43890.1	D10	1.427238744	0.001815868	0.038858469	up	HLH-Root
Pt4G39780.1	D10	-3.517773079	0.0012308	0.028892924	down	HLH-Root
Pt4G08000.1	D10	-7.339302939	1.19E-06	0.000127511	down	HLH-Root
Pt4G59250.1	D10	1.634033725	9.99E-05	0.004395672	up	HLH-Root
Pt4G16690.1	D10	3.802691744	0.000261661	0.009252386	up	HLH-Root
Pt4G10080.1	D10	-3.132760859	0.000435383	0.013181382	down	HLH-Root
Pt4G29640.1	D10	1.369579998	0.000781144	0.020458388	up	HLH-Root
Pt4G57020.1	D10	-1.825680144	0.000414865	0.012743707	down	HLH-Root
Pt4G30270.1	D10	-3.075352784	0.000647246	0.017770654	down	HLH-Root
Pt4G60590.1	D10	1.999879595	6.06E-06	0.000489134	up	HLH-Root
Pt4G07220.1	D10	3.183214297	0.001471626	0.033159889	up	HLH-Root
Pt4G08790.1	D10	-2.696982102	1.92E-13	2.25E-10	down	HLH-Root
Pt4G08800.1	D10	-3.415796539	1.72E-10	8.07E-08	down	HLH-Root
Pt4G15690.1	D10	-1.646545975	0.001701967	0.036870696	down	HLH-Root
Pt4G08420.1	D10	-2.401202132	2.05E-05	0.001276373	down	HLH-Root
Pt4G62720.1	D10	-2.875675072	0.001266021	0.029571392	down	HLH-Root
Pt4G31440.1	D10	-3.550955171	5.74E-20	8.06E-16	down	HLH-Root
Pt4G57240.1	D10	-2.28296965	0.000390899	0.012359099	down	HLH-Root
Pt4G08850.1	D10	-6.747010392	1.72E-05	0.001114024	down	HLH-Root
Pt4G09380.1	D10	2.061317145	0.000395214	0.012383963	up	HLH-Root
Pt4G10490.1	D10	1.832911248	0.000136886	0.005553772	up	HLH-Root
Pt4G31430.1	D10	2.652304079	9.67E-10	3.67E-07	up	HLH-Root
Pt4G08840.1	D10	-7.12877145	5.45E-06	0.000442098	down	HLH-Root
Pt4G57010.1	D10	-7.004619431	1.02E-05	0.000741226	down	HLH-Root
Pt4G28440.1	D10	-3.862888215	0.000128606	0.005357166	down	HLH-Root
Pt4G07510.1	D10	-3.805104654	0.000680031	0.018500534	down	HLH-Root
Pt4G39880.1	D10	1.748961021	1.09E-06	0.000121812	up	HLH-Root
Pt4G31740.1	D10	-6.000288831	2.49E-05	0.001451612	down	HLH-Root
Pt4G30670.1	D10	3.735209062	3.98E-06	0.000353482	up	HLH-Root
Pt4G59760.1	D10	5.326547929	0.001689285	0.03673356	up	HLH-Root
Pt4G51580.1	D10	2.691818178	2.69E-06	0.000250992	up	HLH-Root
Pt4G28420.1	D10	-5.201199413	0.00101683	0.025042565	down	HLH-Root
Pt4G04320.1	D10	3.473149057	1.34E-08	3.25E-06	up	HLH-Root
Pt4G07440.1	D10	-1.109321677	0.00053598	0.015386672	down	HLH-Root
Pt4G08890.1	D10	-2.47258192	1.19E-06	0.000127511	down	HLH-Root
Pt4G34400.1	D10	3.625092229	4.70E-17	1.65E-13	up	HLH-Root
Pt4G00420.1	D10	-6.05128329	0.000292586	0.009969217	down	HLH-Root
Pt4G10300.1	D10	-7.607756244	1.46E-08	3.47E-06	down	HLH-Root
Pt4G08520.1	D10	-4.791487892	2.61E-08	5.72E-06	down	HLH-Root
Pt4G19070.1	D10	2.328464644	0.001336675	0.03086225	up	HLH-Root
Pt4G41220.1	D10	-6.920140603	2.15E-06	0.000212935	down	HLH-Root
Pt4G47220.1	D10	-2.583077971	0.001746187	0.037712258	down	HLH-Root
Pt4G19370.1	D10	1.763897768	0.001483173	0.033260039	up	HLH-Root
Pt4G65140.1	D10	-4.009522521	3.05E-07	4.50E-05	down	HLH-Root
Pt4G42670.1	D10	2.068730262	0.000347391	0.011394087	up	HLH-Root
Pt4G51450.1	D10	-1.771763889	0.000141244	0.005681319	down	HLH-Root
Pt4G31770.1	D10	-2.038697714	0.000372657	0.011943732	down	HLH-Root
Pt4G60580.1	D10	1.713276455	4.66E-05	0.002384527	up	HLH-Root
Pt4G09840.1	D10	-6.371757603	1.64E-05	0.001083172	down	HLH-Root
Pt4G04330.1	D10	-7.531058727	6.64E-05	0.003128769	down	HLH-Root
Pt4G41140.1	D10	-5.891846427	0.000659445	0.018045404	down	HLH-Root
Pt4G11670.1	D10	-2.784095544	0.001473983	0.033159889	down	HLH-Root
Pt4G52900.1	D10	-2.045178386	0.00153266	0.033936089	down	HLH-Root
Pt4G30820.1	D10	-6.708163587	2.56E-06	0.000246801	down	HLH-Root
Pt4G08570.1	D10	-5.417737041	4.91E-12	3.83E-09	down	HLH-Root
Pt4G31840.1	D10	-3.911281087	1.04E-05	0.000742924	down	HLH-Root
Pt4G27320.1	D10	1.89088813	2.79E-05	0.001593018	up	HLH-Root
Pt4G44840.1	D10	-1.180969229	0.001435554	0.03260891	down	HLH-Root
Pt4G27070.1	D10	-6.981354861	1.28E-06	0.000135842	down	HLH-Root
Pt4G16500.1	D10	1.078050427	0.0006251	0.01740438	up	HLH-Root
Pt4G04340.1	D10	-6.749067642	4.25E-05	0.00222549	down	HLH-Root
Pt4G08810.1	D10	-6.988095483	3.00E-06	0.000273392	down	HLH-Root
Pt4G55050.1	D10	-5.037791145	0.001091675	0.026559671	down	HLH-Root
Pt4G43990.1	D10	1.694792293	8.76E-05	0.003944743	up	HLH-Root
Pt4G59210.1	D10	-4.683998268	0.000626217	0.01740438	down	HLH-Root
Pt4G10230.1	D10	-6.436993341	1.95E-06	0.00020175	down	HLH-Root
Pt4G07540.1	D10	4.636730402	5.05E-05	0.002506267	up	HLH-Root
Pt4G28470.1	D10	-4.194777789	0.000187125	0.007061439	down	HLH-Root
Pt4G39730.1	D10	1.738524768	4.15E-06	0.000364262	up	HLH-Root
Pt5G04960.1	D10	1.800478116	2.26E-05	0.001367292	up	HLH-Root
Pt5G62220.1	D10	3.664159384	0.000277176	0.009630693	up	HLH-Root
Pt5G09710.1	D10	6.103576527	0.000205596	0.007615202	up	HLH-Root
Pt5G06700.1	D10	3.182043873	0.000866932	0.022127261	up	HLH-Root
Pt5G41250.1	D10	1.852877351	0.000640161	0.017632005	up	HLH-Root
Pt5G25330.1	D10	3.135986842	0.000239499	0.008598696	up	HLH-Root
Pt5G42710.1	D10	-3.317605725	0.000289937	0.009927167	down	HLH-Root
Pt5G38630.1	D10	-1.623195948	3.00E-05	0.00167545	down	HLH-Root
Pt5G58780.1	D10	-3.50530544	2.80E-05	0.00159325	down	HLH-Root
Pt5G17610.1	D10	-4.270669533	0.000491838	0.014535634	down	HLH-Root
Pt5G37420.1	D10	-1.657021482	2.32E-05	0.001367292	down	HLH-Root
Pt5G10620.1	D10	2.59925438	0.002160132	0.044594023	up	HLH-Root
Pt5G14620.1	D10	3.280621629	1.15E-06	0.000126793	up	HLH-Root
Pt5G57800.1	D10	-2.596713829	6.22E-05	0.002957971	down	HLH-Root
Pt5G41240.1	D10	2.029859128	2.23E-07	3.45E-05	up	HLH-Root
Pt5G60430.1	D10	1.518597723	0.002054806	0.042797278	up	HLH-Root
Pt5G26520.1	D10	-2.41437354	2.36E-05	0.001379312	down	HLH-Root
Pt5G23070.1	D10	1.942887162	0.00088726	0.022482586	up	HLH-Root
Pt5G55080.1	D10	-2.850369251	3.21E-05	0.001774718	down	HLH-Root
Pt5G25980.1	D10	-2.519830272	9.02E-07	0.000106415	down	HLH-Root
Pt5G46920.1	D10	2.185289025	1.25E-07	2.09E-05	up	HLH-Root
Pt5G41000.1	D10	5.495421626	5.27E-14	8.23E-11	up	HLH-Root
Pt5G40950.1	D10	5.264652508	7.34E-07	9.28E-05	up	HLH-Root
Pt5G09800.1	D10	2.447193971	0.000147403	0.005796195	up	HLH-Root
Pt5G59090.1	D10	2.529189643	2.52E-05	0.001457023	up	HLH-Root
Pt5G36930.1	D10	-1.949918955	0.000495866	0.014623872	down	HLH-Root
Pt5G58810.1	D10	-6.415855031	4.66E-08	9.42E-06	down	HLH-Root
Pt5G41090.1	D10	3.134986197	2.61E-06	0.000249294	up	HLH-Root
Pt5G52920.1	D10	1.210670352	0.002385674	0.047920278	up	HLH-Root
Pt5G14680.1	D10	1.18463152	0.000501508	0.014728377	up	HLH-Root
Pt5G10790.1	D10	2.919423726	3.55E-05	0.001929848	up	HLH-Root
Pt5G25970.1	D10	-1.165947237	0.000381648	0.012144885	down	HLH-Root
Pt5G22460.1	D10	1.343669972	0.000151949	0.005908757	up	HLH-Root
Pt5G58750.1	D10	-3.066257199	1.80E-05	0.001145518	down	HLH-Root
Pt5G24030.1	D10	1.217181866	0.000323391	0.010757718	up	HLH-Root
Pt5G17640.1	D10	-3.804986682	0.000853397	0.02186129	down	HLH-Root
Pt5G58820.1	D10	-4.965882123	0.000443321	0.01338352	down	HLH-Root
Pt5G58850.1	D10	-2.158720147	0.000370435	0.011903506	down	HLH-Root
Pt5G20720.1	D10	-1.251739466	0.001342131	0.030886604	down	HLH-Root
Pt5G30330.1	D10	2.584798423	1.53E-05	0.001027894	up	HLH-Root
Pt5G42720.1	D10	-3.383731603	0.00179534	0.038536668	down	HLH-Root
Pt5G58800.1	D10	-6.298650807	7.09E-05	0.003316838	down	HLH-Root
Pt5G14520.1	D10	2.057422772	3.49E-10	1.44E-07	up	HLH-Root
Pt5G21920.1	D10	2.25473603	0.000771137	0.020326569	up	HLH-Root
Pt5G10840.1	D10	2.151234263	0.001330499	0.030770255	up	HLH-Root
Pt5G22140.1	D10	2.007965697	0.000479325	0.014255855	up	HLH-Root
Pt5G09720.1	D10	4.981385034	3.12E-14	6.26E-11	up	HLH-Root
Pt5G62940.1	D10	-1.506789506	8.65E-07	0.000104633	down	HLH-Root
Pt5G05980.1	D10	-2.957071172	1.57E-05	0.001046677	down	HLH-Root
Pt6G20950.1	D10	3.064623471	5.35E-06	0.000436325	up	HLH-Root
Pt6G26650.1	D10	2.966643112	4.97E-06	0.000410365	up	HLH-Root
Pt6G61080.1	D10	-1.867609682	0.001155413	0.027475242	down	HLH-Root
Pt6G61680.1	D10	-2.094300986	0.00237934	0.047920278	down	HLH-Root
Pt6G57330.1	D10	1.418897487	0.000540221	0.015476777	up	HLH-Root
Pt6G36960.1	D10	2.33109389	2.31E-12	2.03E-09	up	HLH-Root
Pt6G51670.1	D10	3.128616332	0.000393785	0.012383963	up	HLH-Root
Pt6G29830.1	D10	1.357035118	4.37E-08	9.01E-06	up	HLH-Root
Pt6G32760.1	D10	2.830984445	6.07E-05	0.002919821	up	HLH-Root
Pt6G56720.1	D10	2.450858533	0.002413675	0.04826663	up	HLH-Root
Pt6G54670.1	D10	-1.68851865	0.000167215	0.006466581	down	HLH-Root
Pt6G58880.1	D10	-3.772228513	6.07E-09	1.64E-06	down	HLH-Root
Pt6G01120.1	D10	1.132653968	0.000394927	0.012383963	up	HLH-Root
Pt6G50460.1	D10	1.886751898	0.000834324	0.021490352	up	HLH-Root
Pt6G52870.1	D10	2.971037828	8.66E-06	0.000643562	up	HLH-Root
Pt6G32770.1	D10	2.616814758	0.000404626	0.012566676	up	HLH-Root
Pt6G04620.1	D10	-6.695454447	2.17E-19	1.52E-15	down	HLH-Root
Pt6G34820.1	D10	-3.789645329	7.77E-05	0.003587975	down	HLH-Root
Pt6G23750.1	D10	2.301172438	0.00051607	0.014938965	up	HLH-Root
Pt6G51730.1	D10	2.560095334	4.50E-06	0.000382469	up	HLH-Root
Pt6G52810.1	D10	1.665598434	0.00217739	0.044884284	up	HLH-Root
Pt6G52930.1	D10	3.468144909	0.000484569	0.014374216	up	HLH-Root
Pt6G38620.1	D10	-2.244659742	0.002461743	0.049087993	down	HLH-Root
Pt6G35550.1	D10	3.030707476	4.04E-12	3.33E-09	up	HLH-Root
Pt6G57320.1	D10	1.410226115	0.001091334	0.026559671	up	HLH-Root
Pt6G58040.1	D10	2.462652366	1.23E-07	2.09E-05	up	HLH-Root
Pt6G38670.1	D10	3.66831053	2.64E-07	3.98E-05	up	HLH-Root
Pt6G58070.1	D10	1.809480476	0.000107354	0.004608686	up	HLH-Root
Pt6G36750.1	D10	1.996180375	5.33E-06	0.000436325	up	HLH-Root
Pt6G06310.1	D10	-2.259376109	0.000133268	0.005459165	down	HLH-Root
Pt6G21640.1	D10	-2.388486441	1.48E-06	0.000154303	down	HLH-Root
Pt6G04930.1	D10	-4.120497585	0.00049973	0.014706931	down	HLH-Root
Pt6G58020.1	D10	3.645405466	0.001069113	0.026101223	up	HLH-Root
Pt6G59880.1	D10	2.989371286	0.001368042	0.03132883	up	HLH-Root
Pt6G61730.1	D10	1.361719728	0.001989142	0.041739279	up	HLH-Root
Pt6G26140.1	D10	-2.609193356	0.001491428	0.033338643	down	HLH-Root
Pt6G03310.1	D10	-1.553691041	0.001524595	0.03381085	down	HLH-Root
Pt6G17710.1	D10	1.956162049	6.14E-06	0.00048997	up	HLH-Root
Pt6G28600.1	D10	-3.584013727	6.24E-05	0.002957971	down	HLH-Root
Pt6G58080.1	D10	1.886998717	1.04E-06	0.000118832	up	HLH-Root
Pt6G31710.1	D10	-3.589267859	3.09E-06	0.000280154	down	HLH-Root
Pt6G01750.1	D10	1.287428116	6.01E-05	0.002910731	up	HLH-Root
Pt6G33400.1	D10	-2.925466844	0.002386114	0.047920278	down	HLH-Root
Pt6G04580.1	D10	-2.424936126	0.000171514	0.006614596	down	HLH-Root
Pt6G61790.1	D10	-2.124946419	0.001101807	0.026683712	down	HLH-Root
Pt6G05940.1	D10	-2.671858114	2.04E-10	8.73E-08	down	HLH-Root
Pt6G13380.1	D10	-2.606480672	0.002089177	0.043256445	down	HLH-Root
Pt6G58060.1	D10	1.807342834	1.64E-05	0.001083172	up	HLH-Root
Pt6G21680.1	D10	-1.537327571	0.001684767	0.036724789	down	HLH-Root
Pt6G09590.1	D10	4.346992094	7.22E-05	0.003358719	up	HLH-Root
Pt6G29390.1	D10	1.982461137	9.03E-14	1.15E-10	up	HLH-Root
Pt6G15170.1	D10	1.377185262	0.001012343	0.025042565	up	HLH-Root
Pt6G51700.1	D10	2.934470266	0.0014905	0.033338643	up	HLH-Root
Pt6G55670.1	D10	1.135661252	0.000361824	0.011676523	up	HLH-Root
Pt6G44600.1	D10	-1.537285335	0.000105835	0.00455738	down	HLH-Root
Pt6G15850.1	D10	-2.90992775	2.90E-05	0.001640212	down	HLH-Root
Pt6G52960.1	D10	2.99574694	8.95E-07	0.000106415	up	HLH-Root
Pt6G51750.1	D10	2.733087467	4.36E-06	0.000373367	up	HLH-Root
Pt6G30700.1	D10	-2.436299136	0.000359708	0.011661835	down	HLH-Root
Pt6G36050.1	D10	-2.315643861	0.000144149	0.005748749	down	HLH-Root
Pt6G26740.1	D10	-3.968391472	6.52E-07	8.40E-05	down	HLH-Root
Pt6G30450.1	D10	-1.605598076	0.001270559	0.029615228	down	HLH-Root
Pt7G35390.1	D10	-2.026466134	8.55E-06	0.000641996	down	HLH-Root
Pt7G25940.1	D10	-6.65961475	1.80E-05	0.001145518	down	HLH-Root
Pt7G35400.1	D10	-2.83148192	4.88E-05	0.002446879	down	HLH-Root
Pt7G55840.1	D10	-6.131118021	2.28E-09	7.81E-07	down	HLH-Root
Pt7G45900.1	D10	3.281763664	0.002082354	0.043178856	up	HLH-Root
Pt7G04600.1	D10	-1.861043361	0.000666647	0.018206998	down	HLH-Root
Pt7G31310.1	D10	-5.120560565	0.000703272	0.01887674	down	HLH-Root
Pt7G55910.1	D10	-3.574822442	5.41E-05	0.002666843	down	HLH-Root
Pt7G50600.1	D10	1.352100888	0.001026622	0.02523943	up	HLH-Root
Pt7G09770.1	D10	-1.712992808	0.001015364	0.025042565	down	HLH-Root
Pt7G33000.1	D10	1.133032494	3.65E-05	0.001971904	up	HLH-Root
Pt7G48850.1	D10	-7.438112371	4.31E-07	5.93E-05	down	HLH-Root
Pt7G40830.1	D10	-3.498940175	2.84E-06	0.000260573	down	HLH-Root
Pt7G26400.1	D10	1.238907475	6.48E-07	8.40E-05	up	HLH-Root
Pt7G37970.1	D10	-2.348745959	0.000711225	0.019053777	down	HLH-Root
Pt7G55820.1	D10	-2.94320408	2.37E-07	3.62E-05	down	HLH-Root
Pt7G55940.1	D10	-5.685364229	0.000234317	0.008526833	down	HLH-Root
Pt7G38820.1	D10	-3.082724463	0.001540273	0.034000697	down	HLH-Root
Pt7G45480.1	D10	2.738969939	2.09E-06	0.000209081	up	HLH-Root
Pt7G01920.1	D10	-1.84821081	0.001700673	0.036870696	down	HLH-Root
Pt7G19860.1	D10	-1.260707127	0.001483134	0.033260039	down	HLH-Root
Pt7G55580.1	D10	3.609858909	0.002290397	0.04686966	up	HLH-Root
Pt7G47650.1	D10	1.172466655	0.000273824	0.009562039	up	HLH-Root
Pt7G05300.1	D10	1.779822826	0.000111522	0.004715504	up	HLH-Root
Pt7G24240.1	D10	-1.568659562	0.00064057	0.017632005	down	HLH-Root
Pt7G52990.1	D10	1.924874185	4.65E-05	0.002384527	up	HLH-Root
Pt7G32110.1	D10	-1.217856247	0.000464663	0.013908195	down	HLH-Root
Pt7G30920.1	D10	2.675950581	1.30E-10	6.29E-08	up	HLH-Root
Pt7G45470.1	D10	2.017987897	0.000172083	0.006618376	up	HLH-Root
Pt7G55930.1	D10	-4.608674996	1.06E-06	0.000119277	down	HLH-Root
Pt7G46390.1	D10	5.386578439	0.002317697	0.04727969	up	HLH-Root
Pt7G15540.1	D10	-2.618273229	0.000193078	0.007247126	down	HLH-Root
Pt7G11020.1	D10	2.359630178	0.000743784	0.019700462	up	HLH-Root
Pt7G48860.1	D10	-8.693739693	1.02E-08	2.60E-06	down	HLH-Root
Pt7G13430.1	D10	5.173614914	0.002400563	0.048072906	up	HLH-Root
Pt7G25610.1	D10	-5.340058513	0.000214945	0.007898957	down	HLH-Root
Pt7G56090.1	D10	-3.863420725	0.000700651	0.01887674	down	HLH-Root
Pt7G48870.1	D10	-8.262725162	5.31E-08	1.04E-05	down	HLH-Root
Pt7G24890.1	D10	-5.361453358	3.90E-07	5.47E-05	down	HLH-Root
Pt7G38850.1	D10	1.117803415	9.36E-06	0.000687786	up	HLH-Root
Pt7G12340.1	D10	1.907312299	0.000192199	0.007233491	up	HLH-Root
Pt7G14750.1	D10	-1.285812047	0.000816566	0.021149369	down	HLH-Root
Pt7G18060.1	D10	1.546992366	0.001863022	0.03938721	up	HLH-Root
Pt7G16190.1	D10	-3.232731665	4.57E-05	0.002357598	down	HLH-Root
Pt7G11010.1	D10	1.773761433	2.42E-06	0.000237145	up	HLH-Root
Pt7G35840.1	D10	2.35636851	0.000147252	0.005796195	up	HLH-Root
Pt7G10600.1	D10	-1.330597467	0.000411009	0.012667688	down	HLH-Root
Pt7G08340.1	D10	1.548455112	0.000294203	0.010000045	up	HLH-Root
Pt7G31350.1	D10	-6.56564368	6.24E-13	6.73E-10	down	HLH-Root
Pt7G14950.1	D10	1.567837033	0.001656326	0.036273802	up	HLH-Root
Pt7G35090.1	D10	-4.772893163	9.54E-05	0.004239727	down	HLH-Root
Pt7G10000.1	D10	-5.430795964	0.000338409	0.011172653	down	HLH-Root
Pt7G10610.1	D10	-1.501068535	0.000928093	0.02339062	down	HLH-Root
Pt7G55800.1	D10	-3.938704292	0.000151143	0.005908757	down	HLH-Root
Pt7G31290.1	D10	-4.000563743	0.002506732	0.04970268	down	HLH-Root
Pt8G44870.1	D10	-3.978199219	3.12E-07	4.50E-05	down	HLH-Root
Pt8G56130.1	D10	-4.292769131	0.000108099	0.004612438	down	HLH-Root
Pt8G37870.1	D10	1.503121458	7.05E-05	0.003309511	up	HLH-Root
Pt8G08510.1	D10	3.883186664	0.001035407	0.025410915	up	HLH-Root
Pt8G29360.1	D10	1.204452027	0.00186125	0.03938721	up	HLH-Root
Pt8G59250.1	D10	2.006321503	0.001617177	0.035582955	up	HLH-Root
Pt8G28030.1	D10	2.67689387	3.48E-07	4.93E-05	up	HLH-Root
Pt8G54140.1	D10	-2.29302634	4.02E-06	0.000354756	down	HLH-Root
Pt8G28210.1	D10	-4.359109373	3.03E-07	4.50E-05	down	HLH-Root
Pt8G18710.1	D10	3.448523082	0.000427496	0.01301776	up	HLH-Root
Pt8G05010.1	D10	-1.798452808	0.000210753	0.007785663	down	HLH-Root
Pt8G00220.1	D10	-1.440686036	0.000570392	0.016121254	down	HLH-Root
Pt8G13640.1	D10	2.370124126	8.75E-10	3.41E-07	up	HLH-Root
Pt8G59310.1	D10	-3.100446134	0.001803258	0.03864754	down	HLH-Root
Pt8G05180.1	D10	-2.354849859	2.33E-05	0.001367292	down	HLH-Root
Pt8G37860.1	D10	1.399306238	0.000361789	0.011676523	up	HLH-Root
Pt8G46930.1	D10	-3.627958912	0.001142321	0.027261555	down	HLH-Root
Pt8G28720.1	D10	3.893982873	9.88E-11	4.95E-08	up	HLH-Root
Pt8G03980.1	D10	-1.341445854	0.000510951	0.014938965	down	HLH-Root
Pt8G21030.1	D10	1.704284873	4.04E-05	0.002131402	up	HLH-Root
Pt8G21950.1	D10	3.230024359	7.77E-07	9.74E-05	up	HLH-Root
Pt8G41110.1	D10	-2.228609818	2.65E-05	0.001524845	down	HLH-Root
Pt8G49580.1	D10	4.372735201	0.000571904	0.016121254	up	HLH-Root
Pt8G49900.1	D10	1.211604633	0.000421552	0.012891204	up	HLH-Root
Pt8G42670.1	D10	-1.816150193	0.001108583	0.026785361	down	HLH-Root
Pt8G33330.1	D10	-8.615798066	7.05E-09	1.87E-06	down	HLH-Root
Pt8G02600.1	D10	-1.287246833	4.75E-05	0.002407291	down	HLH-Root
Pt8G57010.1	D10	3.63796913	0.000245665	0.008797571	up	HLH-Root
Pt8G48210.1	D10	1.655833742	3.96E-05	0.002095381	up	HLH-Root
Pt8G29870.1	D10	1.278249836	0.000287963	0.009907906	up	HLH-Root
Pt8G49600.1	D10	3.933524758	1.36E-05	0.000919072	up	HLH-Root
Pt8G54100.1	D10	-2.94436195	2.30E-05	0.001367292	down	HLH-Root
Pt8G08520.1	D10	4.209087283	2.14E-06	0.000212935	up	HLH-Root
Pt8G27910.1	D10	-3.939462532	0.000110987	0.004707058	down	HLH-Root
Pt8G46890.1	D10	-3.822110792	0.001258723	0.029449921	down	HLH-Root
Pt8G05390.1	D10	2.867832692	0.001124007	0.027018518	up	HLH-Root
Pt8G45270.1	D10	-2.371876714	0.000353222	0.011531451	down	HLH-Root
Pt8G06960.1	D10	1.180750088	0.000529397	0.015260111	up	HLH-Root
Pt8G37450.1	D10	1.459883753	7.23E-05	0.003358719	up	HLH-Root
Pt8G45140.1	D10	4.142045946	4.71E-05	0.002396903	up	HLH-Root
Pt8G54110.1	D10	-2.118746951	0.001901692	0.040084019	down	HLH-Root
Pt8G61750.1	D10	1.566837643	0.000339048	0.011172653	up	HLH-Root
Pt8G25300.1	D10	2.255195698	2.30E-05	0.001367292	up	HLH-Root
Pt8G44240.1	D10	-4.20166122	0.00185817	0.03938721	down	HLH-Root
Pt8G09800.1	D10	1.502465464	0.001690403	0.03673356	up	HLH-Root
Pt9G08080.1	D10	4.539992959	1.93E-05	0.001212167	up	HLH-Root
Pt9G05350.1	D10	2.163235839	8.06E-07	9.90E-05	up	HLH-Root
Pt9G44290.1	D10	2.545232597	0.000719917	0.019213297	up	HLH-Root
Pt9G31250.1	D10	-2.6901851	8.64E-06	0.000643562	down	HLH-Root
Pt9G30600.1	D10	2.170626206	5.25E-05	0.002593388	up	HLH-Root
Pt9G34040.1	D10	-1.43294816	0.001139347	0.027247722	down	HLH-Root
Pt9G44240.1	D10	2.922684989	4.03E-09	1.23E-06	up	HLH-Root
Pt9G36030.1	D10	4.685159206	0.000147153	0.005796195	up	HLH-Root
Pt9G45140.1	D10	-4.623648849	0.000784898	0.020518421	down	HLH-Root
Pt9G44610.1	D10	3.164733201	5.70E-07	7.55E-05	up	HLH-Root
Pt9G26520.1	D10	3.082874214	6.50E-08	1.23E-05	up	HLH-Root
Pt9G40060.1	D10	1.633252564	0.000143458	0.005737494	up	HLH-Root
Pt9G29510.1	D10	-3.183895242	2.25E-05	0.001367292	down	HLH-Root
Pt9G44600.1	D10	3.514226893	2.05E-10	8.73E-08	up	HLH-Root
Pt9G31300.1	D10	1.064218781	0.00039673	0.012403777	up	HLH-Root
Pt9G34740.1	D10	-3.91870027	4.83E-05	0.002431452	down	HLH-Root
Pt9G17020.1	D10	-1.978096443	0.002485201	0.049415377	down	HLH-Root
Pt9G01090.1	D10	-2.210920438	0.000238654	0.008595636	down	HLH-Root
Pt9G26460.1	D10	4.786480997	0.000717663	0.019189624	up	HLH-Root
Pt9G00250.1	D10	1.946456907	3.94E-05	0.002093431	up	HLH-Root
Pt9G13740.1	D10	-2.213099532	0.000213574	0.007869163	down	HLH-Root
Pt9G29660.1	D10	3.315219188	0.000184643	0.007005449	up	HLH-Root
Pt9G19860.1	D10	-6.379789326	0.001014242	0.025042565	down	HLH-Root
Pt9G10690.1	D10	-2.131377799	0.000447952	0.01346541	down	HLH-Root
Pt9G44630.1	D10	3.106047583	5.74E-08	1.10E-05	up	HLH-Root
Pt9G41310.1	D10	1.205940177	0.001193201	0.028151523	up	HLH-Root
Pt9G05430.1	D10	1.882289973	0.000400733	0.012501078	up	HLH-Root
Pt9G48270.1	D10	3.229892179	0.000516128	0.014938965	up	HLH-Root
Pt9G19770.1	D10	-4.160933	1.86E-05	0.001174444	down	HLH-Root
Pt9G45670.1	D10	1.411481269	0.002012826	0.042047687	up	HLH-Root
Pt9G08090.1	D10	4.288570852	8.77E-05	0.003944743	up	HLH-Root
Pt9G41520.1	D10	-1.33411913	0.000893337	0.022595789	down	HLH-Root
Pt9G48220.1	D10	2.403426167	0.000735898	0.019602532	up	HLH-Root
Pt9G41480.1	D10	1.16296984	0.000515105	0.014938965	up	HLH-Root
Pt9G21970.1	D10	1.165603377	0.002491863	0.049477754	up	HLH-Root
Pt9G56800.1	D10	-3.369765055	0.000846572	0.021726113	down	HLH-Root
Pt9G01650.1	D10	1.313457302	1.08E-05	0.000764532	up	HLH-Root
Pt9G00230.1	D10	1.847141776	8.11E-07	9.90E-05	up	HLH-Root
Pt9G29200.1	D10	-5.526677466	0.00053453	0.01537649	down	HLH-Root
Pt9G25820.1	D10	1.397639047	9.29E-06	0.000686263	up	HLH-Root
Pt9G33110.1	D10	2.343179502	0.000386361	0.012243184	up	HLH-Root
Pt9G44270.1	D10	3.085548797	1.16E-17	5.43E-14	up	HLH-Root
Pt9G26470.1	D10	5.07661675	2.31E-12	2.03E-09	up	HLH-Root
Pt9G27300.1	D10	-3.404704272	0.001871323	0.039503202	down	HLH-Root
Pt9G45300.1	D10	1.67174106	7.91E-06	0.000600397	up	HLH-Root
Pt9G44030.1	D10	2.136595455	6.94E-07	8.86E-05	up	HLH-Root
Pt9G50490.1	D10	3.321606369	0.001822963	0.038944251	up	HLH-Root
Pt9G33380.1	D10	1.076019494	0.000819984	0.021198786	up	HLH-Root
Pt9G37400.1	D10	2.292241714	1.25E-05	0.000859611	up	HLH-Root
Pt9G19850.1	D10	-4.738246882	1.49E-07	2.45E-05	down	HLH-Root
Pt9G46940.1	D10	2.077703223	0.000779289	0.020452618	up	HLH-Root
Pt9G01020.1	D10	-2.016045708	4.23E-09	1.26E-06	down	HLH-Root
Pt9G39170.1	D10	1.394601389	0.00111629	0.026879042	up	HLH-Root
Pt9G33300.1	D10	1.440462038	1.90E-05	0.001198689	up	HLH-Root
Pt9G05390.1	D10	4.08807935	2.13E-07	3.36E-05	up	HLH-Root
Pt9G05400.1	D10	1.746724263	0.002049423	0.042748583	up	HLH-Root
Pt9G52480.1	D10	1.626477011	1.13E-05	0.000790303	up	HLH-Root
Pt9G54870.1	D10	-1.677807633	0.002297945	0.046955686	down	HLH-Root
Pt9G55680.1	D10	1.337520857	0.001102476	0.026683712	up	HLH-Root
Pt0G35960.1	D10	1.74246015	7.85E-05	0.003608109	up	HLH-Root
Pt0G08630.1	D10	1.645286768	0.000175689	0.006701981	up	HLH-Root
Pt0G27200.1	D10	2.954706614	0.000305347	0.010279274	up	HLH-Root
Pt0G27400.1	D10	-2.539669365	2.56E-06	0.000246801	down	HLH-Root
Pt0G41820.1	D10	-4.271630333	0.000101922	0.004457273	down	HLH-Root
Pt0G13670.1	D10	-4.733180164	1.34E-06	0.000139974	down	HLH-Root
Pt0G18190.1	D10	2.022518354	0.001003075	0.024922965	up	HLH-Root
Pt0G08540.1	D10	2.104628775	0.000323303	0.010757718	up	HLH-Root
Pt0G40730.1	D10	1.662928977	0.000173878	0.006650936	up	HLH-Root
Pt0G07450.1	D10	2.891129765	1.05E-06	0.000118832	up	HLH-Root
Pt0G09820.1	D10	6.207770806	0.000737584	0.019606269	up	HLH-Root
Pt0G11580.1	D10	-4.961388021	6.10E-05	0.002924955	down	HLH-Root
Pt0G21730.1	D10	-3.694584521	0.000204744	0.007615202	down	HLH-Root
Pt0G20880.1	D10	-1.519459064	2.01E-06	0.000203286	down	HLH-Root
Pt0G42270.1	D10	-2.123823936	0.001794416	0.038536668	down	HLH-Root
Pt0G13270.1	D10	-2.983151265	1.66E-05	0.001085283	down	HLH-Root
Pt0G13260.1	D10	-1.790223465	0.002466943	0.049121903	down	HLH-Root
Pt0G04130.1	D10	1.669038751	4.36E-05	0.002265131	up	HLH-Root
Pt0G02510.1	D10	3.32083566	1.68E-09	6.04E-07	up	HLH-Root
Pt0G29300.1	D10	4.142715051	0.000104315	0.004521829	up	HLH-Root
Pt0G22900.1	D10	-3.51700476	4.31E-05	0.002250203	down	HLH-Root
Pt0G01970.1	D10	-3.894914273	1.50E-07	2.45E-05	down	HLH-Root
Pt0G41850.1	D10	1.557022694	0.001495907	0.033385606	up	HLH-Root
Pt0G25840.1	D10	1.953016321	1.16E-05	0.000809161	up	HLH-Root
Pt0G12350.1	D10	-5.249413105	0.000356089	0.011598096	down	HLH-Root
Pt1G39580.1	D18	-3.691803155	0.002434669	0.027444636	down	HLH-Root
Pt1G43950.1	D18	-1.275554883	0.003073551	0.032953712	down	HLH-Root
Pt1G45070.1	D18	-3.292797256	2.49E-06	0.000102624	down	HLH-Root
Pt1G46770.1	D18	-1.173142627	2.09E-06	8.86E-05	down	HLH-Root
Pt1G13380.1	D18	-6.621106754	0.000690714	0.010296567	down	HLH-Root
Pt1G29830.1	D18	-2.77244606	0.000995594	0.013875086	down	HLH-Root
Pt1G45560.1	D18	1.667966647	1.44E-05	0.000441295	up	HLH-Root
Pt1G71550.1	D18	-6.695507907	1.08E-06	5.12E-05	down	HLH-Root
Pt1G18490.1	D18	-1.358531764	0.003041816	0.032694335	down	HLH-Root
Pt1G16630.1	D18	-1.272955614	0.000690541	0.010296567	down	HLH-Root
Pt1G14150.1	D18	2.746495952	1.63E-05	0.000492854	up	HLH-Root
Pt1G71670.1	D18	-2.011615707	0.000398798	0.006686622	down	HLH-Root
Pt1G16680.1	D18	2.681023119	0.000146785	0.002997419	up	HLH-Root
Pt1G10140.1	D18	4.535579008	0.002086418	0.024424194	up	HLH-Root
Pt1G11410.1	D18	2.61693479	6.96E-06	0.000239886	up	HLH-Root
Pt1G31830.1	D18	5.714902597	0.000112175	0.002443186	up	HLH-Root
Pt1G05240.1	D18	-1.277677978	0.00176618	0.021655063	down	HLH-Root
Pt1G28320.1	D18	-4.280263319	0.000297932	0.005238582	down	HLH-Root
Pt1G05120.1	D18	-5.950140719	2.91E-08	2.39E-06	down	HLH-Root
Pt1G39270.1	D18	-1.142757009	4.17E-05	0.001088158	down	HLH-Root
Pt1G71560.1	D18	-5.536231477	0.001625665	0.020393744	down	HLH-Root
Pt1G74140.1	D18	-3.550458868	0.000776531	0.011360936	down	HLH-Root
Pt1G58150.1	D18	-2.404413752	7.86E-14	2.67E-11	down	HLH-Root
Pt1G55630.1	D18	2.593917651	0.00023949	0.004407693	up	HLH-Root
Pt1G31770.1	D18	4.013462108	2.18E-13	6.51E-11	up	HLH-Root
Pt1G43960.1	D18	-1.844433872	0.002041195	0.024030367	down	HLH-Root
Pt1G78950.1	D18	3.997560454	0.002854836	0.030972645	up	HLH-Root
Pt1G17220.1	D18	-5.946584107	0.000116965	0.002525315	down	HLH-Root
Pt1G37620.1	D18	-2.014632269	1.36E-05	0.000424356	down	HLH-Root
Pt1G21820.1	D18	-3.128568011	0.001770563	0.021693459	down	HLH-Root
Pt1G02670.1	D18	1.935321416	1.01E-06	4.89E-05	up	HLH-Root
Pt1G17240.1	D18	-5.567039501	3.07E-06	0.000121966	down	HLH-Root
Pt1G37130.1	D18	-1.427762063	0.001083486	0.014790868	down	HLH-Root
Pt1G71540.1	D18	-6.877449882	9.59E-07	4.68E-05	down	HLH-Root
Pt1G33890.1	D18	-1.972022636	0.001254224	0.016684973	down	HLH-Root
Pt1G38120.1	D18	-2.071053976	0.004556469	0.044517982	down	HLH-Root
Pt1G20100.1	D18	1.007019779	0.004377611	0.043269463	up	HLH-Root
Pt1G60660.1	D18	-1.753668033	6.60E-05	0.001569542	down	HLH-Root
Pt1G29870.1	D18	-3.18906905	0.000142599	0.002939645	down	HLH-Root
Pt1G31310.1	D18	2.995094717	0.004732018	0.045831178	up	HLH-Root
Pt1G31790.1	D18	7.952640267	1.72E-08	1.50E-06	up	HLH-Root
Pt1G58130.1	D18	-1.613143356	0.000816103	0.011849898	down	HLH-Root
Pt1G31800.1	D18	4.804066673	9.24E-14	2.97E-11	up	HLH-Root
Pt1G59410.1	D18	-4.42210141	0.001532637	0.019480441	down	HLH-Root
Pt1G07810.1	D18	-1.734087146	0.002517869	0.028199155	down	HLH-Root
Pt1G13490.1	D18	-1.867754978	0.004042209	0.040720385	down	HLH-Root
Pt1G65910.1	D18	-4.612479171	0.003880365	0.039521938	down	HLH-Root
Pt1G29820.1	D18	-3.531416732	1.06E-06	5.04E-05	down	HLH-Root
Pt1G76180.1	D18	3.025591603	2.68E-13	7.85E-11	up	HLH-Root
Pt1G64760.1	D18	-3.85145027	1.50E-07	9.91E-06	down	HLH-Root
Pt1G74060.1	D18	-3.381053337	0.002079197	0.024356111	down	HLH-Root
Pt1G68480.1	D18	1.773086936	0.000528125	0.008384705	up	HLH-Root
Pt1G16640.1	D18	-1.440316342	0.000187291	0.003599844	down	HLH-Root
Pt1G02620.1	D18	1.298223579	2.62E-05	0.000747065	up	HLH-Root
Pt1G32190.1	D18	-1.531297246	4.03E-05	0.001058323	down	HLH-Root
Pt1G14410.1	D18	-1.221767166	4.42E-06	0.000165546	down	HLH-Root
Pt1G51940.1	D18	1.650794332	0.001064842	0.014628492	up	HLH-Root
Pt1G66070.1	D18	-1.043856343	0.004771816	0.04611425	down	HLH-Root
Pt1G76120.1	D18	2.758169807	0.004747077	0.045926376	up	HLH-Root
Pt1G64940.1	D18	-3.385527976	0.000432234	0.007164097	down	HLH-Root
Pt1G29210.1	D18	-1.587645486	9.08E-06	0.000302273	down	HLH-Root
Pt1G55790.1	D18	-2.569086194	0.000758593	0.011126671	down	HLH-Root
Pt1G60720.1	D18	-2.786180559	6.95E-05	0.001646214	down	HLH-Root
Pt1G41770.1	D18	-1.284833614	0.004053271	0.040782837	down	HLH-Root
Pt1G55430.1	D18	-2.797100319	3.40E-08	2.69E-06	down	HLH-Root
Pt1G68670.1	D18	1.417383401	0.000159977	0.003198982	up	HLH-Root
Pt1G69210.1	D18	1.752620187	0.000891668	0.01266201	up	HLH-Root
Pt1G63990.1	D18	1.222838943	4.71E-05	0.001183199	up	HLH-Root
Pt1G09840.1	D18	-2.718462468	0.003791925	0.038807908	down	HLH-Root
Pt1G41020.1	D18	-1.107643022	9.88E-05	0.002196867	down	HLH-Root
Pt1G46370.1	D18	5.054775109	4.73E-08	3.60E-06	up	HLH-Root
Pt1G31810.1	D18	7.672297311	4.82E-09	4.80E-07	up	HLH-Root
Pt1G43980.1	D18	-3.756661645	1.27E-11	2.57E-09	down	HLH-Root
Pt1G51270.1	D18	-1.117066402	3.86E-05	0.001025558	down	HLH-Root
Pt1G16590.1	D18	-1.249255144	2.22E-05	0.000647574	down	HLH-Root
Pt1G38160.1	D18	3.766068472	4.74E-13	1.28E-10	up	HLH-Root
Pt1G07790.1	D18	-1.447412683	0.002523364	0.02820604	down	HLH-Root
Pt1G28100.1	D18	-2.179886737	0.004506871	0.044194359	down	HLH-Root
Pt1G01920.1	D18	2.95124578	0.002119526	0.024743219	up	HLH-Root
Pt1G17200.1	D18	-4.762722816	2.92E-13	8.31E-11	down	HLH-Root
Pt1G29860.1	D18	-2.780287331	0.003086333	0.033029483	down	HLH-Root
Pt1G13290.1	D18	-1.752730779	0.000505968	0.008122184	down	HLH-Root
Pt1G13170.1	D18	2.420627434	1.55E-11	2.95E-09	up	HLH-Root
Pt1G31860.1	D18	5.07813653	4.30E-06	0.000162779	up	HLH-Root
Pt1G07850.1	D18	-4.883386146	1.96E-05	0.000582304	down	HLH-Root
Pt1G68680.1	D18	1.479464492	0.000505013	0.008114382	up	HLH-Root
Pt1G02190.1	D18	-1.006681005	0.001365188	0.017715764	down	HLH-Root
Pt1G76190.1	D18	2.261374513	8.06E-08	5.71E-06	up	HLH-Root
Pt1G22260.1	D18	-2.865443709	0.000807804	0.011749079	down	HLH-Root
Pt1G76200.1	D18	2.197708554	0.000586206	0.00904759	up	HLH-Root
Pt1G36070.1	D18	-1.633822676	0.000398505	0.006686622	down	HLH-Root
Pt1G53730.1	D18	2.186093845	6.32E-05	0.001518656	up	HLH-Root
Pt1G17250.1	D18	-5.668110679	4.33E-14	1.57E-11	down	HLH-Root
Pt1G07050.1	D18	-7.563750702	1.36E-07	9.15E-06	down	HLH-Root
Pt1G71530.1	D18	-6.60855963	1.76E-06	7.68E-05	down	HLH-Root
Pt1G67420.1	D18	-1.894514188	0.001451782	0.018625692	down	HLH-Root
Pt1G13360.1	D18	-2.662878168	0.004936173	0.047464463	down	HLH-Root
Pt1G58800.1	D18	-1.383843534	4.88E-06	0.000177759	down	HLH-Root
Pt1G78820.1	D18	2.601699623	0.000156797	0.003157249	up	HLH-Root
Pt1G31760.1	D18	2.498517904	1.93E-15	1.04E-12	up	HLH-Root
Pt1G17210.1	D18	-5.57299122	7.31E-05	0.001721829	down	HLH-Root
Pt1G69620.1	D18	1.882371551	0.003384362	0.035400346	up	HLH-Root
Pt1G18420.1	D18	4.159441465	0.001303996	0.017139792	up	HLH-Root
Pt1G01070.1	D18	2.277816337	0.000531072	0.008416089	up	HLH-Root
Pt1G54320.1	D18	-2.015631972	2.82E-05	0.000788568	down	HLH-Root
Pt1G48500.1	D18	5.729669933	0.002561834	0.028525697	up	HLH-Root
Pt1G76100.1	D18	2.296633166	8.58E-06	0.000287233	up	HLH-Root
Pt1G74030.1	D18	-3.326384166	1.09E-05	0.000348098	down	HLH-Root
Pt1G11470.1	D18	4.314742709	0.004998537	0.047851817	up	HLH-Root
Pt1G02530.1	D18	2.131004047	0.003313977	0.034926699	up	HLH-Root
Pt1G02650.1	D18	1.314511238	0.000566272	0.008836592	up	HLH-Root
Pt1G75120.1	D18	2.264448509	0.000513054	0.008216162	up	HLH-Root
Pt1G05590.1	D18	-2.327180214	5.44E-09	5.27E-07	down	HLH-Root
Pt1G52330.1	D18	2.113704789	2.85E-05	0.00079181	up	HLH-Root
Pt1G66410.1	D18	3.941376445	0.000490653	0.007949947	up	HLH-Root
Pt1G79090.1	D18	-1.219594376	0.001515578	0.019306079	down	HLH-Root
Pt1G17140.1	D18	-6.002893958	0.001798107	0.021968835	down	HLH-Root
Pt1G00280.1	D18	-3.295223058	0.003495434	0.036331136	down	HLH-Root
Pt1G71640.1	D18	2.123750963	5.27E-15	2.47E-12	up	HLH-Root
Pt1G64000.1	D18	1.756942211	0.001070786	0.014680197	up	HLH-Root
Pt1G39590.1	D18	-3.179436081	0.000139822	0.00289801	down	HLH-Root
Pt1G45540.1	D18	1.410489411	4.61E-06	0.000170238	up	HLH-Root
Pt1G47900.1	D18	1.287333039	0.00452962	0.044328374	up	HLH-Root
Pt1G39900.1	D18	-1.147626289	0.000587362	0.009051641	down	HLH-Root
Pt1G46930.1	D18	-2.071647749	9.88E-05	0.002196867	down	HLH-Root
Pt1G16610.1	D18	-1.075188001	0.004159265	0.041609448	down	HLH-Root
PtXG36320.1	D18	-3.872065661	0.001946632	0.023275	down	HLH-Root
PtXG49700.1	D18	2.182369174	4.42E-06	0.000165546	up	HLH-Root
PtXG05220.1	D18	1.70191508	0.000206788	0.003904792	up	HLH-Root
PtXG12980.1	D18	1.362609546	0.000130796	0.002751948	up	HLH-Root
PtXG19860.1	D18	-6.825622217	3.70E-07	2.05E-05	down	HLH-Root
PtXG26250.1	D18	-3.695956904	5.20E-08	3.89E-06	down	HLH-Root
PtXG39230.1	D18	-3.983691706	5.40E-05	0.001322937	down	HLH-Root
PtXG10910.1	D18	1.600022808	0.002323412	0.02666454	up	HLH-Root
PtXG44340.1	D18	-4.007359373	0.005090076	0.048567227	down	HLH-Root
PtXG15620.1	D18	4.449708318	0.00435001	0.043088959	up	HLH-Root
PtXG47680.1	D18	2.252624511	4.13E-07	2.22E-05	up	HLH-Root
PtXG22010.1	D18	2.038886988	0.001561641	0.019723945	up	HLH-Root
PtXG39050.1	D18	-2.405855375	0.002550164	0.028432278	down	HLH-Root
PtXG18280.1	D18	-2.193993552	8.53E-05	0.001947759	down	HLH-Root
PtXG03080.1	D18	-4.884747498	0.001069716	0.014680197	down	HLH-Root
PtXG29250.1	D18	-7.479265808	6.39E-08	4.66E-06	down	HLH-Root
PtXG29370.1	D18	-6.652180961	4.46E-05	0.001141475	down	HLH-Root
PtXG08440.1	D18	1.969806463	7.57E-05	0.001767913	up	HLH-Root
PtXG46570.1	D18	1.590888503	8.06E-05	0.00185581	up	HLH-Root
PtXG54590.1	D18	-1.93867188	1.05E-05	0.000338778	down	HLH-Root
PtXG54630.1	D18	2.334787702	1.95E-07	1.23E-05	up	HLH-Root
PtXG01180.1	D18	2.082142678	3.88E-05	0.001028545	up	HLH-Root
PtXG04870.1	D18	-2.918222394	1.59E-06	7.06E-05	down	HLH-Root
PtXG06540.1	D18	4.64490547	1.34E-11	2.63E-09	up	HLH-Root
PtXG20570.1	D18	-5.541979717	0.003935	0.039988922	down	HLH-Root
PtXG51060.1	D18	1.365850095	0.000281155	0.004999373	up	HLH-Root
PtXG39280.1	D18	-3.433639903	1.91E-05	0.00056808	down	HLH-Root
PtXG14040.1	D18	-6.910453578	2.87E-05	0.000796529	down	HLH-Root
PtXG01720.1	D18	-1.251258259	0.004081255	0.04094718	down	HLH-Root
PtXG44400.1	D18	-3.755729529	0.001995093	0.023710609	down	HLH-Root
PtXG27090.1	D18	1.862690773	0.002643903	0.029251653	up	HLH-Root
PtXG03000.1	D18	-2.477612	0.004921984	0.047354297	down	HLH-Root
PtXG24260.1	D18	-1.944842245	0.000871204	0.012472391	down	HLH-Root
PtXG29310.1	D18	-6.321837294	0.000794836	0.011589636	down	HLH-Root
PtXG46900.1	D18	1.487213831	0.000334477	0.005780581	up	HLH-Root
PtXG03180.1	D18	-4.228958193	0.000908279	0.012865057	down	HLH-Root
PtXG51480.1	D18	-4.058083297	2.75E-06	0.000112427	down	HLH-Root
PtXG09850.1	D18	-5.575686102	0.000217818	0.00409134	down	HLH-Root
PtXG23920.1	D18	2.382458591	1.06E-14	4.27E-12	up	HLH-Root
PtXG01900.1	D18	2.276635665	1.14E-06	5.37E-05	up	HLH-Root
PtXG03270.1	D18	-2.27266221	3.73E-08	2.89E-06	down	HLH-Root
PtXG10390.1	D18	4.645520659	5.90E-16	3.65E-13	up	HLH-Root
PtXG10920.1	D18	-1.09212808	2.10E-06	8.87E-05	down	HLH-Root
PtXG25260.1	D18	2.405883443	4.80E-07	2.53E-05	up	HLH-Root
PtXG13960.1	D18	-4.321131671	0.002513952	0.028173483	down	HLH-Root
PtXG25920.1	D18	-1.656781216	0.004139175	0.041432374	down	HLH-Root
PtXG02960.1	D18	-4.541080306	1.32E-08	1.18E-06	down	HLH-Root
PtXG02720.1	D18	1.059762695	0.002139108	0.024906461	up	HLH-Root
PtXG10010.1	D18	1.855201615	0.00403889	0.040710606	up	HLH-Root
PtXG29360.1	D18	-6.87035267	4.79E-06	0.000175165	down	HLH-Root
PtXG03090.1	D18	-4.241914161	3.83E-07	2.11E-05	down	HLH-Root
PtXG27320.1	D18	1.039869467	0.001992612	0.023710609	up	HLH-Root
PtXG53980.1	D18	-4.633786119	2.30E-07	1.42E-05	down	HLH-Root
PtXG42490.1	D18	1.125348015	0.000801851	0.011682088	up	HLH-Root
PtXG29970.1	D18	1.382709735	0.001261271	0.016748994	up	HLH-Root
PtXG36360.1	D18	-3.643901442	0.002341702	0.026744459	down	HLH-Root
PtXG13040.1	D18	-2.392689732	0.000884022	0.0125969	down	HLH-Root
PtXG21500.1	D18	4.726782499	0.000258286	0.004669352	up	HLH-Root
PtXG40480.1	D18	-2.435162119	0.00248371	0.027870605	down	HLH-Root
PtXG10460.1	D18	6.079833462	1.88E-09	2.04E-07	up	HLH-Root
PtXG12820.1	D18	1.532373089	0.000712449	0.010580191	up	HLH-Root
PtXG02230.1	D18	-1.684621093	7.81E-05	0.001817674	down	HLH-Root
PtXG04000.1	D18	-7.464202133	1.13E-07	7.81E-06	down	HLH-Root
PtXG48840.1	D18	-2.918957069	4.27E-07	2.27E-05	down	HLH-Root
PtXG03060.1	D18	-4.133864605	0.002345582	0.026771135	down	HLH-Root
PtXG32760.1	D18	3.0526437	8.78E-11	1.41E-08	up	HLH-Root
PtXG44750.1	D18	3.166725758	8.28E-05	0.001895723	up	HLH-Root
PtXG24070.1	D18	2.01287946	0.000624404	0.009479239	up	HLH-Root
PtXG54790.1	D18	-1.443178073	5.13E-06	0.000184498	down	HLH-Root
PtXG14640.1	D18	1.196086691	0.003803011	0.038875478	up	HLH-Root
PtXG04060.1	D18	-5.031478201	3.07E-08	2.49E-06	down	HLH-Root
PtXG25760.1	D18	-2.582596477	2.06E-06	8.76E-05	down	HLH-Root
PtXG11580.1	D18	-2.167574365	4.73E-13	1.28E-10	down	HLH-Root
PtXG03250.1	D18	-1.98687518	1.41E-07	9.43E-06	down	HLH-Root
PtXG29420.1	D18	-6.610267837	0.002639364	0.029238754	down	HLH-Root
PtXG27110.1	D18	2.726592574	0.002351706	0.026793849	up	HLH-Root
PtXG20490.1	D18	-1.794266041	6.39E-07	3.26E-05	down	HLH-Root
PtXG47920.1	D18	5.521789456	0.00062786	0.009523075	up	HLH-Root
PtXG10370.1	D18	2.324969872	6.09E-05	0.001470581	up	HLH-Root
PtXG06090.1	D18	2.100772501	5.60E-07	2.91E-05	up	HLH-Root
PtXG03190.1	D18	-4.985676087	5.68E-15	2.59E-12	down	HLH-Root
PtXG35960.1	D18	-1.241083402	9.03E-05	0.002044785	down	HLH-Root
PtXG21150.1	D18	4.002044443	0.005035485	0.048125803	up	HLH-Root
PtXG10560.1	D18	-5.669017919	3.98E-13	1.11E-10	down	HLH-Root
PtXG10680.1	D18	2.481456725	0.001458594	0.01866247	up	HLH-Root
PtXG53970.1	D18	-2.296269738	0.003013594	0.032451349	down	HLH-Root
PtXG08200.1	D18	3.050442791	0.00013891	0.002887636	up	HLH-Root
PtXG03160.1	D18	-2.649501089	4.85E-09	4.80E-07	down	HLH-Root
PtXG03410.1	D18	-2.689173645	5.25E-05	0.001293145	down	HLH-Root
PtXG06550.1	D18	6.07208194	2.17E-15	1.14E-12	up	HLH-Root
PtXG29230.1	D18	-1.804739796	2.73E-05	0.000769498	down	HLH-Root
PtXG14000.1	D18	-3.870258164	0.000113009	0.002458272	down	HLH-Root
PtXG52830.1	D18	-2.430835899	0.002710035	0.029755459	down	HLH-Root
PtXG15780.1	D18	1.360879637	0.002448863	0.027568786	up	HLH-Root
PtXG14170.1	D18	-4.829496173	0.003555609	0.036824125	down	HLH-Root
PtXG20550.1	D18	-4.10658551	0.001895134	0.02289612	down	HLH-Root
PtXG05550.1	D18	-1.519324414	1.59E-05	0.000481016	down	HLH-Root
PtXG02750.1	D18	-1.572685412	1.10E-06	5.18E-05	down	HLH-Root
PtXG39240.1	D18	4.611684177	0.00299728	0.032326208	up	HLH-Root
PtXG14080.1	D18	-6.90736377	3.10E-06	0.000122352	down	HLH-Root
PtXG47210.1	D18	-1.629277146	4.35E-05	0.001117958	down	HLH-Root
PtXG39360.1	D18	6.357394848	5.39E-06	0.000193204	up	HLH-Root
PtXG54080.1	D18	-1.694181072	0.000409529	0.006840089	down	HLH-Root
PtXG04010.1	D18	-6.314993559	3.72E-06	0.000144586	down	HLH-Root
PtXG28750.1	D18	2.881752611	3.92E-06	0.000149639	up	HLH-Root
PtXG18060.1	D18	2.341147631	0.002043073	0.024030367	up	HLH-Root
PtXG30590.1	D18	5.625365523	0.000549681	0.008632083	up	HLH-Root
PtXG10590.1	D18	-2.997509303	0.000828205	0.011995486	down	HLH-Root
PtXG02020.1	D18	-1.045776355	2.79E-05	0.000782037	down	HLH-Root
PtJG11790.1	D18	5.031985888	0.000293331	0.005183983	up	HLH-Root
PtJG38190.1	D18	2.171488991	0.001287196	0.016983351	up	HLH-Root
PtJG32580.1	D18	-3.294605398	0.000402611	0.00674403	down	HLH-Root
PtJG41780.1	D18	1.455696125	0.002306249	0.026531805	up	HLH-Root
PtJG34020.1	D18	6.888613366	4.40E-15	2.18E-12	up	HLH-Root
PtJG08000.1	D18	-5.936811045	7.38E-14	2.56E-11	down	HLH-Root
PtJG51330.1	D18	-1.216107329	2.94E-05	0.000812037	down	HLH-Root
PtJG11920.1	D18	6.125279702	4.89E-05	0.00122333	up	HLH-Root
PtJG44700.1	D18	-5.070499606	6.23E-05	0.001502395	down	HLH-Root
PtJG25090.1	D18	1.041009287	0.002367302	0.026930395	up	HLH-Root
PtJG01330.1	D18	2.694004636	0.001454015	0.018631374	up	HLH-Root
PtJG44730.1	D18	-1.386948271	0.001226153	0.016364748	down	HLH-Root
PtJG34230.1	D18	1.629879453	0.002684586	0.0296073	up	HLH-Root
PtJG10500.1	D18	-2.914619599	0.000268502	0.004813879	down	HLH-Root
PtJG10490.1	D18	-4.256810365	5.13E-07	2.69E-05	down	HLH-Root
PtJG53490.1	D18	-2.465338487	7.84E-05	0.001819025	down	HLH-Root
PtJG47800.1	D18	2.298654168	0.000871013	0.012472391	up	HLH-Root
PtJG24890.1	D18	-4.639282539	0.003799003	0.038857417	down	HLH-Root
PtJG05140.1	D18	-2.00299249	0.000698889	0.010409483	down	HLH-Root
PtJG51850.1	D18	-2.980008204	0.004962446	0.047593551	down	HLH-Root
PtJG34050.1	D18	1.863920113	0.002619073	0.02903252	up	HLH-Root
PtJG29850.1	D18	1.371655448	0.000297561	0.005238582	up	HLH-Root
PtJG37140.1	D18	2.03654736	0.000130375	0.002746436	up	HLH-Root
PtJG52200.1	D18	2.789828057	0.000619272	0.009434375	up	HLH-Root
PtJG46280.1	D18	-2.216803394	0.00159791	0.020103747	down	HLH-Root
PtJG14310.1	D18	-1.720469481	9.64E-05	0.002148965	down	HLH-Root
PtJG52910.1	D18	-3.325975949	0.000132008	0.002767373	down	HLH-Root
PtJG50030.1	D18	6.117766662	0.000532568	0.008432077	up	HLH-Root
PtJG26050.1	D18	1.149219703	0.000495014	0.007976979	up	HLH-Root
PtJG20200.1	D18	1.602249164	0.000157802	0.003166454	up	HLH-Root
PtJG42590.1	D18	1.486401712	0.002067043	0.024262913	up	HLH-Root
PtJG01820.1	D18	-4.46625135	1.94E-07	1.23E-05	down	HLH-Root
PtJG13900.1	D18	-2.554914329	0.003749186	0.038446019	down	HLH-Root
PtJG17740.1	D18	-2.174852023	2.60E-08	2.17E-06	down	HLH-Root
PtJG31010.1	D18	2.566678552	0.001283515	0.016960589	up	HLH-Root
PtJG04830.1	D18	2.035485549	0.001355936	0.017635305	up	HLH-Root
PtJG25790.1	D18	2.815891914	0.00240421	0.027195531	up	HLH-Root
PtJG10930.1	D18	-1.631253007	4.59E-05	0.00116075	down	HLH-Root
PtJG17460.1	D18	-1.142495457	4.98E-05	0.001238615	down	HLH-Root
PtJG09690.1	D18	-2.532520513	7.27E-06	0.000249561	down	HLH-Root
PtJG05110.1	D18	-3.337019739	0.000317509	0.005521216	down	HLH-Root
PtJG52470.1	D18	-6.567209511	0.000201752	0.003831085	down	HLH-Root
PtJG20160.1	D18	2.30916664	6.96E-11	1.16E-08	up	HLH-Root
PtJG24740.1	D18	2.857991822	0.00068973	0.010296567	up	HLH-Root
PtJG46410.1	D18	3.040274875	3.46E-11	6.12E-09	up	HLH-Root
PtJG36700.1	D18	-2.565430019	2.84E-05	0.00079181	down	HLH-Root
PtJG50610.1	D18	-4.031672308	3.32E-09	3.41E-07	down	HLH-Root
PtJG23680.1	D18	-1.876118064	1.23E-07	8.36E-06	down	HLH-Root
PtJG29290.1	D18	-5.811743422	0.003945346	0.040050912	down	HLH-Root
PtJG14640.1	D18	1.623011708	1.56E-05	0.00047426	up	HLH-Root
PtJG29300.1	D18	-6.477629554	0.000303503	0.005309613	down	HLH-Root
PtJG14520.1	D18	1.644319113	0.000884344	0.0125969	up	HLH-Root
PtJG45740.1	D18	2.252581183	0.001817832	0.022147408	up	HLH-Root
PtJG08020.1	D18	-3.176827391	0.000247682	0.004520073	down	HLH-Root
PtJG16810.1	D18	-3.779558413	0.001289551	0.017001479	down	HLH-Root
PtJG17110.1	D18	-3.678305751	0.000194473	0.003713195	down	HLH-Root
PtJG47940.1	D18	-1.064242508	0.000173086	0.003413861	down	HLH-Root
PtJG53640.1	D18	-2.7078427	0.002132006	0.024857155	down	HLH-Root
PtJG08110.1	D18	-1.862315462	3.08E-05	0.00084555	down	HLH-Root
PtJG12320.1	D18	1.118057067	0.001317015	0.017258565	up	HLH-Root
PtJG00270.1	D18	1.005076369	0.003361095	0.035251727	up	HLH-Root
PtJG39120.1	D18	-1.002278898	1.89E-05	0.000563832	down	HLH-Root
PtJG14550.1	D18	1.307399089	0.00028195	0.005008364	up	HLH-Root
PtJG06430.1	D18	-3.459187524	0.004995515	0.047849307	down	HLH-Root
PtJG08050.1	D18	-8.532216564	1.61E-24	3.99E-21	down	HLH-Root
PtJG10660.1	D18	-1.493330188	6.90E-06	0.000238416	down	HLH-Root
PtJG06790.1	D18	-2.047212188	3.91E-05	0.001033269	down	HLH-Root
PtJG17720.1	D18	-1.69965855	5.37E-05	0.001317986	down	HLH-Root
PtJG04930.1	D18	5.761971241	0.003067124	0.032925525	up	HLH-Root
PtJG46580.1	D18	1.015195295	0.000702364	0.010452256	up	HLH-Root
PtJG26710.1	D18	3.427798262	0.001343853	0.017517581	up	HLH-Root
PtJG05130.1	D18	-2.723989313	4.99E-05	0.001239748	down	HLH-Root
PtJG44190.1	D18	2.403616816	0.000954103	0.013405828	up	HLH-Root
PtJG19790.1	D18	2.699749566	8.27E-15	3.41E-12	up	HLH-Root
PtJG53450.1	D18	3.499740092	0.000163817	0.003272005	up	HLH-Root
PtJG49120.1	D18	1.131395803	0.000343565	0.005903261	up	HLH-Root
PtJG31000.1	D18	-3.627693801	0.003094415	0.033075132	down	HLH-Root
PtJG07300.1	D18	2.302770445	1.66E-08	1.46E-06	up	HLH-Root
PtJG07170.1	D18	3.114018412	0.001795482	0.021952232	up	HLH-Root
PtJG11140.1	D18	-1.200144692	5.50E-05	0.001345933	down	HLH-Root
PtJG38730.1	D18	-3.80648319	0.000884987	0.0125969	down	HLH-Root
PtJG01770.1	D18	-4.251631975	0.00012397	0.002640378	down	HLH-Root
PtJG32660.1	D18	2.918628883	0.004956513	0.047580876	up	HLH-Root
PtJG08530.1	D18	-1.681595365	0.000537317	0.008491767	down	HLH-Root
PtJG47350.1	D18	-1.673233779	0.002091199	0.024455151	down	HLH-Root
PtJG00470.1	D18	5.013734646	0.000607443	0.009294122	up	HLH-Root
PtJG27800.1	D18	3.635710793	0.00020672	0.003904792	up	HLH-Root
PtJG17050.1	D18	-3.869261797	0.000339597	0.005856635	down	HLH-Root
PtJG01740.1	D18	-6.848296199	0.001751934	0.021526065	down	HLH-Root
PtJG29280.1	D18	-5.579704157	0.000251718	0.004560126	down	HLH-Root
PtJG20120.1	D18	1.864275123	0.000539204	0.008506084	up	HLH-Root
PtJG10520.1	D18	-3.284456038	0.001854404	0.022527773	down	HLH-Root
PtJG45710.1	D18	1.327766617	0.004551212	0.044503306	up	HLH-Root
PtJG35880.1	D18	-5.51851885	0.001944465	0.02326514	down	HLH-Root
PtJG14630.1	D18	1.650192588	0.00014367	0.002954697	up	HLH-Root
PtJG13360.1	D18	-1.101419879	0.000751438	0.011049765	down	HLH-Root
PtJG53120.1	D18	1.46038487	0.000550937	0.008643982	up	HLH-Root
PtJG10640.1	D18	-3.065476862	9.69E-06	0.000318059	down	HLH-Root
PtJG01340.1	D18	2.585161817	0.002324403	0.02666454	up	HLH-Root
PtJG47380.1	D18	1.168650168	0.003950341	0.040050912	up	HLH-Root
PtJG04910.1	D18	-3.337832569	8.21E-23	1.42E-19	down	HLH-Root
PtJG10610.1	D18	-5.416899983	5.99E-05	0.001451577	down	HLH-Root
PtJG47140.1	D18	1.193643574	0.00118125	0.015838614	up	HLH-Root
PtJG29650.1	D18	-3.155714401	7.00E-09	6.60E-07	down	HLH-Root
PtJG25350.1	D18	-1.578098394	0.001099437	0.014973249	down	HLH-Root
PtJG06970.1	D18	2.692159421	1.58E-05	0.000480384	up	HLH-Root
PtJG31170.1	D18	-1.157759926	0.001993119	0.023710609	down	HLH-Root
PtJG16530.1	D18	3.432254372	4.24E-05	0.00109637	up	HLH-Root
PtJG34090.1	D18	1.439342133	0.0006209	0.00945088	up	HLH-Root
PtJG39560.1	D18	-1.509181698	0.000129902	0.002743137	down	HLH-Root
PtJG53470.1	D18	-3.126341521	0.000221985	0.004160605	down	HLH-Root
PtJG00610.1	D18	-1.122742301	5.92E-05	0.001439177	down	HLH-Root
PtJG18210.1	D18	2.384146102	6.42E-06	0.000225694	up	HLH-Root
PtJG43770.1	D18	2.928541961	0.00347695	0.036225888	up	HLH-Root
PtJG40290.1	D18	1.579113866	0.001741053	0.021422732	up	HLH-Root
PtJG47250.1	D18	-1.740548341	0.000223431	0.004178664	down	HLH-Root
PtJG14600.1	D18	2.643462301	8.75E-10	1.05E-07	up	HLH-Root
PtJG20170.1	D18	2.09446256	4.04E-05	0.001058323	up	HLH-Root
PtJG02930.1	D18	1.878987896	6.45E-05	0.001540764	up	HLH-Root
PtJG48410.1	D18	-1.317052158	7.95E-06	0.000270193	down	HLH-Root
PtJG05120.1	D18	-3.708889493	1.16E-08	1.05E-06	down	HLH-Root
PtJG08060.1	D18	-8.985072276	1.93E-10	2.76E-08	down	HLH-Root
PtJG53720.1	D18	-2.37643181	7.44E-06	0.000254159	down	HLH-Root
PtJG01750.1	D18	-5.354807083	6.28E-07	3.22E-05	down	HLH-Root
PtJG31310.1	D18	5.735725087	8.71E-05	0.001981435	up	HLH-Root
PtJG45480.1	D18	-4.889325763	1.42E-05	0.0004382	down	HLH-Root
PtJG03100.1	D18	-1.390277223	0.00023332	0.004330918	down	HLH-Root
PtJG45730.1	D18	1.259437965	0.000238457	0.004393339	up	HLH-Root
PtJG17150.1	D18	-2.310080756	0.003648623	0.03760771	down	HLH-Root
PtJG24790.1	D18	-3.097293386	0.004338583	0.043030898	down	HLH-Root
PtJG45970.1	D18	-2.451061121	0.001366855	0.017724134	down	HLH-Root
PtJG44240.1	D18	2.003642186	2.34E-07	1.43E-05	up	HLH-Root
PtJG50620.1	D18	-7.33828981	2.19E-06	9.22E-05	down	HLH-Root
PtJG38330.1	D18	-1.866226974	0.001096996	0.01495174	down	HLH-Root
PtJG17120.1	D18	-5.103632909	9.17E-05	0.002070902	down	HLH-Root
PtJG16180.1	D18	1.808893246	0.003539567	0.03670184	up	HLH-Root
PtJG25570.1	D18	1.118315032	0.000214568	0.004034669	up	HLH-Root
PtJG24400.1	D18	2.088397035	0.000917894	0.012937826	up	HLH-Root
PtJG22250.1	D18	-1.282626253	3.80E-05	0.001015913	down	HLH-Root
PtJG11760.1	D18	5.313746803	0.000723215	0.010689158	up	HLH-Root
PtJG18300.1	D18	2.106909635	8.18E-05	0.001875041	up	HLH-Root
PtJG52210.1	D18	2.684330495	0.000119718	0.002569261	up	HLH-Root
PtQG36460.1	D18	-3.505381868	4.04E-05	0.001058323	down	HLH-Root
PtQG41690.1	D18	1.109765108	0.000243867	0.004464552	up	HLH-Root
PtQG39890.1	D18	-1.080373935	5.76E-05	0.001403297	down	HLH-Root
PtQG02910.1	D18	-2.301855735	1.22E-07	8.31E-06	down	HLH-Root
PtQG19000.1	D18	1.186238082	3.47E-07	1.96E-05	up	HLH-Root
PtQG07490.1	D18	-1.067533022	0.00088241	0.0125969	down	HLH-Root
PtQG33400.1	D18	2.333708183	1.15E-05	0.000366809	up	HLH-Root
PtQG22460.1	D18	-6.33979206	4.93E-15	2.37E-12	down	HLH-Root
PtQG01240.1	D18	2.771295247	7.00E-07	3.53E-05	up	HLH-Root
PtQG25460.1	D18	-1.075625459	2.67E-05	0.000756407	down	HLH-Root
PtQG42190.1	D18	-1.066375356	2.29E-05	0.000664651	down	HLH-Root
PtQG41360.1	D18	-1.55228822	1.62E-06	7.14E-05	down	HLH-Root
PtQG03590.1	D18	1.462929129	0.000850619	0.012258667	up	HLH-Root
PtQG11830.1	D18	-2.293877243	2.27E-06	9.49E-05	down	HLH-Root
PtQG34630.1	D18	-6.790039771	2.81E-05	0.000787409	down	HLH-Root
PtQG20450.1	D18	-5.074247623	1.05E-05	0.000339536	down	HLH-Root
PtQG23540.1	D18	-5.382576822	1.93E-06	8.30E-05	down	HLH-Root
PtQG34870.1	D18	2.19611185	0.001550625	0.019651451	up	HLH-Root
PtQG41000.1	D18	-3.438921929	1.05E-10	1.65E-08	down	HLH-Root
PtQG42930.1	D18	-1.553494296	1.18E-05	0.000374044	down	HLH-Root
PtQG37920.1	D18	-5.061509844	7.14E-05	0.001687638	down	HLH-Root
PtQG40830.1	D18	1.289471695	0.003816372	0.038966104	up	HLH-Root
PtQG06260.1	D18	1.975327666	4.96E-05	0.001237994	up	HLH-Root
PtQG15500.1	D18	1.414826001	1.31E-05	0.000410857	up	HLH-Root
PtQG39830.1	D18	2.051837256	0.001246887	0.016603128	up	HLH-Root
PtQG34590.1	D18	-3.630097259	0.001716443	0.021195133	down	HLH-Root
PtQG00090.1	D18	-6.769199925	0.002422145	0.02737466	down	HLH-Root
PtQG36710.1	D18	4.559543552	0.004079421	0.04094718	up	HLH-Root
PtQG39670.1	D18	-2.04516053	3.21E-07	1.83E-05	down	HLH-Root
PtQG11440.1	D18	2.303930793	0.002592467	0.028829767	up	HLH-Root
PtQG36680.1	D18	4.352167473	0.000912881	0.012888119	up	HLH-Root
PtQG39430.1	D18	-2.120294502	3.85E-05	0.001025208	down	HLH-Root
PtQG20360.1	D18	-4.190984109	2.76E-07	1.63E-05	down	HLH-Root
PtQG36560.1	D18	-3.480774257	0.000197647	0.003765502	down	HLH-Root
PtQG14230.1	D18	3.646843046	0.00340475	0.035559126	up	HLH-Root
PtQG17490.1	D18	2.085533143	2.67E-07	1.58E-05	up	HLH-Root
PtQG29810.1	D18	-3.378354442	6.30E-05	0.00151401	down	HLH-Root
PtQG40730.1	D18	-1.586783314	0.001622109	0.020363865	down	HLH-Root
PtQG19050.1	D18	1.728745628	4.40E-06	0.000165364	up	HLH-Root
PtQG37060.1	D18	-6.239549739	0.000370476	0.006278544	down	HLH-Root
PtQG38610.1	D18	-2.858822171	0.004607102	0.044897876	down	HLH-Root
PtQG34610.1	D18	-4.255620111	0.00111495	0.015125112	down	HLH-Root
PtQG28720.1	D18	-1.61255156	3.05E-05	0.000839987	down	HLH-Root
PtQG36900.1	D18	-5.802704207	0.000548021	0.008620768	down	HLH-Root
PtQG36890.1	D18	-5.793804029	2.05E-08	1.77E-06	down	HLH-Root
PtQG06120.1	D18	1.247993686	0.001713097	0.02116949	up	HLH-Root
PtQG11010.1	D18	1.343490066	7.38E-05	0.001735951	up	HLH-Root
PtQG35630.1	D18	-2.010420885	0.005147814	0.048888918	down	HLH-Root
PtQG25830.1	D18	-2.892612009	0.000552365	0.008650718	down	HLH-Root
PtQG11890.1	D18	2.532217275	0.004327693	0.042947459	up	HLH-Root
PtQG37250.1	D18	3.196361933	0.004072817	0.040932355	up	HLH-Root
PtQG34690.1	D18	-5.285009272	0.002034658	0.024010406	down	HLH-Root
PtQG34700.1	D18	-7.892241104	1.27E-06	5.82E-05	down	HLH-Root
PtQG25430.1	D18	-2.327149262	4.71E-06	0.000173114	down	HLH-Root
PtQG32950.1	D18	1.679898457	9.35E-06	0.000310061	up	HLH-Root
PtQG26360.1	D18	-1.753599719	0.000241728	0.00443945	down	HLH-Root
PtQG30190.1	D18	3.368173518	0.003146832	0.033511438	up	HLH-Root
PtQG18270.1	D18	-3.212674066	0.000177929	0.003470707	down	HLH-Root
PtQG30200.1	D18	4.122042193	1.19E-05	0.000376534	up	HLH-Root
PtQG22630.1	D18	-1.404185888	0.000156793	0.003157249	down	HLH-Root
PtQG16010.1	D18	-5.341258499	0.000436151	0.007215215	down	HLH-Root
PtQG43050.1	D18	2.660391724	0.000427943	0.00710193	up	HLH-Root
PtQG23890.1	D18	1.38807809	0.000128538	0.002717649	up	HLH-Root
PtQG09500.1	D18	1.225130898	5.02E-06	0.000181519	up	HLH-Root
PtQG24790.1	D18	1.982971654	3.14E-07	1.80E-05	up	HLH-Root
PtQG17920.1	D18	-3.740982782	3.87E-06	0.000148298	down	HLH-Root
PtQG08560.1	D18	1.464632694	0.00386294	0.039372008	up	HLH-Root
PtQG02740.1	D18	2.099063927	0.003273871	0.034609204	up	HLH-Root
PtQG40630.1	D18	-1.63173899	0.002378108	0.027035127	down	HLH-Root
PtQG20310.1	D18	-5.092435171	4.24E-08	3.25E-06	down	HLH-Root
PtQG06640.1	D18	-2.319220315	2.46E-08	2.06E-06	down	HLH-Root
PtQG04720.1	D18	-1.75422576	0.005115323	0.048722454	down	HLH-Root
PtQG24000.1	D18	-1.109815608	2.56E-05	0.000733403	down	HLH-Root
PtQG36470.1	D18	-5.668753724	1.61E-09	1.81E-07	down	HLH-Root
PtQG17970.1	D18	-4.515174185	0.004291712	0.04270928	down	HLH-Root
PtQG20370.1	D18	-5.199025471	2.06E-09	2.22E-07	down	HLH-Root
PtQG11840.1	D18	-1.967474289	0.000237018	0.004375058	down	HLH-Root
PtQG01230.1	D18	1.385491438	0.005135783	0.048842061	up	HLH-Root
PtQG36510.1	D18	-5.887618577	8.18E-06	0.000275507	down	HLH-Root
PtQG23950.1	D18	-1.222441807	0.001215428	0.01624663	down	HLH-Root
PtQG21800.1	D18	-2.728572862	0.000299522	0.005250564	down	HLH-Root
PtQG10090.1	D18	-4.181392871	0.001815002	0.022128471	down	HLH-Root
PtQG31920.1	D18	-2.885135403	2.97E-07	1.73E-05	down	HLH-Root
PtQG01720.1	D18	-1.531975639	0.003663955	0.037720896	down	HLH-Root
PtQG27560.1	D18	-1.808691542	0.00332342	0.035004937	down	HLH-Root
PtQG10300.1	D18	-1.113689167	0.000558187	0.008734008	down	HLH-Root
PtQG18560.1	D18	3.438393941	4.98E-08	3.76E-06	up	HLH-Root
PtQG37630.1	D18	-3.49178709	0.000513244	0.008216162	down	HLH-Root
PtQG25070.1	D18	2.882454383	0.000529984	0.008406526	up	HLH-Root
PtQG19710.1	D18	6.44726946	0.003071714	0.032953712	up	HLH-Root
PtQG34680.1	D18	-6.336114034	1.98E-05	0.000586053	down	HLH-Root
PtQG36640.1	D18	1.231244835	0.005299996	0.049965217	up	HLH-Root
PtQG17570.1	D18	2.466114263	0.00157495	0.019872571	up	HLH-Root
PtQG21180.1	D18	1.396052194	7.07E-05	0.00167288	up	HLH-Root
PtQG07310.1	D18	2.592891915	0.002996221	0.032326208	up	HLH-Root
PtQG17700.1	D18	-1.124785245	9.38E-05	0.002102027	down	HLH-Root
PtQG39720.1	D18	-1.300081961	0.001379708	0.017824137	down	HLH-Root
PtQG23800.1	D18	-1.497554439	2.91E-06	0.000117747	down	HLH-Root
PtQG39190.1	D18	2.845500843	0.000874523	0.012499266	up	HLH-Root
PtQG22520.1	D18	-4.215341525	0.003285157	0.034707357	down	HLH-Root
PtQG30640.1	D18	1.733609278	0.000143409	0.002952823	up	HLH-Root
PtQG41340.1	D18	1.46306181	0.001049124	0.014469899	up	HLH-Root
PtQG22390.1	D18	3.303309768	0.00062839	0.009523075	up	HLH-Root
PtQG35060.1	D18	-2.472983147	0.000873361	0.012492955	down	HLH-Root
PtQG37820.1	D18	-5.470097161	0.001005304	0.013969409	down	HLH-Root
PtQG31940.1	D18	-1.722032691	0.004730239	0.045831178	down	HLH-Root
PtQG41860.1	D18	-2.912341932	7.47E-05	0.001748221	down	HLH-Root
PtQG33440.1	D18	-2.826872568	3.13E-10	4.27E-08	down	HLH-Root
PtQG18230.1	D18	-2.028678903	0.00242977	0.027407237	down	HLH-Root
PtQG33680.1	D18	1.999644435	2.97E-06	0.000118958	up	HLH-Root
PtQG39530.1	D18	3.370816917	0.003882209	0.039521938	up	HLH-Root
PtQG20320.1	D18	-4.496754238	4.58E-06	0.00016977	down	HLH-Root
PtQG06410.1	D18	-1.008311546	0.001546021	0.019621792	down	HLH-Root
PtQG38600.1	D18	-2.918938367	8.62E-09	7.91E-07	down	HLH-Root
PtQG11940.1	D18	3.295700151	5.73E-06	0.000203271	up	HLH-Root
PtQG23240.1	D18	-1.242648497	0.004710284	0.04572351	down	HLH-Root
PtQG12870.1	D18	-4.851227162	0.002816202	0.030726555	down	HLH-Root
Pt2G47670.1	D18	1.951128039	1.82E-06	7.90E-05	up	HLH-Root
Pt2G27910.1	D18	3.627027114	2.03E-05	0.000595531	up	HLH-Root
Pt2G14280.1	D18	2.421129399	0.001435401	0.018461092	up	HLH-Root
Pt2G42190.1	D18	-4.340802589	7.92E-05	0.001827408	down	HLH-Root
Pt2G27660.1	D18	-2.180027169	0.000127068	0.002689836	down	HLH-Root
Pt2G06260.1	D18	3.784790018	0.002331967	0.026700161	up	HLH-Root
Pt2G45990.1	D18	2.283624552	0.002009571	0.023814034	up	HLH-Root
Pt2G42320.1	D18	-6.37790168	5.05E-06	0.000181841	down	HLH-Root
Pt2G72830.1	D18	-6.273586405	2.79E-05	0.000782037	down	HLH-Root
Pt2G48080.1	D18	-1.083226849	0.000138464	0.002881814	down	HLH-Root
Pt2G15310.1	D18	-2.281207799	0.000343447	0.005903261	down	HLH-Root
Pt2G44550.1	D18	1.160666194	0.000441796	0.00729318	up	HLH-Root
Pt2G23880.1	D18	2.155387926	2.79E-09	2.92E-07	up	HLH-Root
Pt2G27230.1	D18	5.23178484	3.64E-10	4.78E-08	up	HLH-Root
Pt2G70840.1	D18	-2.02238562	0.00177975	0.02179062	down	HLH-Root
Pt2G07090.1	D18	-2.144098663	6.59E-10	8.16E-08	down	HLH-Root
Pt2G59850.1	D18	-3.492772615	8.09E-10	9.74E-08	down	HLH-Root
Pt2G22790.1	D18	2.41494401	2.44E-06	0.000101113	up	HLH-Root
Pt2G41050.1	D18	-3.849918991	1.15E-06	5.41E-05	down	HLH-Root
Pt2G68270.1	D18	-1.028828216	0.002598331	0.028857948	down	HLH-Root
Pt2G46650.1	D18	-2.934689048	0.001475321	0.018848666	down	HLH-Root
Pt2G08000.1	D18	-3.580873218	5.87E-07	3.04E-05	down	HLH-Root
Pt2G56770.1	D18	-1.031723938	0.000110155	0.00240827	down	HLH-Root
Pt2G31770.1	D18	-2.384031171	4.94E-06	0.000179312	down	HLH-Root
Pt2G32790.1	D18	2.464413052	0.00172414	0.021275023	up	HLH-Root
Pt2G28510.1	D18	-5.631473951	2.81E-11	5.08E-09	down	HLH-Root
Pt2G74330.1	D18	2.621580878	2.62E-07	1.56E-05	up	HLH-Root
Pt2G11230.1	D18	-5.013684061	0.003363861	0.035251727	down	HLH-Root
Pt2G26090.1	D18	-2.788919083	1.70E-14	6.71E-12	down	HLH-Root
Pt2G46090.1	D18	-3.144214399	4.67E-10	5.99E-08	down	HLH-Root
Pt2G46100.1	D18	-5.096299426	1.85E-11	3.49E-09	down	HLH-Root
Pt2G69350.1	D18	1.401111711	0.000463024	0.007587376	up	HLH-Root
Pt2G58460.1	D18	3.907203379	1.21E-06	5.61E-05	up	HLH-Root
Pt2G27850.1	D18	1.478541239	0.000607921	0.009294122	up	HLH-Root
Pt2G58220.1	D18	2.200131561	3.08E-08	2.49E-06	up	HLH-Root
Pt2G57680.1	D18	-1.564519985	0.00175147	0.021526065	down	HLH-Root
Pt2G72870.1	D18	-3.508198586	4.20E-05	0.001090438	down	HLH-Root
Pt2G70580.1	D18	2.107420101	0.005074269	0.048443067	up	HLH-Root
Pt2G31800.1	D18	-3.211983374	0.000285776	0.005068525	down	HLH-Root
Pt2G59830.1	D18	-6.644407349	8.32E-16	4.98E-13	down	HLH-Root
Pt2G19410.1	D18	5.127160384	0.000552129	0.008650718	up	HLH-Root
Pt2G55680.1	D18	-3.046734142	0.002835285	0.030818391	down	HLH-Root
Pt2G12280.1	D18	-2.105206548	0.000912484	0.012888119	down	HLH-Root
Pt2G50170.1	D18	1.470041421	0.002120807	0.024743219	up	HLH-Root
Pt2G18630.1	D18	-1.956079785	0.001688836	0.020943746	down	HLH-Root
Pt2G11870.1	D18	4.823441835	1.00E-05	0.000327268	up	HLH-Root
Pt2G59530.1	D18	1.487192344	0.005008914	0.04789826	up	HLH-Root
Pt2G25610.1	D18	2.83434214	1.19E-06	5.53E-05	up	HLH-Root
Pt2G10970.1	D18	5.629657324	0.003656049	0.037661862	up	HLH-Root
Pt2G04290.1	D18	-3.789372292	1.04E-06	4.98E-05	down	HLH-Root
Pt2G42060.1	D18	4.508951989	1.12E-08	1.02E-06	up	HLH-Root
Pt2G55200.1	D18	-2.83662267	2.78E-06	0.000112979	down	HLH-Root
Pt2G04420.1	D18	-1.245741152	3.78E-07	2.09E-05	down	HLH-Root
Pt2G11260.1	D18	-1.259518138	0.000140225	0.002901045	down	HLH-Root
Pt2G32150.1	D18	3.790543787	0.000141357	0.002920978	up	HLH-Root
Pt2G06970.1	D18	6.726947103	0.001855549	0.022527773	up	HLH-Root
Pt2G20530.1	D18	-2.007334919	0.000102126	0.002258359	down	HLH-Root
Pt2G58440.1	D18	2.217021907	2.70E-08	2.23E-06	up	HLH-Root
Pt2G45640.1	D18	-3.123789934	0.001077647	0.014734362	down	HLH-Root
Pt2G42920.1	D18	1.823190544	2.32E-07	1.42E-05	up	HLH-Root
Pt2G17050.1	D18	-6.249534374	4.58E-09	4.59E-07	down	HLH-Root
Pt2G62710.1	D18	1.944957122	0.002859803	0.031007136	up	HLH-Root
Pt2G41470.1	D18	-1.732713579	0.000155746	0.003143391	down	HLH-Root
Pt2G68200.1	D18	2.107246283	2.81E-10	3.87E-08	up	HLH-Root
Pt2G60780.1	D18	-7.64683594	8.13E-09	7.58E-07	down	HLH-Root
Pt2G49490.1	D18	2.66988394	0.000856808	0.012317155	up	HLH-Root
Pt2G25350.1	D18	2.073277186	2.99E-07	1.73E-05	up	HLH-Root
Pt2G42860.1	D18	1.199365837	0.002315543	0.02660741	up	HLH-Root
Pt2G55550.1	D18	1.406193849	1.22E-06	5.63E-05	up	HLH-Root
Pt2G19420.1	D18	2.806836587	1.62E-10	2.36E-08	up	HLH-Root
Pt2G27840.1	D18	1.523335386	0.001429897	0.018403947	up	HLH-Root
Pt2G13320.1	D18	3.952574691	0.003885108	0.039528234	up	HLH-Root
Pt2G43520.1	D18	2.467429776	7.41E-05	0.001741497	up	HLH-Root
Pt2G08890.1	D18	1.649332379	0.00385293	0.03929309	up	HLH-Root
Pt2G58080.1	D18	1.191914497	0.001315941	0.01725754	up	HLH-Root
Pt2G55980.1	D18	-3.050514381	4.10E-09	4.14E-07	down	HLH-Root
Pt2G28130.1	D18	-3.852462674	2.39E-05	0.000687481	down	HLH-Root
Pt2G18570.1	D18	-2.99344543	8.72E-05	0.001981842	down	HLH-Root
Pt2G18690.1	D18	-3.151418563	0.003037986	0.032673426	down	HLH-Root
Pt2G28370.1	D18	-2.155131866	0.001556576	0.019698075	down	HLH-Root
Pt2G30220.1	D18	-1.780747265	1.87E-09	2.04E-07	down	HLH-Root
Pt2G62890.1	D18	2.338630821	0.00313582	0.033435249	up	HLH-Root
Pt2G04000.1	D18	-1.284853251	0.001910269	0.022998841	down	HLH-Root
Pt2G23180.1	D18	-2.424789038	0.003626563	0.037447122	down	HLH-Root
Pt2G74320.1	D18	2.392947107	3.81E-09	3.86E-07	up	HLH-Root
Pt2G55970.1	D18	-3.110198522	2.40E-11	4.42E-09	down	HLH-Root
Pt2G32650.1	D18	4.611748775	4.56E-12	9.86E-10	up	HLH-Root
Pt2G18710.1	D18	-2.934400427	0.000863566	0.012395011	down	HLH-Root
Pt2G38350.1	D18	4.44766347	0.004260027	0.042442548	up	HLH-Root
Pt2G20300.1	D18	1.618116585	0.001999831	0.023731049	up	HLH-Root
Pt2G41210.1	D18	-3.065494826	0.000145529	0.002978797	down	HLH-Root
Pt2G68060.1	D18	1.582647355	0.00017797	0.003470707	up	HLH-Root
Pt2G23170.1	D18	-3.2990826	0.001713145	0.02116949	down	HLH-Root
Pt2G43860.1	D18	-2.36068098	0.001837748	0.022358617	down	HLH-Root
Pt2G46860.1	D18	-1.58971659	0.000527634	0.008384589	down	HLH-Root
Pt2G59820.1	D18	-4.930644946	2.02E-06	8.61E-05	down	HLH-Root
Pt2G71100.1	D18	-2.500971572	3.60E-05	0.000968637	down	HLH-Root
Pt2G74300.1	D18	1.749553611	0.000353656	0.006052642	up	HLH-Root
Pt2G60810.1	D18	-6.973922457	1.91E-07	1.23E-05	down	HLH-Root
Pt2G33970.1	D18	-3.734467814	0.000150361	0.003056051	down	HLH-Root
Pt2G33370.1	D18	2.99631241	6.39E-05	0.001530023	up	HLH-Root
Pt2G41270.1	D18	-3.383416174	4.32E-18	3.56E-15	down	HLH-Root
Pt2G24620.1	D18	2.63405935	3.07E-09	3.16E-07	up	HLH-Root
Pt2G60860.1	D18	-5.488579657	0.005112192	0.048722454	down	HLH-Root
Pt2G41030.1	D18	-3.200742376	9.01E-05	0.002040822	down	HLH-Root
Pt2G60010.1	D18	-5.164809642	0.000806175	0.011735228	down	HLH-Root
Pt2G17010.1	D18	-6.183658647	2.65E-05	0.000753138	down	HLH-Root
Pt2G36320.1	D18	3.299701422	0.001141291	0.015410094	up	HLH-Root
Pt2G36200.1	D18	1.803022114	0.004644671	0.045238577	up	HLH-Root
Pt2G30840.1	D18	1.95900112	0.003485762	0.036274106	up	HLH-Root
Pt2G23780.1	D18	2.030347927	0.004793609	0.046273274	up	HLH-Root
Pt2G66830.1	D18	1.678888726	0.000346631	0.005950045	up	HLH-Root
Pt2G74480.1	D18	3.63371697	4.20E-05	0.001090438	up	HLH-Root
Pt2G00830.1	D18	-2.755542694	0.003000108	0.032326208	down	HLH-Root
Pt2G55660.1	D18	-2.373076705	0.000250625	0.004550644	down	HLH-Root
Pt2G28300.1	D18	-5.468090224	0.004497118	0.04412368	down	HLH-Root
Pt2G44160.1	D18	-1.755182054	1.89E-11	3.52E-09	down	HLH-Root
Pt2G14120.1	D18	5.578722131	0.004091814	0.041029371	up	HLH-Root
Pt2G13310.1	D18	4.034569199	1.08E-06	5.12E-05	up	HLH-Root
Pt2G55650.1	D18	-2.596874003	3.94E-07	2.15E-05	down	HLH-Root
Pt2G23890.1	D18	2.586579244	3.96E-12	8.81E-10	up	HLH-Root
Pt2G44200.1	D18	2.772722746	0.000417267	0.006955914	up	HLH-Root
Pt2G16860.1	D18	-4.254742475	4.74E-06	0.000173743	down	HLH-Root
Pt2G06180.1	D18	3.595068275	0.002329448	0.026692429	up	HLH-Root
Pt2G43780.1	D18	-2.405025799	0.000651905	0.009827896	down	HLH-Root
Pt2G03240.1	D18	-1.471799639	3.80E-07	2.10E-05	down	HLH-Root
Pt2G00420.1	D18	-6.300382819	2.90E-05	0.000802142	down	HLH-Root
Pt2G72780.1	D18	-6.942269173	1.19E-27	5.15E-24	down	HLH-Root
Pt2G40590.1	D18	2.59162792	0.001898867	0.022903184	up	HLH-Root
Pt2G60030.1	D18	-7.032683725	1.48E-06	6.61E-05	down	HLH-Root
Pt2G35550.1	D18	1.98106438	0.002027012	0.02397218	up	HLH-Root
Pt2G38760.1	D18	-1.428912234	0.000334758	0.005780581	down	HLH-Root
Pt2G69010.1	D18	2.262139465	0.004592137	0.044802407	up	HLH-Root
Pt2G27790.1	D18	2.990838306	3.19E-08	2.56E-06	up	HLH-Root
Pt2G27920.1	D18	3.610249167	0.001810942	0.022094506	up	HLH-Root
Pt2G09890.1	D18	5.760243796	3.92E-05	0.001033269	up	HLH-Root
Pt2G33680.1	D18	-1.830026465	5.97E-09	5.75E-07	down	HLH-Root
Pt2G45790.1	D18	-3.538844056	0.00112074	0.015179901	down	HLH-Root
Pt2G28030.1	D18	-4.28319699	1.32E-13	4.16E-11	down	HLH-Root
Pt2G09650.1	D18	2.039825332	6.24E-06	0.000219983	up	HLH-Root
Pt2G68960.1	D18	-1.211718862	0.000327244	0.005673429	down	HLH-Root
Pt2G44140.1	D18	-2.250430475	6.57E-05	0.001564433	down	HLH-Root
Pt2G23160.1	D18	-5.388803375	5.59E-13	1.47E-10	down	HLH-Root
Pt2G74340.1	D18	2.187361328	1.06E-06	5.04E-05	up	HLH-Root
Pt2G23530.1	D18	1.888155981	2.33E-09	2.50E-07	up	HLH-Root
Pt2G25390.1	D18	1.544494871	0.004953789	0.047580876	up	HLH-Root
Pt2G09880.1	D18	2.644600204	0.000989189	0.013819158	up	HLH-Root
Pt2G26540.1	D18	6.680117708	2.30E-05	0.00066594	up	HLH-Root
Pt2G33450.1	D18	1.954971047	0.00084236	0.012160728	up	HLH-Root
Pt2G26170.1	D18	1.786072636	0.001145196	0.015434167	up	HLH-Root
Pt2G31820.1	D18	-2.606995401	6.25E-12	1.29E-09	down	HLH-Root
Pt2G50880.1	D18	-4.985600464	0.000967876	0.013565132	down	HLH-Root
Pt2G18730.1	D18	-6.065179985	0.003426252	0.035762153	down	HLH-Root
Pt2G22680.1	D18	3.938648517	0.001358052	0.017649591	up	HLH-Root
Pt2G17700.1	D18	1.277594613	0.004075056	0.040932355	up	HLH-Root
Pt2G68040.1	D18	4.44640826	0.004734593	0.045831178	up	HLH-Root
Pt2G01010.1	D18	1.127891424	0.001997783	0.023722989	up	HLH-Root
Pt2G56000.1	D18	-4.209011809	7.17E-07	3.60E-05	down	HLH-Root
Pt2G59810.1	D18	-7.318908663	2.70E-11	4.93E-09	down	HLH-Root
Pt2G74900.1	D18	2.165068808	0.000119742	0.002569261	up	HLH-Root
Pt2G03980.1	D18	-1.747236152	0.000246796	0.004508638	down	HLH-Root
Pt2G60820.1	D18	-5.803422768	5.00E-09	4.90E-07	down	HLH-Root
Pt2G12690.1	D18	2.645531591	6.55E-05	0.001562056	up	HLH-Root
Pt2G42280.1	D18	-6.52701262	8.67E-07	4.26E-05	down	HLH-Root
Pt2G43790.1	D18	-2.84135633	8.86E-05	0.002010632	down	HLH-Root
Pt2G23340.1	D18	-2.31240162	1.82E-06	7.90E-05	down	HLH-Root
Pt2G43800.1	D18	-3.782683318	2.25E-10	3.17E-08	down	HLH-Root
Pt2G60020.1	D18	-5.329320208	3.29E-05	0.000899726	down	HLH-Root
Pt2G03060.1	D18	1.061719851	0.000151586	0.003073749	up	HLH-Root
Pt2G28220.1	D18	-4.214826745	0.001940684	0.023241154	down	HLH-Root
Pt2G33510.1	D18	1.794658759	0.000233315	0.004330918	up	HLH-Root
Pt2G41200.1	D18	-4.66006922	2.25E-06	9.44E-05	down	HLH-Root
Pt3G65580.1	D18	-3.991280932	0.002936053	0.031754435	down	HLH-Root
Pt3G51310.1	D18	1.917384164	0.000149948	0.003051236	up	HLH-Root
Pt3G65710.1	D18	-5.333649009	0.001992556	0.023710609	down	HLH-Root
Pt3G11770.1	D18	-1.706836774	0.001926841	0.023134106	down	HLH-Root
Pt3G42380.1	D18	4.892441451	0.000958704	0.013447455	up	HLH-Root
Pt3G39040.1	D18	-1.301337407	0.000264577	0.004753338	down	HLH-Root
Pt3G35750.1	D18	-1.489365913	0.003158228	0.03361215	down	HLH-Root
Pt3G47500.1	D18	-2.995592741	0.003690139	0.037967918	down	HLH-Root
Pt3G48640.1	D18	6.056206591	0.000167605	0.003328488	up	HLH-Root
Pt3G72950.1	D18	1.542036238	0.002032957	0.024010406	up	HLH-Root
Pt3G13020.1	D18	3.729602601	1.96E-07	1.23E-05	up	HLH-Root
Pt3G57680.1	D18	-5.902168783	0.00013713	0.002864371	down	HLH-Root
Pt3G03140.1	D18	2.434761574	2.39E-06	9.95E-05	up	HLH-Root
Pt3G36280.1	D18	-2.633820661	4.65E-05	0.001172645	down	HLH-Root
Pt3G69360.1	D18	-1.222178861	0.004557848	0.044517982	down	HLH-Root
Pt3G14160.1	D18	-5.306729244	0.00039608	0.006660362	down	HLH-Root
Pt3G60840.1	D18	-1.057817602	0.002784231	0.030473624	down	HLH-Root
Pt3G67570.1	D18	1.555083042	4.50E-05	0.001144921	up	HLH-Root
Pt3G20030.1	D18	2.263330406	0.003470266	0.036182558	up	HLH-Root
Pt3G65090.1	D18	3.673382718	0.004481916	0.043999424	up	HLH-Root
Pt3G02550.1	D18	3.183397577	3.54E-07	1.99E-05	up	HLH-Root
Pt3G06810.1	D18	-4.506443274	0.002304298	0.02652697	down	HLH-Root
Pt3G03330.1	D18	4.162124572	0.002460642	0.027683421	up	HLH-Root
Pt3G07220.1	D18	-4.529953782	0.000145104	0.002973602	down	HLH-Root
Pt3G51420.1	D18	4.805178926	0.004826383	0.046563723	up	HLH-Root
Pt3G24230.1	D18	1.012229635	0.000842646	0.012160728	up	HLH-Root
Pt3G67270.1	D18	2.007341755	0.003201862	0.033930731	up	HLH-Root
Pt3G11780.1	D18	-3.507320871	0.004296302	0.04270928	down	HLH-Root
Pt3G23210.1	D18	3.134948356	0.000367248	0.006248254	up	HLH-Root
Pt3G54800.1	D18	-4.963306808	7.63E-13	1.89E-10	down	HLH-Root
Pt3G01710.1	D18	4.567344664	0.000984211	0.013760693	up	HLH-Root
Pt3G12560.1	D18	1.769061989	0.003490631	0.036302984	up	HLH-Root
Pt3G12960.1	D18	3.927224286	1.64E-06	7.22E-05	up	HLH-Root
Pt3G53640.1	D18	-2.129437548	7.47E-05	0.001748221	down	HLH-Root
Pt3G31250.1	D18	-1.867838248	0.000410145	0.006843784	down	HLH-Root
Pt3G01720.1	D18	6.266219564	0.00025067	0.004550644	up	HLH-Root
Pt3G48600.1	D18	6.628166619	2.15E-08	1.83E-06	up	HLH-Root
Pt3G04730.1	D18	-1.724898565	3.92E-07	2.14E-05	down	HLH-Root
Pt3G06800.1	D18	-3.320775833	0.001371439	0.017758551	down	HLH-Root
Pt3G27100.1	D18	-1.277753709	0.000435067	0.007204169	down	HLH-Root
Pt3G34490.1	D18	-3.331463765	3.50E-11	6.13E-09	down	HLH-Root
Pt3G43520.1	D18	2.073863444	0.0004605	0.00755316	up	HLH-Root
Pt3G34250.1	D18	-7.398932363	2.48E-07	1.50E-05	down	HLH-Root
Pt3G65290.1	D18	-2.652773395	0.000249414	0.004537346	down	HLH-Root
Pt3G39270.1	D18	-1.003178471	0.000428074	0.00710193	down	HLH-Root
Pt3G07210.1	D18	-3.737454261	0.002074006	0.02432817	down	HLH-Root
Pt3G20800.1	D18	5.685639129	6.08E-06	0.000214555	up	HLH-Root
Pt3G67160.1	D18	4.171010207	1.91E-05	0.00056808	up	HLH-Root
Pt3G65610.1	D18	-4.376467362	0.000884581	0.0125969	down	HLH-Root
Pt3G16340.1	D18	-1.272912399	0.00126647	0.016786543	down	HLH-Root
Pt3G39020.1	D18	-1.27917807	0.000534219	0.008450499	down	HLH-Root
Pt3G12050.1	D18	-2.510657897	9.84E-07	4.79E-05	down	HLH-Root
Pt3G21450.1	D18	-3.000748391	2.46E-07	1.49E-05	down	HLH-Root
Pt3G69650.1	D18	4.298866729	2.98E-05	0.000822028	up	HLH-Root
Pt3G11150.1	D18	-1.015122914	0.000183914	0.003558609	down	HLH-Root
Pt3G21380.1	D18	-3.10464729	4.01E-07	2.17E-05	down	HLH-Root
Pt3G20240.1	D18	-1.673245073	0.004380498	0.043273328	down	HLH-Root
Pt3G33540.1	D18	2.194863245	8.01E-08	5.69E-06	up	HLH-Root
Pt3G51710.1	D18	2.112047814	5.20E-05	0.001285036	up	HLH-Root
Pt3G66570.1	D18	-1.472735352	0.002395554	0.027127179	down	HLH-Root
Pt3G32520.1	D18	3.399541546	0.000734989	0.01082626	up	HLH-Root
Pt3G36620.1	D18	-1.244514876	0.001913696	0.023024117	down	HLH-Root
Pt3G11950.1	D18	2.530483745	2.38E-10	3.33E-08	up	HLH-Root
Pt3G38730.1	D18	-3.002411194	0.000444106	0.007318886	down	HLH-Root
Pt3G02560.1	D18	3.054192307	5.19E-08	3.89E-06	up	HLH-Root
Pt3G50930.1	D18	3.750123137	0.000664586	0.009984335	up	HLH-Root
Pt3G19310.1	D18	-3.12773264	0.001051484	0.014479407	down	HLH-Root
Pt3G65670.1	D18	-2.902734131	3.26E-06	0.000128332	down	HLH-Root
Pt3G51390.1	D18	-4.622970475	6.83E-11	1.15E-08	down	HLH-Root
Pt3G05030.1	D18	-1.110698784	0.000630965	0.009553754	down	HLH-Root
Pt3G68250.1	D18	2.497015034	3.89E-05	0.001030166	up	HLH-Root
Pt3G51270.1	D18	5.411163861	0.002021735	0.023941822	up	HLH-Root
Pt3G11620.1	D18	-1.441764795	2.25E-06	9.44E-05	down	HLH-Root
Pt3G36560.1	D18	3.198115894	0.002379628	0.027035127	up	HLH-Root
Pt3G68980.1	D18	1.785685054	0.005298336	0.049965217	up	HLH-Root
Pt3G70260.1	D18	2.21311257	0.000405926	0.006786441	up	HLH-Root
Pt3G06350.1	D18	-1.946551996	0.00047922	0.007779244	down	HLH-Root
Pt3G12950.1	D18	4.763910225	1.54E-05	0.000469294	up	HLH-Root
Pt3G14130.1	D18	-1.512636123	0.000375936	0.00634626	down	HLH-Root
Pt3G06960.1	D18	3.55392798	0.000471605	0.007698885	up	HLH-Root
Pt3G52290.1	D18	-1.308031801	6.60E-07	3.35E-05	down	HLH-Root
Pt3G01730.1	D18	1.802532558	2.41E-05	0.000692892	up	HLH-Root
Pt3G10350.1	D18	-1.793429005	0.001866728	0.022630056	down	HLH-Root
Pt3G52110.1	D18	1.518526257	0.000132647	0.002777421	up	HLH-Root
Pt3G23910.1	D18	-5.906223003	0.00046732	0.00764332	down	HLH-Root
Pt3G44330.1	D18	-1.624296697	0.000459159	0.007538299	down	HLH-Root
Pt3G48780.1	D18	2.702102217	7.75E-05	0.001806853	up	HLH-Root
Pt3G48660.1	D18	2.278365463	0.00186789	0.022630056	up	HLH-Root
Pt3G06040.1	D18	-2.080834584	0.002698499	0.029685196	down	HLH-Root
Pt3G34220.1	D18	-3.796843799	0.000234565	0.004344719	down	HLH-Root
Pt3G29630.1	D18	4.941742288	0.00358093	0.037020027	up	HLH-Root
Pt3G64110.1	D18	2.537649396	0.001578435	0.019902054	up	HLH-Root
Pt3G07550.1	D18	1.321709658	0.00163971	0.020449531	up	HLH-Root
Pt3G51380.1	D18	2.317576749	0.000110616	0.002412267	up	HLH-Root
Pt3G50450.1	D18	1.165032117	0.001182284	0.015840236	up	HLH-Root
Pt3G65680.1	D18	-3.054256937	6.65E-09	6.34E-07	down	HLH-Root
Pt3G70210.1	D18	4.571043919	8.50E-06	0.00028564	up	HLH-Root
Pt3G72200.1	D18	1.672069184	0.001902487	0.02292107	up	HLH-Root
Pt3G51750.1	D18	-3.159544835	0.002654843	0.02935396	down	HLH-Root
Pt3G43970.1	D18	-5.072416607	0.000169088	0.003354096	down	HLH-Root
Pt3G14150.1	D18	-4.82552889	0.002428931	0.027407237	down	HLH-Root
Pt3G21360.1	D18	-2.626124894	6.07E-05	0.00146773	down	HLH-Root
Pt3G69560.1	D18	4.499852756	6.47E-06	0.000226572	up	HLH-Root
Pt3G60150.1	D18	-6.826323079	0.001527198	0.019438997	down	HLH-Root
Pt3G32290.1	D18	-1.407367198	0.001995373	0.023710609	down	HLH-Root
Pt3G02580.1	D18	2.991322565	3.86E-06	0.000148063	up	HLH-Root
Pt3G66720.1	D18	-1.240637742	0.000189534	0.003634907	down	HLH-Root
Pt3G04400.1	D18	1.28842005	0.001147954	0.01545193	up	HLH-Root
Pt3G43670.1	D18	-5.438632475	3.30E-11	5.90E-09	down	HLH-Root
Pt3G39910.1	D18	3.054412954	0.000953756	0.013405828	up	HLH-Root
Pt3G14140.1	D18	-4.060183116	1.78E-06	7.78E-05	down	HLH-Root
Pt3G02840.1	D18	-1.698535315	0.005039729	0.04813982	down	HLH-Root
Pt3G26360.1	D18	7.842515224	2.38E-09	2.53E-07	up	HLH-Root
Pt3G51250.1	D18	2.389508155	1.76E-08	1.53E-06	up	HLH-Root
Pt3G35370.1	D18	2.581615396	0.001296609	0.017055618	up	HLH-Root
Pt3G02470.1	D18	1.068001246	0.000573874	0.008927675	up	HLH-Root
Pt3G21420.1	D18	-3.046461765	6.61E-07	3.35E-05	down	HLH-Root
Pt3G19330.1	D18	-1.816049584	3.46E-05	0.000936429	down	HLH-Root
Pt3G27560.1	D18	2.21519165	0.000185017	0.003571991	up	HLH-Root
Pt3G67190.1	D18	2.370617175	6.54E-06	0.00022823	up	HLH-Root
Pt3G26780.1	D18	1.096925744	0.002690638	0.02963828	up	HLH-Root
Pt3G28770.1	D18	-2.930004727	1.72E-09	1.90E-07	down	HLH-Root
Pt3G20330.1	D18	1.041482252	0.005292623	0.049950029	up	HLH-Root
Pt3G07230.1	D18	-2.436506439	0.002425542	0.027395195	down	HLH-Root
Pt3G54630.1	D18	-1.937213741	6.53E-09	6.26E-07	down	HLH-Root
Pt4G27120.1	D18	1.380042746	0.001405271	0.018127367	up	HLH-Root
Pt4G16520.1	D18	-2.38537843	0.003740114	0.038390974	down	HLH-Root
Pt4G04530.1	D18	-2.270486838	4.49E-06	0.000166997	down	HLH-Root
Pt4G48030.1	D18	-5.08045954	0.001122377	0.015190206	down	HLH-Root
Pt4G51740.1	D18	-4.907504998	0.001071146	0.014680197	down	HLH-Root
Pt4G14350.1	D18	1.895650301	2.36E-06	9.84E-05	up	HLH-Root
Pt4G07350.1	D18	-2.004242796	1.83E-06	7.91E-05	down	HLH-Root
Pt4G49780.1	D18	1.620944111	6.50E-06	0.000227055	up	HLH-Root
Pt4G02240.1	D18	1.602309548	0.001790395	0.021905483	up	HLH-Root
Pt4G52390.1	D18	2.769147177	0.002440784	0.027495691	up	HLH-Root
Pt4G36770.1	D18	-1.491870197	0.000827503	0.011995338	down	HLH-Root
Pt4G48880.1	D18	2.498458345	0.002325476	0.02666454	up	HLH-Root
Pt4G10380.1	D18	4.150700757	1.03E-06	4.98E-05	up	HLH-Root
Pt4G01950.1	D18	-4.695152227	0.002865342	0.03102972	down	HLH-Root
Pt4G30830.1	D18	-4.028010522	4.29E-05	0.001103908	down	HLH-Root
Pt4G15740.1	D18	-3.794738732	7.71E-08	5.54E-06	down	HLH-Root
Pt4G09390.1	D18	-1.580112687	3.31E-06	0.000130165	down	HLH-Root
Pt4G43890.1	D18	-1.883031554	0.00095419	0.013405828	down	HLH-Root
Pt4G09400.1	D18	-1.874314254	0.00021842	0.004098206	down	HLH-Root
Pt4G12500.1	D18	1.920266418	0.005003559	0.047873457	up	HLH-Root
Pt4G04470.1	D18	-2.983943817	1.27E-10	1.95E-08	down	HLH-Root
Pt4G14470.1	D18	3.297256993	2.28E-15	1.16E-12	up	HLH-Root
Pt4G28820.1	D18	1.54158287	3.58E-08	2.80E-06	up	HLH-Root
Pt4G38570.1	D18	2.286787289	0.002597613	0.028857948	up	HLH-Root
Pt4G50540.1	D18	-1.111927867	0.000379424	0.006398898	down	HLH-Root
Pt4G50170.1	D18	1.393565741	1.40E-05	0.000433819	up	HLH-Root
Pt4G63180.1	D18	2.474547464	2.87E-06	0.00011639	up	HLH-Root
Pt4G13870.1	D18	1.830590989	9.45E-05	0.002111033	up	HLH-Root
Pt4G13990.1	D18	2.674298446	0.000477894	0.00776499	up	HLH-Root
Pt4G23080.1	D18	-2.425179377	0.000118362	0.00254913	down	HLH-Root
Pt4G13260.1	D18	-1.821466289	0.00079206	0.011558871	down	HLH-Root
Pt4G01960.1	D18	-5.018137081	2.83E-06	0.00011471	down	HLH-Root
Pt4G49800.1	D18	1.835392853	4.06E-05	0.001061607	up	HLH-Root
Pt4G59250.1	D18	2.209711403	8.27E-09	7.67E-07	up	HLH-Root
Pt4G30450.1	D18	6.948631558	2.39E-17	1.66E-14	up	HLH-Root
Pt4G26230.1	D18	-1.098274068	0.000166357	0.003309067	down	HLH-Root
Pt4G56670.1	D18	1.500107661	0.001018358	0.014101655	up	HLH-Root
Pt4G49970.1	D18	2.568078401	0.000678487	0.010149201	up	HLH-Root
Pt4G30760.1	D18	-3.016048271	0.000126528	0.002681693	down	HLH-Root
Pt4G01890.1	D18	-4.903190591	8.65E-05	0.001970508	down	HLH-Root
Pt4G07710.1	D18	-4.794457252	0.004055466	0.040782837	down	HLH-Root
Pt4G64940.1	D18	-1.70625208	8.06E-09	7.56E-07	down	HLH-Root
Pt4G49730.1	D18	1.307816476	0.00086378	0.012395011	up	HLH-Root
Pt4G49740.1	D18	1.441703874	0.001606411	0.020196052	up	HLH-Root
Pt4G14430.1	D18	3.428610231	1.02E-10	1.62E-08	up	HLH-Root
Pt4G16840.1	D18	-1.984644887	0.00015287	0.003096159	down	HLH-Root
Pt4G39400.1	D18	2.596317561	0.002404727	0.027195531	up	HLH-Root
Pt4G50550.1	D18	-1.287406852	1.71E-07	1.10E-05	down	HLH-Root
Pt4G60060.1	D18	1.545094525	0.00059878	0.009186771	up	HLH-Root
Pt4G13890.1	D18	2.166328958	6.87E-05	0.001632423	up	HLH-Root
Pt4G49370.1	D18	-1.28131654	1.43E-06	6.47E-05	down	HLH-Root
Pt4G29170.1	D18	2.035061079	0.001076423	0.014729244	up	HLH-Root
Pt4G19600.1	D18	1.007647519	0.004396312	0.04336904	up	HLH-Root
Pt4G65480.1	D18	-1.734274424	1.83E-05	0.0005466	down	HLH-Root
Pt4G57610.1	D18	-3.62559706	1.48E-06	6.61E-05	down	HLH-Root
Pt4G13830.1	D18	2.21483068	1.65E-05	0.000495786	up	HLH-Root
Pt4G01230.1	D18	-2.402087023	3.10E-06	0.000122352	down	HLH-Root
Pt4G15330.1	D18	3.812996775	1.99E-05	0.000586827	up	HLH-Root
Pt4G35890.1	D18	-3.334809601	1.54E-05	0.000470546	down	HLH-Root
Pt4G13220.1	D18	2.216909756	0.000841082	0.012160728	up	HLH-Root
Pt4G48890.1	D18	3.336426254	2.09E-08	1.79E-06	up	HLH-Root
Pt4G15210.1	D18	3.052368531	0.000958162	0.013447455	up	HLH-Root
Pt4G06920.1	D18	-6.307022775	0.004682171	0.045501573	down	HLH-Root
Pt4G19610.1	D18	1.502862856	0.001423134	0.018330511	up	HLH-Root
Pt4G02020.1	D18	-4.576113323	1.67E-09	1.86E-07	down	HLH-Root
Pt4G61510.1	D18	-1.114177535	2.46E-06	0.000101993	down	HLH-Root
Pt4G01610.1	D18	-1.486951345	1.36E-05	0.000422821	down	HLH-Root
Pt4G14360.1	D18	1.875127801	0.00044918	0.007381446	up	HLH-Root
Pt4G33310.1	D18	3.033682749	0.000180193	0.003502244	up	HLH-Root
Pt4G01000.1	D18	-1.148859202	0.004032527	0.040670115	down	HLH-Root
Pt4G14610.1	D18	3.093838312	0.000109305	0.002395718	up	HLH-Root
Pt4G01970.1	D18	-6.698791483	2.30E-06	9.62E-05	down	HLH-Root
Pt4G12550.1	D18	-3.545686222	0.000255307	0.00462032	down	HLH-Root
Pt4G49810.1	D18	1.894934544	0.000227768	0.004241473	up	HLH-Root
Pt4G00960.1	D18	2.985608738	0.002264426	0.026098997	up	HLH-Root
Pt4G00840.1	D18	-1.072981191	0.003194409	0.03387246	down	HLH-Root
Pt4G65010.1	D18	1.122300403	0.000641697	0.009690855	up	HLH-Root
Pt4G43070.1	D18	1.325239339	1.05E-05	0.00033965	up	HLH-Root
Pt4G12340.1	D18	-1.931764243	0.00049314	0.007968734	down	HLH-Root
Pt4G58370.1	D18	-5.809882829	0.000232858	0.004330918	down	HLH-Root
Pt4G01980.1	D18	-5.456358845	0.001593377	0.020074327	down	HLH-Root
Pt4G38610.1	D18	-1.736471502	0.000106929	0.002349589	down	HLH-Root
Pt4G02030.1	D18	-5.697426477	0.001669067	0.020743088	down	HLH-Root
Pt4G14020.1	D18	2.862884288	1.19E-17	8.61E-15	up	HLH-Root
Pt4G51710.1	D18	1.659587301	0.003079539	0.032977123	up	HLH-Root
Pt4G51220.1	D18	-5.218226641	4.56E-14	1.62E-11	down	HLH-Root
Pt4G15220.1	D18	2.731359298	3.43E-05	0.000929852	up	HLH-Root
Pt4G07630.1	D18	-2.116237575	9.33E-05	0.002098555	down	HLH-Root
Pt4G26130.1	D18	-1.296228258	9.45E-08	6.61E-06	down	HLH-Root
Pt4G19620.1	D18	1.736151186	0.000137404	0.002866625	up	HLH-Root
Pt4G48240.1	D18	-3.965381304	1.48E-06	6.61E-05	down	HLH-Root
Pt4G30500.1	D18	4.856116092	0.003988229	0.040317154	up	HLH-Root
Pt4G49990.1	D18	3.039548305	0.000101748	0.002252884	up	HLH-Root
Pt4G01550.1	D18	3.051673821	7.90E-08	5.64E-06	up	HLH-Root
Pt4G15650.1	D18	-5.367397097	1.45E-07	9.64E-06	down	HLH-Root
Pt4G19550.1	D18	1.9721053	4.84E-06	0.000176761	up	HLH-Root
Pt4G39990.1	D18	2.231550341	2.38E-08	2.01E-06	up	HLH-Root
Pt4G04320.1	D18	-1.538248325	0.001637452	0.020449531	down	HLH-Root
Pt4G19430.1	D18	2.26805252	3.57E-05	0.000963542	up	HLH-Root
Pt4G09060.1	D18	3.078745334	1.21E-06	5.62E-05	up	HLH-Root
Pt4G13910.1	D18	3.603848474	3.04E-08	2.49E-06	up	HLH-Root
Pt4G43980.1	D18	-1.185479979	0.000171104	0.003382483	down	HLH-Root
Pt4G12530.1	D18	3.160697226	7.73E-15	3.27E-12	up	HLH-Root
Pt4G62240.1	D18	4.298244249	0.002179549	0.025275477	up	HLH-Root
Pt4G04990.1	D18	-3.246192712	4.91E-06	0.000178318	down	HLH-Root
Pt4G14010.1	D18	3.695340267	1.63E-32	1.42E-28	up	HLH-Root
Pt4G19440.1	D18	2.670817736	2.96E-06	0.000118948	up	HLH-Root
Pt4G63830.1	D18	-3.013887442	0.003631699	0.037477835	down	HLH-Root
Pt4G16540.1	D18	-4.336809606	3.56E-10	4.75E-08	down	HLH-Root
Pt4G48980.1	D18	-6.052067237	0.000706044	0.010498016	down	HLH-Root
Pt4G14930.1	D18	-1.363618231	7.69E-07	3.83E-05	down	HLH-Root
Pt4G43450.1	D18	-3.209992013	2.89E-07	1.69E-05	down	HLH-Root
Pt4G01930.1	D18	-5.047992533	0.003333715	0.035049492	down	HLH-Root
Pt4G34830.1	D18	-1.995798023	2.06E-08	1.77E-06	down	HLH-Root
Pt4G16610.1	D18	1.408551676	0.004720766	0.045774008	up	HLH-Root
Pt4G40560.1	D18	3.034501597	0.000251525	0.004560126	up	HLH-Root
Pt4G11330.1	D18	-1.519073459	0.001528255	0.019438997	down	HLH-Root
Pt4G19370.1	D18	1.542004705	0.000911225	0.012888119	up	HLH-Root
Pt4G13840.1	D18	1.854953578	9.54E-06	0.000314876	up	HLH-Root
Pt4G44080.1	D18	-2.88016043	5.59E-11	9.69E-09	down	HLH-Root
Pt4G14490.1	D18	3.469255212	0.000145047	0.002973602	up	HLH-Root
Pt4G46680.1	D18	-2.124324423	0.000381437	0.00642661	down	HLH-Root
Pt4G07740.1	D18	-6.344039469	2.62E-05	0.000747627	down	HLH-Root
Pt4G30140.1	D18	3.005716451	1.39E-05	0.000430638	up	HLH-Root
Pt4G07430.1	D18	1.728870112	0.000185609	0.003575452	up	HLH-Root
Pt4G35500.1	D18	1.689659539	0.000623962	0.009479239	up	HLH-Root
Pt4G04080.1	D18	-2.226428265	0.000312675	0.005448078	down	HLH-Root
Pt4G15910.1	D18	2.352338171	0.003186887	0.033834087	up	HLH-Root
Pt4G45070.1	D18	1.170641372	0.000104617	0.002301702	up	HLH-Root
Pt4G14830.1	D18	3.259637531	0.000617716	0.009418941	up	HLH-Root
Pt4G01990.1	D18	-6.127053838	0.001611776	0.020248812	down	HLH-Root
Pt4G15360.1	D18	6.158738583	6.34E-08	4.64E-06	up	HLH-Root
Pt4G06220.1	D18	-1.520474008	0.000186312	0.003585	down	HLH-Root
Pt4G13860.1	D18	1.763708346	4.08E-07	2.20E-05	up	HLH-Root
Pt4G60650.1	D18	-4.083352557	0.001173642	0.015748786	down	HLH-Root
Pt4G50950.1	D18	1.875025941	1.32E-05	0.00041345	up	HLH-Root
Pt4G11670.1	D18	-3.022476162	4.97E-05	0.001237994	down	HLH-Root
Pt4G54400.1	D18	3.002213024	0.001638631	0.020449531	up	HLH-Root
Pt4G07730.1	D18	-5.41334611	0.001514476	0.019306079	down	HLH-Root
Pt4G15850.1	D18	-5.047297322	2.73E-05	0.000769486	down	HLH-Root
Pt4G09470.1	D18	3.449979341	0.000514082	0.008221995	up	HLH-Root
Pt4G34110.1	D18	-2.214767589	0.00013981	0.00289801	down	HLH-Root
Pt4G32120.1	D18	-1.147856168	1.46E-06	6.59E-05	down	HLH-Root
Pt4G36540.1	D18	-1.090785187	0.00180535	0.022041801	down	HLH-Root
Pt4G34470.1	D18	2.067632434	0.003064873	0.032921749	up	HLH-Root
Pt4G29140.1	D18	2.207366701	5.92E-13	1.53E-10	up	HLH-Root
Pt4G57640.1	D18	-2.803786957	1.38E-05	0.000428278	down	HLH-Root
Pt4G27320.1	D18	-2.474216687	2.79E-07	1.63E-05	down	HLH-Root
Pt4G16020.1	D18	-2.573185272	0.000351132	0.006015384	down	HLH-Root
Pt4G15470.1	D18	4.339676791	5.26E-08	3.91E-06	up	HLH-Root
Pt4G16500.1	D18	-1.487412817	0.000198614	0.003779778	down	HLH-Root
Pt4G21610.1	D18	1.799159136	0.002707448	0.029745902	up	HLH-Root
Pt4G15350.1	D18	6.03502113	1.02E-05	0.000331812	up	HLH-Root
Pt4G24670.1	D18	-4.053160131	1.47E-09	1.67E-07	down	HLH-Root
Pt4G40060.1	D18	-2.724108823	5.27E-05	0.00129528	down	HLH-Root
Pt4G02050.1	D18	-4.377591059	0.004350856	0.043088959	down	HLH-Root
Pt4G24930.1	D18	-7.047000942	1.33E-06	6.07E-05	down	HLH-Root
Pt4G51810.1	D18	2.614782504	0.005288959	0.049942639	up	HLH-Root
Pt4G32740.1	D18	2.538526135	4.52E-05	0.001146806	up	HLH-Root
Pt4G19400.1	D18	3.051931923	1.87E-05	0.000559558	up	HLH-Root
Pt4G49040.1	D18	-3.237333661	7.45E-06	0.000254159	down	HLH-Root
Pt4G40000.1	D18	2.2724081	1.01E-06	4.89E-05	up	HLH-Root
Pt4G00970.1	D18	-1.521830019	6.43E-05	0.001538686	down	HLH-Root
Pt4G19450.1	D18	2.405638983	8.83E-13	2.16E-10	up	HLH-Root
Pt4G04220.1	D18	-3.646017466	0.000892483	0.01266201	down	HLH-Root
Pt4G01940.1	D18	-3.825690913	0.000194454	0.003713195	down	HLH-Root
Pt4G30560.1	D18	6.283541051	5.53E-20	6.00E-17	up	HLH-Root
Pt4G07780.1	D18	-7.017546989	1.97E-06	8.45E-05	down	HLH-Root
Pt4G48870.1	D18	3.988490284	5.92E-15	2.63E-12	up	HLH-Root
Pt4G39730.1	D18	-2.604121435	2.89E-09	3.00E-07	down	HLH-Root
Pt4G24500.1	D18	-3.808051031	4.92E-09	4.85E-07	down	HLH-Root
Pt4G45310.1	D18	1.325466762	1.99E-05	0.000586827	up	HLH-Root
Pt5G32020.1	D18	-2.384180816	6.32E-13	1.61E-10	down	HLH-Root
Pt5G59180.1	D18	-1.460421449	0.002821075	0.030757152	down	HLH-Root
Pt5G00990.1	D18	-2.41869345	2.10E-07	1.30E-05	down	HLH-Root
Pt5G44500.1	D18	-2.014395181	7.91E-07	3.92E-05	down	HLH-Root
Pt5G07170.1	D18	-1.650032576	0.001123943	0.015199528	down	HLH-Root
Pt5G34800.1	D18	-1.425600484	0.000109639	0.002400016	down	HLH-Root
Pt5G04470.1	D18	-3.424407302	0.001029208	0.014240531	down	HLH-Root
Pt5G49170.1	D18	1.554043184	0.000157123	0.003160148	up	HLH-Root
Pt5G61380.1	D18	-1.889858186	0.000133147	0.002784524	down	HLH-Root
Pt5G30280.1	D18	-1.530079848	1.47E-05	0.000450697	down	HLH-Root
Pt5G60240.1	D18	-2.653971188	0.001933125	0.023177443	down	HLH-Root
Pt5G48400.1	D18	-1.374812301	0.001441162	0.018507727	down	HLH-Root
Pt5G28400.1	D18	-2.070382917	2.38E-08	2.01E-06	down	HLH-Root
Pt5G18330.1	D18	2.910294163	0.000212628	0.00400253	up	HLH-Root
Pt5G09450.1	D18	-1.141548979	6.95E-05	0.001646214	down	HLH-Root
Pt5G43900.1	D18	-2.712167875	1.41E-05	0.000436194	down	HLH-Root
Pt5G58230.1	D18	1.493404345	0.00017364	0.003417016	up	HLH-Root
Pt5G15180.1	D18	2.132836671	0.000116193	0.002511766	up	HLH-Root
Pt5G10520.1	D18	-1.990287976	0.004400193	0.04336904	down	HLH-Root
Pt5G56740.1	D18	1.724471181	0.00011616	0.002511766	up	HLH-Root
Pt5G44790.1	D18	2.430566423	0.000122156	0.00260495	up	HLH-Root
Pt5G38630.1	D18	1.362719365	0.001635937	0.020449531	up	HLH-Root
Pt5G38210.1	D18	2.797639733	0.004095465	0.041042244	up	HLH-Root
Pt5G60910.1	D18	2.118179398	0.000837037	0.012113284	up	HLH-Root
Pt5G60780.1	D18	-1.394525237	0.00154795	0.019631901	down	HLH-Root
Pt5G20020.1	D18	-1.211980787	2.49E-07	1.50E-05	down	HLH-Root
Pt5G02490.1	D18	2.12303514	0.001333027	0.017402621	up	HLH-Root
Pt5G07160.1	D18	-1.774344395	3.04E-07	1.75E-05	down	HLH-Root
Pt5G10830.1	D18	-6.847867285	4.64E-05	0.001171664	down	HLH-Root
Pt5G15620.1	D18	-1.032269043	0.000297892	0.005238582	down	HLH-Root
Pt5G28740.1	D18	2.401689817	5.66E-06	0.000201245	up	HLH-Root
Pt5G25060.1	D18	-6.002398683	0.00018485	0.003571991	down	HLH-Root
Pt5G37420.1	D18	-1.449969124	0.000339838	0.005856635	down	HLH-Root
Pt5G35410.1	D18	-1.004662929	0.000263548	0.004749626	down	HLH-Root
Pt5G10620.1	D18	-4.102900992	9.55E-05	0.002130462	down	HLH-Root
Pt5G60860.1	D18	1.006646986	0.000242119	0.004441922	up	HLH-Root
Pt5G04920.1	D18	-2.508832429	1.03E-05	0.000335945	down	HLH-Root
Pt5G40450.1	D18	1.652155978	2.67E-05	0.000756407	up	HLH-Root
Pt5G10810.1	D18	-6.692096179	4.75E-05	0.001191156	down	HLH-Root
Pt5G44510.1	D18	-1.957946667	4.28E-07	2.27E-05	down	HLH-Root
Pt5G19970.1	D18	1.393645366	0.000139911	0.00289801	up	HLH-Root
Pt5G03890.1	D18	2.948209268	2.69E-05	0.000761334	up	HLH-Root
Pt5G08360.1	D18	-3.14637822	0.000356955	0.006091071	down	HLH-Root
Pt5G31860.1	D18	3.107887219	1.12E-12	2.66E-10	up	HLH-Root
Pt5G07710.1	D18	-1.662036044	0.001285416	0.016972784	down	HLH-Root
Pt5G61940.1	D18	3.04387618	5.67E-05	0.001382583	up	HLH-Root
Pt5G16530.1	D18	-3.944803749	3.43E-05	0.000929852	down	HLH-Root
Pt5G23680.1	D18	-4.665510062	0.001987325	0.023710609	down	HLH-Root
Pt5G60430.1	D18	-1.990780444	5.99E-05	0.001451318	down	HLH-Root
Pt5G23810.1	D18	-7.769688286	7.89E-10	9.56E-08	down	HLH-Root
Pt5G45340.1	D18	-1.25295734	0.002822555	0.030757152	down	HLH-Root
Pt5G26520.1	D18	-1.652933748	0.000237213	0.004375058	down	HLH-Root
Pt5G59360.1	D18	-1.501233514	0.001318678	0.017267317	down	HLH-Root
Pt5G09810.1	D18	-3.518734629	0.001636625	0.020449531	down	HLH-Root
Pt5G33860.1	D18	-2.4853255	0.000331704	0.005739268	down	HLH-Root
Pt5G42820.1	D18	-1.470650776	0.002185642	0.025312273	down	HLH-Root
Pt5G23380.1	D18	-3.043139256	2.61E-07	1.56E-05	down	HLH-Root
Pt5G50020.1	D18	2.890892967	0.000446905	0.007351041	up	HLH-Root
Pt5G52130.1	D18	-3.631952037	1.83E-09	2.00E-07	down	HLH-Root
Pt5G48430.1	D18	-1.363903689	0.002234574	0.025810002	down	HLH-Root
Pt5G44530.1	D18	2.054705501	0.001899681	0.022903184	up	HLH-Root
Pt5G03290.1	D18	-2.672799898	0.002833559	0.030818391	down	HLH-Root
Pt5G59340.1	D18	-1.036078566	2.39E-05	0.000687481	down	HLH-Root
Pt5G03420.1	D18	-1.465129337	0.00338581	0.035400346	down	HLH-Root
Pt5G04870.1	D18	-1.463008841	0.001224098	0.016349918	down	HLH-Root
Pt5G34100.1	D18	1.547162799	7.35E-07	3.67E-05	up	HLH-Root
Pt5G20850.1	D18	1.008836965	0.005283804	0.049921148	up	HLH-Root
Pt5G32840.1	D18	2.840542923	0.000190935	0.003653678	up	HLH-Root
Pt5G20970.1	D18	-2.360178391	3.83E-18	3.32E-15	down	HLH-Root
Pt5G16500.1	D18	-3.214566079	0.000644311	0.009721861	down	HLH-Root
Pt5G37580.1	D18	-1.436956504	0.000540887	0.008524872	down	HLH-Root
Pt5G60990.1	D18	1.228064749	0.001080566	0.014762628	up	HLH-Root
Pt5G46930.1	D18	3.380421629	1.64E-08	1.44E-06	up	HLH-Root
Pt5G62440.1	D18	-2.182815863	0.004790505	0.046269072	down	HLH-Root
Pt5G19560.1	D18	3.182006544	6.49E-08	4.71E-06	up	HLH-Root
Pt5G49090.1	D18	-1.563154694	0.001921992	0.023091877	down	HLH-Root
Pt5G25970.1	D18	1.947101092	0.000149881	0.003051236	up	HLH-Root
Pt5G24030.1	D18	-1.211062112	0.002078067	0.024356111	down	HLH-Root
Pt5G17640.1	D18	-3.756789164	0.002353754	0.026793849	down	HLH-Root
Pt5G01930.1	D18	-1.138392863	1.43E-06	6.48E-05	down	HLH-Root
Pt5G23800.1	D18	-7.010619446	6.29E-08	4.62E-06	down	HLH-Root
Pt5G08580.1	D18	-1.812181339	0.002865466	0.03102972	down	HLH-Root
Pt5G31400.1	D18	-6.732944011	4.23E-07	2.27E-05	down	HLH-Root
Pt5G21680.1	D18	1.583659137	0.000226563	0.004228124	up	HLH-Root
Pt5G61960.1	D18	3.36973819	0.001478595	0.018876584	up	HLH-Root
Pt5G42250.1	D18	2.617998733	3.83E-06	0.000147712	up	HLH-Root
Pt5G40000.1	D18	-1.203208601	2.31E-05	0.000666573	down	HLH-Root
Pt5G09230.1	D18	-2.866170914	0.00316804	0.033675231	down	HLH-Root
Pt5G53250.1	D18	-1.742026025	0.000285921	0.005068525	down	HLH-Root
Pt5G09110.1	D18	-2.46669996	1.56E-06	6.94E-05	down	HLH-Root
Pt5G60770.1	D18	-2.564102773	3.29E-08	2.62E-06	down	HLH-Root
Pt5G10770.1	D18	-7.094890428	1.27E-06	5.84E-05	down	HLH-Root
Pt5G13930.1	D18	-1.360506872	3.79E-06	0.000146682	down	HLH-Root
Pt5G23050.1	D18	1.87727635	0.000477567	0.00776499	up	HLH-Root
Pt5G01690.1	D18	-2.201365638	0.000187578	0.003601365	down	HLH-Root
Pt5G37870.1	D18	2.949067013	5.63E-05	0.001375718	up	HLH-Root
Pt5G04950.1	D18	3.186970288	3.85E-05	0.001025208	up	HLH-Root
Pt5G35440.1	D18	1.023548631	0.004955493	0.047580876	up	HLH-Root
Pt5G58240.1	D18	-1.551479543	5.56E-06	0.000198481	down	HLH-Root
Pt5G02470.1	D18	1.606738442	0.001101537	0.014990071	up	HLH-Root
Pt5G30070.1	D18	-2.395809091	4.62E-06	0.000170238	down	HLH-Root
Pt5G27700.1	D18	2.200638335	0.004018749	0.040602009	up	HLH-Root
Pt5G08630.1	D18	-1.030749937	3.38E-06	0.000132646	down	HLH-Root
Pt5G09900.1	D18	-5.712118616	0.000991912	0.013846043	down	HLH-Root
Pt5G39850.1	D18	-1.930900327	1.60E-06	7.08E-05	down	HLH-Root
Pt5G07000.1	D18	2.496345691	0.003813556	0.038960294	up	HLH-Root
Pt5G34850.1	D18	5.725789619	0.000656064	0.009873415	up	HLH-Root
Pt5G32320.1	D18	2.751718416	0.001050395	0.01447591	up	HLH-Root
Pt5G51750.1	D18	-3.776925247	1.91E-06	8.26E-05	down	HLH-Root
Pt5G61970.1	D18	2.510739411	1.40E-05	0.000432821	up	HLH-Root
Pt5G04890.1	D18	-1.974304333	0.001728965	0.02131791	down	HLH-Root
Pt5G02610.1	D18	1.666313642	3.70E-05	0.000992249	up	HLH-Root
Pt5G22020.1	D18	2.068649169	0.001740118	0.021422732	up	HLH-Root
Pt5G00980.1	D18	4.13992567	1.33E-05	0.000416376	up	HLH-Root
Pt5G19950.1	D18	1.5183699	0.00137493	0.017775662	up	HLH-Root
Pt5G21610.1	D18	1.770680142	0.002058499	0.024178998	up	HLH-Root
Pt5G40060.1	D18	-1.344788769	3.66E-07	2.05E-05	down	HLH-Root
Pt5G09720.1	D18	-3.366080879	0.000442126	0.00729318	down	HLH-Root
Pt5G62940.1	D18	1.363149611	0.000586577	0.00904759	up	HLH-Root
Pt5G62570.1	D18	6.493451163	1.25E-21	1.67E-18	up	HLH-Root
Pt6G50300.1	D18	-2.472324002	0.003643561	0.037577876	down	HLH-Root
Pt6G52830.1	D18	-3.039109205	0.000580343	0.009007533	down	HLH-Root
Pt6G09340.1	D18	1.443269975	0.003947341	0.040050912	up	HLH-Root
Pt6G64210.1	D18	3.77656543	1.10E-08	1.00E-06	up	HLH-Root
Pt6G39050.1	D18	8.696153592	1.98E-07	1.24E-05	up	HLH-Root
Pt6G32820.1	D18	5.574635248	1.31E-32	1.42E-28	up	HLH-Root
Pt6G11780.1	D18	-2.123693318	0.001151876	0.015492686	down	HLH-Root
Pt6G61990.1	D18	3.769070857	0.000523068	0.008327302	up	HLH-Root
Pt6G40840.1	D18	3.716746666	0.001328011	0.017363291	up	HLH-Root
Pt6G57940.1	D18	-2.54401722	0.000159047	0.003184071	down	HLH-Root
Pt6G11540.1	D18	-1.951884248	0.000632789	0.009573003	down	HLH-Root
Pt6G34740.1	D18	1.342880502	0.003504198	0.036400405	up	HLH-Root
Pt6G05740.1	D18	-2.819062064	0.000130277	0.002746436	down	HLH-Root
Pt6G11420.1	D18	3.687980759	4.67E-06	0.000172003	up	HLH-Root
Pt6G14420.1	D18	2.270408074	1.17E-06	5.46E-05	up	HLH-Root
Pt6G27370.1	D18	-1.282827016	0.000179946	0.003501382	down	HLH-Root
Pt6G26600.1	D18	-1.152311462	5.63E-06	0.000200355	down	HLH-Root
Pt6G61210.1	D18	-2.54627378	0.004135291	0.041417414	down	HLH-Root
Pt6G24360.1	D18	-1.252956547	3.02E-06	0.000120633	down	HLH-Root
Pt6G61080.1	D18	-2.985445466	0.00012574	0.002671512	down	HLH-Root
Pt6G50470.1	D18	-1.949475357	0.000204139	0.003870121	down	HLH-Root
Pt6G06270.1	D18	-7.715173101	1.39E-08	1.23E-06	down	HLH-Root
Pt6G43600.1	D18	1.099766577	0.00140164	0.018093991	up	HLH-Root
Pt6G36040.1	D18	1.752667494	0.000588446	0.009052245	up	HLH-Root
Pt6G00390.1	D18	-1.61213896	0.002041838	0.024030367	down	HLH-Root
Pt6G32400.1	D18	1.508149264	0.003969804	0.040177754	up	HLH-Root
Pt6G56130.1	D18	-4.223204357	0.00336515	0.035251727	down	HLH-Root
Pt6G58300.1	D18	1.603401376	0.000264299	0.004753277	up	HLH-Root
Pt6G13330.1	D18	-1.126183723	1.15E-05	0.000366809	down	HLH-Root
Pt6G26910.1	D18	-1.634090057	0.00034925	0.005989073	down	HLH-Root
Pt6G57270.1	D18	-2.202624912	0.002547298	0.028425621	down	HLH-Root
Pt6G34810.1	D18	1.551388091	0.000260232	0.004694743	up	HLH-Root
Pt6G21590.1	D18	-2.949051497	2.02E-06	8.61E-05	down	HLH-Root
Pt6G61070.1	D18	-2.964197304	0.001438407	0.01848604	down	HLH-Root
Pt6G45570.1	D18	-2.819270241	0.000118214	0.002549103	down	HLH-Root
Pt6G30100.1	D18	-3.438795499	0.000120745	0.002587594	down	HLH-Root
Pt6G14910.1	D18	2.412090729	0.002252288	0.025979979	up	HLH-Root
Pt6G06260.1	D18	-1.722318924	0.00203427	0.024010406	down	HLH-Root
Pt6G62600.1	D18	-2.221285068	0.00417213	0.041714082	down	HLH-Root
Pt6G39420.1	D18	2.344563744	1.08E-07	7.47E-06	up	HLH-Root
Pt6G04950.1	D18	-3.93603809	4.52E-05	0.001146806	down	HLH-Root
Pt6G52520.1	D18	-1.422101204	2.53E-07	1.51E-05	down	HLH-Root
Pt6G00330.1	D18	-4.384407013	0.001049056	0.014469899	down	HLH-Root
Pt6G58730.1	D18	-1.338409841	8.63E-09	7.91E-07	down	HLH-Root
Pt6G00210.1	D18	-6.359687662	0.000110488	0.002412267	down	HLH-Root
Pt6G34870.1	D18	-1.302953193	6.02E-07	3.10E-05	down	HLH-Root
Pt6G22190.1	D18	-3.185801965	0.00513045	0.048818115	down	HLH-Root
Pt6G13820.1	D18	3.317154978	5.61E-10	6.99E-08	up	HLH-Root
Pt6G41050.1	D18	2.767505654	0.000728549	0.010749664	up	HLH-Root
Pt6G57980.1	D18	-2.254993588	0.001701054	0.02105009	down	HLH-Root
Pt6G23570.1	D18	-1.902690949	3.60E-06	0.000140435	down	HLH-Root
Pt6G01120.1	D18	-1.8210914	1.15E-07	7.87E-06	down	HLH-Root
Pt6G50460.1	D18	-2.724219592	1.61E-09	1.81E-07	down	HLH-Root
Pt6G00340.1	D18	-5.170260981	0.00027768	0.004947732	down	HLH-Root
Pt6G33240.1	D18	3.548192855	0.000637645	0.009638055	up	HLH-Root
Pt6G00220.1	D18	-7.742321882	2.64E-09	2.77E-07	down	HLH-Root
Pt6G52750.1	D18	1.251114465	0.000548463	0.008620768	up	HLH-Root
Pt6G52870.1	D18	-3.49883124	3.60E-08	2.80E-06	down	HLH-Root
Pt6G30120.1	D18	-5.472262104	1.89E-06	8.19E-05	down	HLH-Root
Pt6G58030.1	D18	-2.31046257	9.37E-05	0.002101182	down	HLH-Root
Pt6G40830.1	D18	3.77651292	0.001293569	0.017041488	up	HLH-Root
Pt6G45540.1	D18	-4.101249711	7.50E-10	9.15E-08	down	HLH-Root
Pt6G08800.1	D18	-3.509337389	0.001664986	0.02070722	down	HLH-Root
Pt6G25060.1	D18	2.324769998	0.002563817	0.028529454	up	HLH-Root
Pt6G52820.1	D18	-3.179604496	0.000537854	0.008492512	down	HLH-Root
Pt6G64410.1	D18	-1.242551844	4.32E-06	0.000163223	down	HLH-Root
Pt6G51730.1	D18	-3.1623438	0.000891984	0.01266201	down	HLH-Root
Pt6G13960.1	D18	4.03896806	0.002769988	0.03035606	up	HLH-Root
Pt6G13350.1	D18	-1.486415183	4.79E-10	6.11E-08	down	HLH-Root
Pt6G61280.1	D18	-4.332732753	0.002052978	0.024130495	down	HLH-Root
Pt6G00030.1	D18	-5.489295493	3.31E-05	0.000902231	down	HLH-Root
Pt6G45910.1	D18	1.566883037	0.005173105	0.049062429	up	HLH-Root
Pt6G27480.1	D18	2.289495038	0.00037184	0.006295493	up	HLH-Root
Pt6G45530.1	D18	-5.088959795	6.00E-11	1.03E-08	down	HLH-Root
Pt6G26100.1	D18	-3.910444362	0.000266969	0.004791339	down	HLH-Root
Pt6G52810.1	D18	-2.347699865	3.75E-12	8.45E-10	down	HLH-Root
Pt6G51660.1	D18	-4.503482891	0.004666027	0.04542106	down	HLH-Root
Pt6G04940.1	D18	-3.70364999	4.26E-05	0.001099955	down	HLH-Root
Pt6G57930.1	D18	-2.660443807	0.000297625	0.005238582	down	HLH-Root
Pt6G04680.1	D18	-2.726870987	0.004689825	0.045550416	down	HLH-Root
Pt6G62430.1	D18	1.922158585	0.001371726	0.017758551	up	HLH-Root
Pt6G51050.1	D18	1.812010147	0.003969286	0.040177754	up	HLH-Root
Pt6G41310.1	D18	-4.399818172	0.000997838	0.013895195	down	HLH-Root
Pt6G57260.1	D18	-2.570535793	2.10E-05	0.000615852	down	HLH-Root
Pt6G03660.1	D18	-2.932046068	7.28E-13	1.83E-10	down	HLH-Root
Pt6G30170.1	D18	-4.405218276	1.52E-10	2.27E-08	down	HLH-Root
Pt6G00900.1	D18	2.803080915	1.22E-09	1.42E-07	up	HLH-Root
Pt6G48240.1	D18	-2.855719912	6.70E-07	3.39E-05	down	HLH-Root
Pt6G27800.1	D18	-2.657504752	1.01E-09	1.19E-07	down	HLH-Root
Pt6G50450.1	D18	-3.632181536	0.001630544	0.020440161	down	HLH-Root
Pt6G58040.1	D18	-1.536338653	0.000204478	0.003870121	down	HLH-Root
Pt6G58070.1	D18	-1.792836354	0.000137679	0.002868916	down	HLH-Root
Pt6G37530.1	D18	-1.737102709	2.09E-07	1.30E-05	down	HLH-Root
Pt6G36020.1	D18	3.27714538	1.93E-07	1.23E-05	up	HLH-Root
Pt6G00290.1	D18	-6.22465324	0.003096328	0.033075194	down	HLH-Root
Pt6G30930.1	D18	-1.666634503	0.000121724	0.002602122	down	HLH-Root
Pt6G57540.1	D18	2.532327319	4.50E-05	0.001144921	up	HLH-Root
Pt6G63710.1	D18	-1.0122946	0.000151097	0.003067401	down	HLH-Root
Pt6G15230.1	D18	-3.34547589	0.002188812	0.025332067	down	HLH-Root
Pt6G45800.1	D18	-4.067532399	1.92E-05	0.00056961	down	HLH-Root
Pt6G53390.1	D18	1.565142091	0.003091786	0.033067428	up	HLH-Root
Pt6G62500.1	D18	1.653919678	1.47E-07	9.74E-06	up	HLH-Root
Pt6G16920.1	D18	2.735630882	7.31E-07	3.66E-05	up	HLH-Root
Pt6G52250.1	D18	4.38687831	1.08E-05	0.000345594	up	HLH-Root
Pt6G04930.1	D18	-4.151322938	0.002677481	0.029547737	down	HLH-Root
Pt6G52740.1	D18	1.068667815	0.001046367	0.014454867	up	HLH-Root
Pt6G41040.1	D18	3.663523366	0.001875114	0.022701707	up	HLH-Root
Pt6G00350.1	D18	-4.281234035	0.000520462	0.008301057	down	HLH-Root
Pt6G22660.1	D18	-1.536384483	0.004454045	0.043775387	down	HLH-Root
Pt6G27410.1	D18	-2.478017411	2.77E-06	0.000112979	down	HLH-Root
Pt6G43190.1	D18	2.390718824	0.000672747	0.010089463	up	HLH-Root
Pt6G32790.1	D18	4.019353283	3.47E-19	3.34E-16	up	HLH-Root
Pt6G01820.1	D18	1.620088415	5.18E-10	6.56E-08	up	HLH-Root
Pt6G17710.1	D18	-1.883974177	0.000419951	0.006987228	down	HLH-Root
Pt6G46140.1	D18	2.287601699	4.61E-12	9.86E-10	up	HLH-Root
Pt6G50440.1	D18	-3.358623182	0.000721884	0.010678584	down	HLH-Root
Pt6G33260.1	D18	4.154859874	7.22E-06	0.00024835	up	HLH-Root
Pt6G58690.1	D18	-2.393841548	5.95E-05	0.001444255	down	HLH-Root
Pt6G00360.1	D18	-4.67626171	5.03E-06	0.000181693	down	HLH-Root
Pt6G02900.1	D18	2.270758443	1.63E-05	0.000492854	up	HLH-Root
Pt6G00240.1	D18	-5.219102027	4.49E-06	0.000166997	down	HLH-Root
Pt6G58080.1	D18	-1.739810777	0.000185595	0.003575452	down	HLH-Root
Pt6G60570.1	D18	1.438724332	0.000542548	0.008543287	up	HLH-Root
Pt6G56710.1	D18	-1.521016322	0.003257009	0.034451964	down	HLH-Root
Pt6G07990.1	D18	2.069744157	0.001112815	0.01510796	up	HLH-Root
Pt6G30130.1	D18	-4.749648705	1.18E-10	1.83E-08	down	HLH-Root
Pt6G62560.1	D18	-2.487471423	0.003693217	0.037977048	down	HLH-Root
Pt6G08160.1	D18	-1.2957969	0.000757367	0.011118094	down	HLH-Root
Pt6G57430.1	D18	-2.390119716	0.004217071	0.042090598	down	HLH-Root
Pt6G38480.1	D18	-1.391726129	3.54E-07	1.99E-05	down	HLH-Root
Pt6G62440.1	D18	3.364039569	3.64E-10	4.78E-08	up	HLH-Root
Pt6G01750.1	D18	-1.219306202	3.43E-06	0.000134187	down	HLH-Root
Pt6G51950.1	D18	-4.199960544	2.32E-14	8.94E-12	down	HLH-Root
Pt6G57550.1	D18	2.660233091	9.10E-05	0.002057714	up	HLH-Root
Pt6G45750.1	D18	2.093304129	0.00184354	0.022413359	up	HLH-Root
Pt6G27020.1	D18	1.174074259	0.000366042	0.006233866	up	HLH-Root
Pt6G33390.1	D18	-5.350963521	0.000779224	0.011390738	down	HLH-Root
Pt6G45510.1	D18	2.355849521	0.001157844	0.015560889	up	HLH-Root
Pt6G04460.1	D18	-5.469795824	0.005240898	0.049542773	down	HLH-Root
Pt6G41700.1	D18	1.99441792	0.000419427	0.00698521	up	HLH-Root
Pt6G41690.1	D18	1.220589651	3.60E-05	0.000968637	up	HLH-Root
Pt6G02110.1	D18	-6.545268356	0.002800084	0.030589193	down	HLH-Root
Pt6G58060.1	D18	-1.784042924	0.000273451	0.004882415	down	HLH-Root
Pt6G38540.1	D18	-2.601826041	1.06E-06	5.04E-05	down	HLH-Root
Pt6G00310.1	D18	-5.433613601	8.39E-14	2.74E-11	down	HLH-Root
Pt6G09590.1	D18	-6.821429273	2.96E-06	0.000118948	down	HLH-Root
Pt6G30270.1	D18	-6.385161985	6.59E-06	0.000229315	down	HLH-Root
Pt6G26790.1	D18	2.519143207	1.29E-05	0.000403735	up	HLH-Root
Pt6G30030.1	D18	4.87172608	1.53E-09	1.74E-07	up	HLH-Root
Pt6G00670.1	D18	1.364547492	0.002035836	0.024010406	up	HLH-Root
Pt6G32980.1	D18	-1.249490238	0.00016609	0.003309067	down	HLH-Root
Pt6G57900.1	D18	-1.221438897	0.003164125	0.033654257	down	HLH-Root
Pt6G08950.1	D18	-1.001352953	4.44E-05	0.001137814	down	HLH-Root
Pt6G61360.1	D18	-5.240001159	0.001673508	0.020768509	down	HLH-Root
Pt6G03020.1	D18	-1.241401838	3.67E-07	2.05E-05	down	HLH-Root
Pt6G15170.1	D18	-2.026094076	8.27E-08	5.83E-06	down	HLH-Root
Pt6G00200.1	D18	-3.156567603	0.002505382	0.028095604	down	HLH-Root
Pt6G33220.1	D18	3.09163676	0.000114025	0.002477266	up	HLH-Root
Pt6G14880.1	D18	3.700461765	1.31E-06	5.99E-05	up	HLH-Root
Pt6G31050.1	D18	-5.761795133	0.000369825	0.006273637	down	HLH-Root
Pt6G51940.1	D18	-4.370657619	1.92E-06	8.26E-05	down	HLH-Root
Pt6G56140.1	D18	-4.319328297	0.000154095	0.003117327	down	HLH-Root
Pt6G44600.1	D18	1.797345289	3.12E-07	1.79E-05	up	HLH-Root
Pt6G52960.1	D18	-5.120724444	8.97E-10	1.07E-07	down	HLH-Root
Pt6G55610.1	D18	-2.97818385	4.21E-06	0.000159805	down	HLH-Root
Pt6G51750.1	D18	-3.595416139	0.000260155	0.004694743	down	HLH-Root
Pt6G36540.1	D18	1.888683324	0.000677123	0.010137545	up	HLH-Root
Pt6G39740.1	D18	1.842752424	0.000100234	0.002225039	up	HLH-Root
Pt6G00250.1	D18	-6.002589381	0.002472258	0.027778051	down	HLH-Root
Pt6G36050.1	D18	-2.569585617	6.68E-06	0.000231744	down	HLH-Root
Pt6G05930.1	D18	2.361210949	1.00E-05	0.000327268	up	HLH-Root
Pt7G03390.1	D18	-5.243764005	2.09E-07	1.30E-05	down	HLH-Root
Pt7G02490.1	D18	1.485898017	4.02E-06	0.000152792	up	HLH-Root
Pt7G15630.1	D18	2.669524889	8.70E-06	0.000290742	up	HLH-Root
Pt7G25690.1	D18	1.985000085	0.001762892	0.021630046	up	HLH-Root
Pt7G37680.1	D18	-7.913600821	2.67E-06	0.00010949	down	HLH-Root
Pt7G03400.1	D18	-5.423117469	4.73E-20	5.47E-17	down	HLH-Root
Pt7G29170.1	D18	-5.487339958	5.14E-06	0.000184516	down	HLH-Root
Pt7G14920.1	D18	-1.570054407	6.72E-06	0.000232607	down	HLH-Root
Pt7G22450.1	D18	-1.150961164	4.26E-07	2.27E-05	down	HLH-Root
Pt7G50910.1	D18	-1.403871628	8.68E-07	4.26E-05	down	HLH-Root
Pt7G07000.1	D18	1.29947056	9.38E-06	0.000310195	up	HLH-Root
Pt7G24920.1	D18	2.247912799	0.000175517	0.003438344	up	HLH-Root
Pt7G35450.1	D18	-5.970141924	2.18E-10	3.10E-08	down	HLH-Root
Pt7G43910.1	D18	-1.343918569	0.000103864	0.002288054	down	HLH-Root
Pt7G35330.1	D18	-1.888711356	0.000157367	0.003161381	down	HLH-Root
Pt7G24930.1	D18	1.71584961	0.003387505	0.035400346	up	HLH-Root
Pt7G21910.1	D18	1.684533236	0.000241153	0.00443358	up	HLH-Root
Pt7G06330.1	D18	2.755921921	0.000204299	0.003870121	up	HLH-Root
Pt7G03410.1	D18	-5.288366486	1.53E-10	2.27E-08	down	HLH-Root
Pt7G29900.1	D18	2.889134286	0.000563117	0.00879528	up	HLH-Root
Pt7G56680.1	D18	1.782705399	0.004753906	0.0459668	up	HLH-Root
Pt7G20640.1	D18	2.425644938	0.00072802	0.010749664	up	HLH-Root
Pt7G29160.1	D18	-6.488936967	3.54E-05	0.00095683	down	HLH-Root
Pt7G08550.1	D18	-3.143554832	0.000290492	0.005144284	down	HLH-Root
Pt7G32040.1	D18	-1.678182955	0.001697728	0.021025857	down	HLH-Root
Pt7G50890.1	D18	5.810791171	0.000181425	0.003522239	up	HLH-Root
Pt7G06380.1	D18	3.343268004	0.000277007	0.004940805	up	HLH-Root
Pt7G44760.1	D18	-1.899001691	6.38E-05	0.001529942	down	HLH-Root
Pt7G32770.1	D18	-1.300820396	0.002934518	0.031754435	down	HLH-Root
Pt7G38380.1	D18	2.88389652	0.001898938	0.022903184	up	HLH-Root
Pt7G02690.1	D18	1.997727632	0.002804898	0.030622487	up	HLH-Root
Pt7G20820.1	D18	1.551853329	0.002952302	0.031910259	up	HLH-Root
Pt7G26640.1	D18	1.53517657	0.00023418	0.004342228	up	HLH-Root
Pt7G25980.1	D18	1.783685711	0.000299337	0.005250564	up	HLH-Root
Pt7G11550.1	D18	-2.380119067	1.37E-11	2.66E-09	down	HLH-Root
Pt7G21600.1	D18	-2.980106956	4.16E-07	2.23E-05	down	HLH-Root
Pt7G30170.1	D18	2.302285275	0.000190239	0.003644386	up	HLH-Root
Pt7G28890.1	D18	1.149985459	0.005207172	0.049304608	up	HLH-Root
Pt7G01920.1	D18	2.049207017	7.84E-05	0.001819025	up	HLH-Root
Pt7G19860.1	D18	2.260865294	1.00E-05	0.000327268	up	HLH-Root
Pt7G03300.1	D18	-2.284562714	0.001640728	0.020449531	down	HLH-Root
Pt7G07830.1	D18	2.326089299	0.001242701	0.016560116	up	HLH-Root
Pt7G37910.1	D18	1.766232311	2.96E-06	0.000118948	up	HLH-Root
Pt7G03290.1	D18	-1.827126467	0.000405379	0.006783829	down	HLH-Root
Pt7G26650.1	D18	2.62634849	0.00012632	0.002680559	up	HLH-Root
Pt7G50830.1	D18	-6.037539664	7.66E-05	0.001788073	down	HLH-Root
Pt7G62010.1	D18	1.878915026	0.003824701	0.039028154	up	HLH-Root
Pt7G00350.1	D18	2.625262552	3.66E-05	0.000982904	up	HLH-Root
Pt7G27430.1	D18	-2.217655664	4.12E-05	0.001075882	down	HLH-Root
Pt7G24240.1	D18	3.507863706	1.53E-12	3.58E-10	up	HLH-Root
[truncated: 1,191 more rows]
