# Supplementary material for: Integrated transcriptomic and metabolomic analysis of provenances and organ-specific responses to drought and rehydration in Pinus tabuliformis
Source: Front Plant Sci. 2026 Mar 12;17:1778743. doi: 10.3389/fpls.2026.1778743 (PMC13020022; doi:10.3389/fpls.2026.1778743)
Supplement: Supplementary file 2 [file DataSheet2.zip]

Archive with 1 entries (1 files):
- Supplementary Table 2.tsv
