# Supplementary material for: Integrated transcriptomic and metabolomic analysis of provenances and organ-specific responses to drought and rehydration in Pinus tabuliformis
Source: Front Plant Sci. 2026 Mar 12;17:1778743. doi: 10.3389/fpls.2026.1778743 (PMC13020022; doi:10.3389/fpls.2026.1778743)
Supplement: Supplementary file 2 [file DataSheet2.zip › Supplementary Table 2.tsv]

Species	Tissue	Time	Comparison	Metabolite	log2FC	pvalue	Significance	mean_ctrl	mean_treat
HLH	Root	10	Drought_vs_Control	9-Oxo-10(E),12(E)-octadecadienoic acid	0.9338820592206718	0.016314573094886955	Up	271117298.3666667	517945113.8666667
HLH	Root	10	Drought_vs_Control	1-[3-hydroxy-4-[(2S,3R,4S,5S,6R)-3,4,5-trihydroxy-6-(hydroxymethyl)tetrahydropyran-2-yl]oxy-phenyl]ethanone	0.79210215186843	0.034430846234603206	Up	7521789.543666666	13024698.69
HLH	Root	10	Drought_vs_Control	Fructose	-0.695470101	0.024902482418925717	Down	367560686.73333335	226971690.70000002
HLH	Root	10	Drought_vs_Control	2-Methylcaproic acid	0.5954738728140372	0.03632800811199937	Up	4735451.933	7155120.135666667
HLH	Root	10	Drought_vs_Control	(2E,4Z)-9-oxooctadeca-2,4-dienoic acid	0.9338820592206718	0.016314573094886955	Up	271117298.3666667	517945113.8666667
HLH	Root	10	Drought_vs_Control	Turanose	-2.12470559	0.033463265261731136	Down	62224270.77333333	14267888.310333334
HLH	Root	10	Drought_vs_Control	(3S,4R,5R)-1,3,4,5-tetrahydroxy-6-[(2S,3R,4S,5S,6R)-3,4,5-trihydroxy-6-(hydroxymethyl)tetrahydropyran-2-yl]oxy-hexan-2-one	-2.12470559	0.033463265261731136	Down	62224270.77333333	14267888.310333334
HLH	Root	10	Drought_vs_Control	Palatinose (hydrate)	-2.12470559	0.033463265261731136	Down	62224270.77333333	14267888.310333334
HLH	Root	10	Drought_vs_Control	2-methyl-3-[(2S,3R,4S,5S,6R)-3,4,5-trihydroxy-6-(hydroxymethyl)tetrahydropyran-2-yl]oxy-pyran-4-one	-0.643219439	0.04362339420818441	Down	6101806.565666666	3906880.171
HLH	Root	10	Drought_vs_Control	8-hydroxy-6-methyl-2-(4-methylpent-3-enyl)octa-2,6-dienoic acid	-2.06290092	0.01772249551458863	Down	267352920.63333333	63986724.32666667
HLH	Root	10	Drought_vs_Control	(2R,3S,4R,5R)-2,3,4,5-tetrahydroxy-6-[(2R,3R,4S,5S,6R)-3,4,5-trihydroxy-6-(hydroxymethyl)tetrahydropyran-2-yl]oxy-hexanal	-2.12470559	0.033463265261731136	Down	62224270.77333333	14267888.310333334
HLH	Root	10	Drought_vs_Control	Sucrose	-2.12470559	0.033463265261731136	Down	62224270.77333333	14267888.310333334
HLH	Root	10	Drought_vs_Control	Butyl isobutyl phthalate	-0.719955891	0.024706324510084584	Down	182527945.66666666	110815636.94666667
HLH	Root	10	Drought_vs_Control	1-[2,3-dihydroxy-4-[(2S,3R,4S,5S,6R)-3,4,5-trihydroxy-6-(hydroxymethyl)tetrahydropyran-2-yl]oxy-phenyl]ethanone	-0.698217136	0.036753934889566325	Down	23589562.923333336	14539035.356666667
HLH	Root	10	Drought_vs_Control	Galactinol	-2.12470559	0.033463265261731136	Down	62224270.77333333	14267888.310333334
HLH	Root	10	Drought_vs_Control	1-[2,4-dihydroxy-6-[(2S,3R,4S,5S,6R)-3,4,5-trihydroxy-6-(hydroxymethyl)tetrahydropyran-2-yl]oxy-phenyl]ethanone	-0.698217136	0.036753934889566325	Down	23589562.923333336	14539035.356666667
HLH	Root	10	Drought_vs_Control	Dibutyl phthalate	-0.719955891	0.024706324510084584	Down	182527945.66666666	110815636.94666667
HLH	Root	10	Drought_vs_Control	(S)-Abscisic acid	0.8993525583892737	0.0030940710911094814	Up	4922811.116	9182168.736666666
HLH	Root	10	Drought_vs_Control	(2R,3R,4S,5S,6R)-2-[[(2R,3S,4S,5R,6S)-6-(4-allyl-2-methoxy-phenoxy)-3,4,5-trihydroxy-tetrahydropyran-2-yl]methoxy]-6-(hydroxymethyl)tetrahydropyran-3,4,5-triol	-1.29751018	0.03545570498451178	Down	9091672.907666666	3698744.3850000002
HLH	Root	10	Drought_vs_Control	Trehalose	-2.12470559	0.033463265261731136	Down	62224270.77333333	14267888.310333334
HLH	Root	10	Drought_vs_Control	4,7-dihydroxychromen-2-one	-1.143047393	0.00494198178103271	Down	39578140.11	17921065.606666666
HLH	Root	10	Drought_vs_Control	(2R,3S,4S,5R,6R)-2-(hydroxymethyl)-6-[(2S,3R,4S,5S,6R)-3,4,5-trihydroxy-6-(hydroxymethyl)tetrahydropyran-2-yl]oxy-tetrahydropyran-3,4,5-triol	-2.12470559	0.033463265261731136	Down	62224270.77333333	14267888.310333334
HLH	Root	10	Drought_vs_Control	myo-Inositol	-0.695470101	0.024902482418925717	Down	367560686.73333335	226971690.70000002
HLH	Root	10	Drought_vs_Control	Mono(2-ethylhexyl) phthalate	-0.719955891	0.024706324510084584	Down	182527945.66666666	110815636.94666667
HLH	Root	10	Drought_vs_Control	Taxifolin	-1.361806325	0.00638699180226537	Down	4892397773	1903606625
HLH	Root	10	Drought_vs_Control	Sph(d18:0)	0.848620717041501	0.044309525926616175	Up	29064125.523333333	52338051.63
HLH	Root	10	Drought_vs_Control	(4E,7E)-dodeca-4,7-dienedioic acid	1.5718876806718953	0.028761712785427412	Up	18537724.87	55111441.92
HLH	Root	10	Drought_vs_Control	Glucovanillin	0.79210215186843	0.034430846234603206	Up	7521789.543666666	13024698.69
HLH	Root	10	Drought_vs_Control	Suberic acid	0.7126029196038284	0.026795674815327693	Up	8010440.976666667	13127175.11
HLH	Root	10	Drought_vs_Control	2-(3,4-dihydroxyphenyl)-5,7-dihydroxy-6,8-dimethoxy-chromen-4-one	2.884300020036717	0.0022899246366437725	Up	6002701.553333333	44320798.26
HLH	Root	10	Drought_vs_Control	Axillarin	2.884300020036717	0.0022899246366437725	Up	6002701.553333333	44320798.26
HLH	Root	10	Drought_vs_Control	(2R,3S,4S,5R,6S)-2-(hydroxymethyl)-6-(3-methoxy-4-prop-2-enylphenoxy)oxane-3,4,5-triol	-1.325148441	0.020455722492744216	Down	17968067.813333333	7171201.875
HLH	Root	10	Drought_vs_Control	3-Cresol	1.5266858231349436	0.021668183208193734	Up	438543.2574	1263544.8583333334
HLH	Root	10	Drought_vs_Control	5,5,6b-trimethyl-3a,4,6,6a-tetrahydro-1H-cyclopropa[e]indene-1a,2-dicarboxylic acid	0.8993525583892737	0.0030940710911094814	Up	4922811.116	9182168.736666666
HLH	Root	10	Drought_vs_Control	Marbofloxacin	-0.644320969	0.03822657286329749	Down	7303176.093	4672527.155333334
HLH	Root	10	Drought_vs_Control	Riboflavin	1.0369416547102004	0.005401893849774543	Up	10823251.87	22207941.613333333
HLH	Root	10	Drought_vs_Control	Vicenin-1	1.715932541478122	0.04458239946286295	Up	227747173.83666667	748169779.5
HLH	Root	10	Drought_vs_Control	gamma-CEHC (gamma-Carboxyethyl hydrochroman)	0.8993525583892737	0.0030940710911094814	Up	4922811.116	9182168.736666666
HLH	Root	10	Drought_vs_Control	3-(2,6-dimethoxyphenyl)-1-(4-hydroxyphenyl)propan-1-one	-1.046341951	0.02295180672608854	Down	22878817.75	11077793.512333333
HLH	Root	10	Drought_vs_Control	Loureirin C	-1.130772365	0.02142271496856957	Down	26040088.10333333	11891757.627333332
HLH	Root	10	Drought_vs_Control	(4aR,6aS,9aR)-1,8,8-trimethyl-2-oxo-1,4,4a,6a,7,9-hexahydropentaleno[1,6a-c]pyran-5-carboxylic acid	0.8993525583892737	0.0030940710911094814	Up	4922811.116	9182168.736666666
HLH	Root	10	Drought_vs_Control	4-(hydroxymethyl)-2-nitro-phenol	-0.866460089	3.3021338282445675e-4	Down	9067053.346	4973197.357
HLH	Root	10	Drought_vs_Control	Theobromine	-0.695470101	0.024902482418925717	Down	367560686.73333335	226971690.70000002
HLH	Root	10	Drought_vs_Control	Tafenoquine (Succinate)	-0.948532568	0.018657588788045	Down	12643327.696666667	6551257.042666666
HLH	Root	10	Drought_vs_Control	[(7R,8R,10R,13S,17R)-17-(3-furyl)-4,4,8,10,13-pentamethyl-3,16-dioxo-6,7,9,11,12,17-hexahydro-5H-cyclopenta[a]phenanthren-7-yl] acetate	1.2096803191771788	0.022055909619882835	Up	1462002.773	3381413.308333333
HLH	Root	10	Drought_vs_Control	3',4',5,7-tetrahydroxyflavone	-1.368196662	0.005354047893278725	Down	279404402.23333335	108234324.1
HLH	Root	10	Drought_vs_Control	Myricetin	-1.503080635	0.013810586532237946	Down	27952499.316666666	9861620.559666667
HLH	Root	10	Drought_vs_Control	Corymbosin	-1.437227182	0.045168979296468216	Down	6615668.9120000005	2443010.142
HLH	Root	10	Drought_vs_Control	(5S)-1,7-bis(3,4-dihydroxyphenyl)-5-[(2R,3R,4S,5S,6R)-3,4,5-trihydroxy-6-(hydroxymethyl)oxan-2-yl]oxyheptan-3-one	-2.028399034	0.008441388624210977	Down	139212738.53333333	34124792.906666666
HLH	Root	10	Drought_vs_Control	beta-Hydroxymyristic acid	0.9322651885030551	0.042112284186114964	Up	6343342.596	12104809.340666667
HLH	Root	10	Drought_vs_Control	Alpinetin Methyl Ether	-0.817807255	0.01796847386071586	Down	16232081.636666667	9208517.203
HLH	Root	10	Drought_vs_Control	PC(36:6)	1.2855862715055273	0.03688812044413105	Up	1485328.9767666666	3620951.2963333335
HLH	Root	10	Drought_vs_Control	Irisxanthone	0.8464649262091488	0.04237046114067988	Up	1529986.9513333333	2751053.6503333333
HLH	Root	10	Drought_vs_Control	Hernandezine	-4.710769436	0.04089174400498221	Down	719515.5342666667	27476.238143333336
HLH	Root	10	Drought_vs_Control	SELINIDIN	-2.022484487	0.048483144971472616	Down	54588065.14333333	13435975.55
HLH	Root	10	Drought_vs_Control	Arnicolide D	-1.695380549	0.02027669162216876	Down	6621220.185666666	2044455.3536666667
HLH	Root	10	Drought_vs_Control	Phthalic anhydride	-0.776407265	0.018106273525450176	Down	214405517.26666665	125173985.76666667
HLH	Root	10	Drought_vs_Control	4-Acetyl-2-methoxyphenyl 6-O-(6-deoxy-alpha-L-mannopyranosyl)-beta-D-glucopyranoside	-1.564393866	0.0014464541103980193	Down	5469122.611333333	1849218.2936666666
HLH	Root	10	Drought_vs_Control	Chrysosplenin	-1.144234752	0.0014482631173364752	Down	2876633.1856666664	1301474.0223333333
HLH	Root	10	Drought_vs_Control	[(2S)-2-hydroxy-3-[(2R,3R,4S,5R,6R)-3,4,5-trihydroxy-6-[[(2S,3R,4S,5R,6R)-3,4,5-trihydroxy-6-(hydroxymethyl)tetrahydropyran-2-yl]oxymethyl]tetrahydropyran-2-yl]oxy-propyl] (9Z,12Z,15Z)-octadeca-9,12,15-trienoate	-1.93411951	0.03875714513374443	Down	628364.5174333333	164430.98773333334
HLH	Root	10	Drought_vs_Control	Flavonol base + 4O, 1MeO	2.0223253172847735	0.041970641633023276	Up	1369699.8949666666	5564241.921666667
HLH	Root	10	Drought_vs_Control	4-hydroxy-5-[(2S,3R,4S,5S,6R)-3,4,5-trihydroxy-6-(hydroxymethyl)oxan-2-yl]oxy-1H-benzo[f][2]benzofuran-3-one	-1.23616079	0.0018231752659921832	Down	406140471.96666664	172406959.13333333
HLH	Root	10	Drought_vs_Control	Isobrucein_A	-1.292521972	0.040763345211582154	Down	20611966.566666666	8414562.599
HLH	Root	10	Drought_vs_Control	Benzoylgomisin O	-2.271237023	0.04116684790922196	Down	9679503.652333334	2005130.379
HLH	Root	10	Drought_vs_Control	6-methoxy-7-(3-methylbut-2-enoxy)chromen-2-one	-1.395294787	0.002674932982757671	Down	23848188.386666667	9066294.245333334
HLH	Root	10	Drought_vs_Control	Lycofawcine	2.7680844313734765	0.029202627756526878	Up	11098911.83	75606101.6
HLH	Root	10	Drought_vs_Control	Lanceotoxin_B	-1.939983261	0.011679158874573069	Down	645334.9043666667	168186.83687333332
HLH	Root	10	Drought_vs_Control	ACARBOSE	-1.665922112	0.04409316331732091	Down	15054604.12	4744351.018333334
HLH	Root	10	Drought_vs_Control	Corydine	-1.401112826	0.029258595793259557	Down	15593890.003333332	5904423.205666667
HLH	Root	10	Drought_vs_Control	osmanthuside H	-0.81637901	0.006082181947450562	Down	30929234.606666666	17563643.08
HLH	Root	10	Drought_vs_Control	Khasianine	-1.864152347	0.027826452190925038	Down	1264825.6160666668	347428.05083333334
HLH	Root	10	Drought_vs_Control	2,3',4,6-Tetrahydroxybenzophenone	1.1157154248519405	0.005714438492352013	Up	5270072.424	11420375.746666666
HLH	Root	10	Drought_vs_Control	Cornuside	1.840682638423838	0.03856855883789576	Up	318311746.5	1140127319.1666667
HLH	Root	10	Drought_vs_Control	[(2S,3R,4S,5S,6R)-4,5-dihydroxy-2-[2-(1-hydroxy-4-oxocyclohexa-2,5-dien-1-yl)acetyl]oxy-6-[[2-(1-hydroxy-4-oxocyclohexa-2,5-dien-1-yl)acetyl]oxymethyl]oxan-3-yl] 2-phenylacetate	-1.689113333	0.022901852938357406	Down	4586414.201	1422327.1307666667
HLH	Root	10	Drought_vs_Control	N-Methylpelletierine	-1.129898063	0.015577168990076884	Down	2471278269.3333335	1129245688.8666668
HLH	Root	10	Drought_vs_Control	Kaempferol_3-(2''-(E)-p-coumaroyl-6''-acetylglucoside)	-1.17493944	0.027539911266068157	Down	2074883.5983333334	918970.8234999999
HLH	Root	10	Drought_vs_Control	6-(Furan-3-yl)-13-hydroxy-5,12,16,16-tetramethyl-7,10,17-trioxahexacyclo[13.3.3.01,15.02,12.05,11.09,11]henicos-19-ene-8,14,21-trione	-1.626051354	0.015851876952730184	Down	3331078.458	1079181.8431333334
HLH	Root	10	Drought_vs_Control	8'-apo-beta-carotenol	1.7281217356494945	0.0039590055410594635	Up	6565487.034666667	21751210.263333336
HLH	Root	10	Drought_vs_Control	Geranylgeranyl 1,4-hydroquinone	0.8060364552971012	0.00985897691146512	Up	2368675.685666667	4141395.933333333
HLH	Root	10	Drought_vs_Control	Beta-Caryophyllene Alcohol	1.6937363574605464	0.020325806046302256	Up	2534468.3768666666	8198838.374333333
HLH	Root	10	Drought_vs_Control	Diosmin_	-2.644881134	0.013570508683203164	Down	9793763.326666668	1565889.271
HLH	Root	10	Drought_vs_Control	Schinifoline	-0.753223475	0.017621284501841097	Down	31316289.776666667	18579218.563333333
HLH	Root	10	Drought_vs_Control	Hydroxygardnutine	-1.834599839	0.03185874084371857	Down	13807358.996666666	3871159.2303333334
HLH	Root	10	Drought_vs_Control	N-palmitoyl-threonine	1.2561901871898615	0.01692722671521428	Up	25089797.153333332	59930524.24666666
HLH	Root	10	Drought_vs_Control	isorhamnetin 3-O-(6"-O-feruloyl)-glucoside	1.5570223139574353	0.023054902308966226	Up	1489290.751	4382176.975333333
HLH	Root	10	Drought_vs_Control	1-(3-Methylbutanoyl)-6-apiosylglucose	-1.813052267	0.01665149639447466	Down	2196924.276666667	625218.7186
HLH	Root	10	Drought_vs_Control	Secoisolariciresinol-sesquilignan	-2.254669604	0.04233782166291499	Down	74129668.93333334	15533484.174999999
HLH	Root	10	Drought_vs_Control	11-Hydroxy-9-tridecenoic acid	2.307205805305291	0.006285037712994286	Up	2280102.2282666666	11284763.78
HLH	Root	10	Drought_vs_Control	Fragransol B	-1.075408044	0.0322443446011782	Down	487153968.3666667	231172497.96666667
HLH	Root	10	Drought_vs_Control	2,2'-dideoxy-alpha,alpha-trehalose	-1.810513835	0.01904022774403367	Down	7834668.886666667	2233580.837
HLH	Root	10	Drought_vs_Control	1-18:2-2-18:3-phosphatidylethanolamine	0.8400580613548867	0.005413558399105912	Up	2663656.5786666665	4768270.732
HLH	Root	10	Drought_vs_Control	Allamandin	2.361885687944556	0.02379183307822169	Up	1286877.051	6615085.998333333
HLH	Root	10	Drought_vs_Control	1-Phenyl-2-decanoylamino-3-morpholino-1-propanol	-1.169047569	0.03270902405429715	Down	23457039.25	10431693.297666667
HLH	Root	18	Drought_vs_Control	(S)-3,4-Dihydroxybutyric acid (lithium hydrate)	0.6721296553677724	0.03631947416464321	Up	16479190.056666667	26258326.843333334
HLH	Root	18	Drought_vs_Control	LPC(16:0)	0.904756828297909	0.018666744551589533	Up	86369663.11	161703779.1
HLH	Root	18	Drought_vs_Control	LPC(18:0/0:0)	0.6537709028396498	0.017394221913097283	Up	61421712.33333333	96633246.79666667
HLH	Root	18	Drought_vs_Control	Stearidonic acid	-0.728752141	0.04863473219086511	Down	76972711.68666667	46447306.36333334
HLH	Root	18	Drought_vs_Control	Azaleatin	0.8769858959074285	0.04238000990321896	Up	16083142.896666666	29537244.71
HLH	Root	18	Drought_vs_Control	6-(hydroxymethyl)pyridin-3-ol	1.1172613351629652	0.0326017236903921	Up	3846293.2653333335	8343947.625
HLH	Root	18	Drought_vs_Control	Ferulate	-1.228226852	0.0243540334537317	Down	38215118.32	16311807.39
HLH	Root	18	Drought_vs_Control	Purine	0.6721296553677724	0.03631947416464321	Up	16479190.056666667	26258326.843333334
HLH	Root	18	Drought_vs_Control	2-Methoxycinnamic acid	-0.70535035	0.0295770872033444	Down	351034319.8	215287079.23333335
HLH	Root	18	Drought_vs_Control	6-methoxy-2-methyl-spiro[3,4-dihydroisoquinoline-1,7'-6,8-dihydrocyclopenta[g][1,3]benzodioxole]-7,8'-diol	-0.685191349	0.021888682692402586	Down	2649496.061333333	1647783.4233333333
HLH	Root	18	Drought_vs_Control	Tropone	0.7219247300929201	0.0395672914558435	Up	6783876.016333333	11189196.49
HLH	Root	18	Drought_vs_Control	[(7R,8R,10R,13S,17R)-17-(3-furyl)-4,4,8,10,13-pentamethyl-3,16-dioxo-6,7,9,11,12,17-hexahydro-5H-cyclopenta[a]phenanthren-7-yl] acetate	0.6449749020002471	4.451723012867865e-5	Up	2021087.144	3160398.3873333335
HLH	Root	18	Drought_vs_Control	MUNDOSERONE	0.6817344193085481	0.025545239893010177	Up	14833284.15	23793581.88
HLH	Root	18	Drought_vs_Control	1-Palmitoyllysophosphatidate	-0.677649516	0.04308096688967298	Down	417178392.1	260812844.1
HLH	Root	18	Drought_vs_Control	ruscogenin	-1.138427247	0.03061767967634363	Down	6565313.688	2982323.372
HLH	Root	18	Drought_vs_Control	3,3'-Di-O-Methylellagic Acid 4'-Glucoside	0.9853551031931965	0.027090846143940965	Up	12562734.171666667	24871708.13
HLH	Root	18	Drought_vs_Control	Feruloyl Hexoside (isomer of 847)	-1.126858765	0.00949089944657181	Down	119103110.3	54538704.03666667
HLH	Root	18	Drought_vs_Control	Cinnamaldehyde	0.6454571484432164	0.0450900030789572	Up	16688816.696666667	26105228.993333332
HLH	Root	18	Drought_vs_Control	(Z)-3-[4-methoxy-2-[(2S,3R,4S,5S,6R)-3,4,5-trihydroxy-6-(hydroxymethyl)oxan-2-yl]oxyphenyl]prop-2-enoic acid	-0.825222811	0.04373720469757678	Down	47769595.056666665	26960922.043333333
HLH	Root	18	Drought_vs_Control	methyl asterrate	0.8413825973217094	0.04019675910701911	Up	60943937.22666667	109197301.86666666
HLH	Root	18	Drought_vs_Control	MONOCROTALINE	1.933645352507886	0.03977142828542478	Up	1723412.4167000002	6583767.256333333
HLH	Root	18	Drought_vs_Control	Dimethyl-phthalate	-0.724789757	0.008737836291060485	Down	20953055.68	12678384.243333332
HLH	Root	18	Drought_vs_Control	4-Acetyl-2-methoxyphenyl 6-O-(6-deoxy-alpha-L-mannopyranosyl)-beta-D-glucopyranoside	0.9296987276530232	0.03544023106388114	Up	4571695.598	8708523.127666667
HLH	Root	18	Drought_vs_Control	Vindoline	-0.775562335	0.012822378619328239	Down	378764.5562	221259.43836666667
HLH	Root	18	Drought_vs_Control	Oleanane -4H, + 2O	-1.35441864	0.014764718956417858	Down	276304079.6333333	108060422.2
HLH	Root	18	Drought_vs_Control	Magnocurarine	1.0088631776046377	0.04880045792692914	Up	152326.86153333334	306531.1201
HLH	Root	18	Drought_vs_Control	erythro-(7R,8S)-Dadahol B	-1.393743128	0.047815604755655515	Down	10879440.356666667	4140454.9903333336
HLH	Root	18	Drought_vs_Control	Phloretin + C-Hex, C-Hex	-1.375142665	0.003470444646701573	Down	5189101.573333333	2000474.3233333335
HLH	Root	18	Drought_vs_Control	Butyl_(S)-3-hydroxybutyrate_[arabinosyl-(1-.6)-glucoside]	-0.794854101	0.007781074627731222	Down	409324.77736666665	235935.3999
HLH	Root	18	Drought_vs_Control	Diethyl_succinate	-5.577589941	0.02259990413441684	Down	24310678.516666666	509067.30426666664
HLH	Root	18	Drought_vs_Control	3,3',5,6-Tetrahydroxy-4',7-dimethoxyflavone_3-glucuronide	-2.859699907	0.021750122076096855	Down	604836.2775000001	83326.35436
HLH	Root	18	Drought_vs_Control	5,7-dihydroxy-2-phenyl-6-[3,4,5-trihydroxy-6-(hydroxymethyl)oxan-2-yl]-8-(3,4,5-trihydroxyoxan-2-yl)chromen-4-one	1.3008368041158433	0.01687522595613652	Up	10063853.69	24794491.826666668
HLH	Root	18	Drought_vs_Control	Methyl_(7Z,9Z,9'Z)-6'-apo-y-caroten-6'-oate	0.653135844641194	0.008616919610953814	Up	8826213.704666667	13879950.556666667
HLH	Root	18	Drought_vs_Control	Hieracin	0.9490568586225727	0.02594856002262736	Up	11310675.718333334	21836505.19
HLH	Root	18	Drought_vs_Control	Pilosanol_A	1.1148350883394849	0.01747425167202884	Up	195458.51383333333	423304.9959
HLH	Root	18	Drought_vs_Control	ginnalin A	0.7895464321035386	0.040179993138654176	Up	687860.8009333333	1188988.6806333333
HLH	Root	18	Drought_vs_Control	Polygalaxanthone III	-1.137339276	0.03517099953550824	Down	2029610.2046666667	922655.1290666667
HLH	Root	18	Drought_vs_Control	Isoliquiritigenin	-0.677392676	0.01551505544481967	Down	2133803.623333333	1334255.2913333334
HLH	Root	18	Drought_vs_Control	leonurine	0.9037218593655284	0.021113071957789574	Up	4056209.8150000004	7588707.244
HLH	Root	18	Drought_vs_Control	Oleoylglycerone phosphate	-0.703253051	0.007040462148609965	Down	268974450.1	165200274.83333334
HLH	Root	18	Drought_vs_Control	1-Monolinolenoyl-rac-glycerol	1.2208891640210655	0.028994346460934215	Up	7110137.767	16573043.700000001
HLH	Root	18	Drought_vs_Control	Arachidoyl Ethanolamide	0.6133061289880489	0.0019774897265709152	Up	30800917.36	47118037.43333333
HLH	Root	26	Drought_vs_Control	Hexadecanedioic acid	-0.87399422	0.03186151926012838	Down	41800956.34	22808028.21666667
HLH	Root	26	Drought_vs_Control	L-​Leucyl-​L-​alanine	-0.611801348	0.034816032722015014	Down	15129350.286666667	9900331.144666666
HLH	Root	26	Drought_vs_Control	8-hydroxy-3-methyl-isochroman-1-one	-0.96678858	0.018035776425597158	Down	13484201.363333333	6899106.7886666665
HLH	Root	26	Drought_vs_Control	(2S,3R,4S,5S,6R)-2-(4-hydroxy-3-methoxy-phenoxy)-6-(hydroxymethyl)tetrahydropyran-3,4,5-triol	-0.988679576	0.027602442640992746	Down	13370741.959999999	6738035.564666667
HLH	Root	26	Drought_vs_Control	(E)-Methyl 4-coumarate	-0.96678858	0.018035776425597158	Down	13484201.363333333	6899106.7886666665
HLH	Root	26	Drought_vs_Control	Catechin	-1.105118836	0.049402031969787596	Down	33001568.580000002	15341247.066666666
HLH	Root	26	Drought_vs_Control	L-Arginine	2.510083050968112	0.014809068905399814	Up	17527608.87	99846526.99
HLH	Root	26	Drought_vs_Control	(S)-Abscisic acid	1.1453552912183929	0.012316810783597596	Up	6069987.215666667	13426848.07
HLH	Root	26	Drought_vs_Control	(-)-Catechin	-1.105118836	0.049402031969787596	Down	33001568.580000002	15341247.066666666
HLH	Root	26	Drought_vs_Control	Epicatechin	-1.105118836	0.049402031969787596	Down	33001568.580000002	15341247.066666666
HLH	Root	26	Drought_vs_Control	2-hexoxy-6-[(3,4,5-trihydroxytetrahydropyran-2-yl)oxymethyl]tetrahydropyran-3,4,5-triol	0.904373226516698	0.049443202512510005	Up	6865956.742666667	12851225.120666666
HLH	Root	26	Drought_vs_Control	Rutin	-1.151639128	0.0069814496639315745	Down	1408210.733	633854.7194000001
HLH	Root	26	Drought_vs_Control	Hydroxytyrosol acetate	-0.96678858	0.018035776425597158	Down	13484201.363333333	6899106.7886666665
HLH	Root	26	Drought_vs_Control	Okanin	-0.905161081	0.005446676719359496	Down	63378266.29666667	33842288.129999995
HLH	Root	26	Drought_vs_Control	2-(3,4-dihydroxyphenyl)-5,7-dihydroxy-chroman-4-one	-0.905161081	0.005446676719359496	Down	63378266.29666667	33842288.129999995
HLH	Root	26	Drought_vs_Control	methyl 2-(2,6-dihydroxy-4-methyl-benzoyl)-3,5-dimethoxy-benzoate	-0.774064586	0.013370748795299587	Down	1295761.498	757719.4095666667
HLH	Root	26	Drought_vs_Control	Ethyl Orsellinate	-0.96678858	0.018035776425597158	Down	13484201.363333333	6899106.7886666665
HLH	Root	26	Drought_vs_Control	5,7-dihydroxy-2-(4-hydroxy-3-methoxy-phenyl)-3,8-dimethoxy-chromen-4-one	0.6759138547506398	0.03954894126613621	Up	36701805.25	58635113.63666667
HLH	Root	26	Drought_vs_Control	3-Cresol	1.063261250749342	0.016906667609886364	Up	387046.1853333333	808791.0210000001
HLH	Root	26	Drought_vs_Control	5,5,6b-trimethyl-3a,4,6,6a-tetrahydro-1H-cyclopropa[e]indene-1a,2-dicarboxylic acid	1.1453552912183929	0.012316810783597596	Up	6069987.215666667	13426848.07
HLH	Root	26	Drought_vs_Control	Marbofloxacin	-0.711337281	0.024350122877464297	Down	8843803.234666666	5401385.979666667
HLH	Root	26	Drought_vs_Control	2-(3,4-dihydroxyphenyl)-5-hydroxy-6,7,8-trimethoxy-chromen-4-one	0.6759138547506398	0.03954894126613621	Up	36701805.25	58635113.63666667
HLH	Root	26	Drought_vs_Control	gamma-CEHC (gamma-Carboxyethyl hydrochroman)	1.1453552912183929	0.012316810783597596	Up	6069987.215666667	13426848.07
HLH	Root	26	Drought_vs_Control	Phe-Pro	-0.670835683	0.0060240240757772675	Down	11607660.41	7291267.491666666
HLH	Root	26	Drought_vs_Control	5'-Methylthioadenosine	-1.088281204	0.009050720697551974	Down	86031138.75666666	40462283.20666666
HLH	Root	26	Drought_vs_Control	[(Z)-4-[(4-amino-2-methyl-pyrimidin-5-yl)methyl-formyl-amino]-3-benzoylsulfanyl-pent-3-enyl] benzoate	1.369552962332115	0.025503026772987967	Up	56343502.95666667	145586252.3
HLH	Root	26	Drought_vs_Control	(4aR,6aS,9aR)-1,8,8-trimethyl-2-oxo-1,4,4a,6a,7,9-hexahydropentaleno[1,6a-c]pyran-5-carboxylic acid	1.1453552912183929	0.012316810783597596	Up	6069987.215666667	13426848.07
HLH	Root	26	Drought_vs_Control	17-[4,5-dihydroxy-1-(hydroxymethyl)-5-methyl-hexyl]-4,4,10,13,14-pentamethyl-2,3,5,6,7,11,12,15,16,17-decahydro-1H-cyclopenta[a]phenanthrene-2,3,12-triol	-0.662227731	0.03578344491175258	Down	36830158.54	23273043.283333335
HLH	Root	26	Drought_vs_Control	Oxybutynin	-0.751680334	0.030000040016929314	Down	3552460.558	2109846.875666667
HLH	Root	26	Drought_vs_Control	8-(dimethylamino)-7-methyl-10-[(2S,3S,4R)-2,3,4,5-tetrahydroxypentyl]benzo[g]pteridine-2,4-dione	0.737749914249727	0.006744987332486409	Up	398522.7139	664565.7156333333
HLH	Root	26	Drought_vs_Control	Khivorin	-2.131895679	0.028859598879230536	Down	4888368.679666667	1115319.783
HLH	Root	26	Drought_vs_Control	Glycyrrhetic acid	-1.620548905	0.026262375018298614	Down	45834787.59	14906009.49
HLH	Root	26	Drought_vs_Control	Bracteatin	-0.641824559	0.03232956174122643	Down	11162685.223333335	7154186.115
HLH	Root	26	Drought_vs_Control	(2S,3R,4S,5R)-2-[(2R,3R,4S,5S,6R)-4,5-dihydroxy-6-(hydroxymethyl)-2-(2-phenylethoxy)oxan-3-yl]oxyoxane-3,4,5-triol	1.034881912512558	0.02026684220506081	Up	868960.3961333333	1780452.866
HLH	Root	26	Drought_vs_Control	Eriodictyol	-0.700103921	0.045624692296657186	Down	50494217.31666667	31080597.88
HLH	Root	26	Drought_vs_Control	bungeiside C	1.46034933912382	0.025506350828077676	Up	77544619.42	213383396.7
HLH	Root	26	Drought_vs_Control	Chrysanthemic Acid	0.8761383219280704	0.02969816121423976	Up	120454989.5	221089801.23333332
HLH	Root	26	Drought_vs_Control	Leucodin	1.4063985290538756	0.0015412412497343728	Up	9995411.130333332	26495297.803333335
HLH	Root	26	Drought_vs_Control	13-alpha-(21)-Epoxyeurycomanone	1.0057752625437077	0.001416175431806918	Up	1853870.2336666668	3722612.696666667
HLH	Root	26	Drought_vs_Control	columbianetin	-0.793725984	0.03840184594885479	Down	18956713.876666665	10935225.05
HLH	Root	26	Drought_vs_Control	4,4'-Dihydroxystilbene	1.3240726397976963	0.048387030363835605	Up	5491616.574666667	13749464.629999999
HLH	Root	26	Drought_vs_Control	2-Butylfuran	0.6805478937146207	0.03704817899813074	Up	4743307.818666667	7602328.623
HLH	Root	26	Drought_vs_Control	Integerrine	1.0956445617004016	0.02857623788635334	Up	122913.55942333334	262676.7735
HLH	Root	26	Drought_vs_Control	Bavachin	4.246803902617369	0.04892143566550415	Up	630016.3305666667	11960991.101333333
HLH	Root	26	Drought_vs_Control	Annuionone_A	0.7713694111577333	0.012436651250344214	Up	4873980.440333333	8319344.574666667
HLH	Root	26	Drought_vs_Control	4-(3,14-dihydroxy-10,13-dimethylhexadecahydro-1H-cyclopenta[a]phenanthren-17-yl)furan-2(5H)-one	1.1335460502126151	0.04637047495109893	Up	2824734.7483333335	6197392.967666666
HLH	Root	26	Drought_vs_Control	Xanthorhamnin	-0.947336687	0.02745204285214612	Down	2576794.3346666666	1336297.0143333334
HLH	Root	26	Drought_vs_Control	tabersonine	0.6377044822162109	0.0380324326266508	Up	1280853.6786333334	1992818.2759999998
HLH	Root	26	Drought_vs_Control	Gallic acid hexoside	-0.657376174	0.016695568742653218	Down	24792145.596666668	15718972.956666667
HLH	Root	26	Drought_vs_Control	sinapic acid	-1.195201204	0.04769778190391286	Down	9509675.799666667	4153118.263333333
HLH	Root	26	Drought_vs_Control	Jasmonic_acid	-0.887516602	0.027770340337246815	Down	23215151.53	12548805.96
HLH	Root	26	Drought_vs_Control	dodecanamide	-1.40673225	0.024662658955419914	Down	6884265.784	2596504.1786666666
HLH	Root	26	Drought_vs_Control	PINOSYLVIN	1.3609433648357716	0.04329388612506053	Up	5623506.8133333335	14444150.366666667
HLH	Root	26	Drought_vs_Control	(1aS,10aR)-1a,5,9-Trimethyl-1a,3,6,10a-tetrahydrooxireno[4,5]cyclodeca[1,2-b]furan-10(2H)-one	1.6261952529709567	0.003902896889076557	Up	2418366.0663333335	7465443.11
HLH	Root	26	Drought_vs_Control	Aloe-emodin-8-O-beta-D-glucopyranoside	-2.924594087	0.04997372615268504	Down	3358736.117	442369.6661
HLH	Root	26	Drought_vs_Control	Austin	1.1750951256460207	0.0411132682767298	Up	48161660.78666666	108752771.90333334
HLH	Root	26	Drought_vs_Control	4-hydroxy-5-(4-hydroxyphenyl)-3-[5-methyl-6-[(E)-1,3,5-trimethylhept-1-enyl]tetrahydropyran-2-yl]-1H-pyridin-2-one	-0.634270441	0.04639293269314345	Down	1579223.118	1017440.602
HLH	Root	26	Drought_vs_Control	4-hydroxy-3-tetratrenylbenzoic acid	-1.289377658	0.00334293603509863	Down	10703881.83	4379252.1806666665
HLH	Root	26	Drought_vs_Control	Octopamine, N-feruloyl-	-0.67263456	0.04454772642430492	Down	7801104.632333334	4894100.959666667
HLH	Root	26	Drought_vs_Control	(2R)-2,8-Dimethyl-2-[(3E,7E)-4,8,12-trimethyl-3,7,11-tridecatrien-1-yl]-6-chromanol	-1.005294259	0.007116378299847102	Down	1488844.7110000001	741695.5544333333
HLH	Root	26	Drought_vs_Control	4-Hydroxyglucobrassicin	-0.818812166	0.023740215708302086	Down	864986.8820333333	490368.4254
HLH	Root	26	Drought_vs_Control	C18:4n-3,5,7,9	-1.383988666	9.324392870318606e-4	Down	166096037	63641025.379999995
HLH	Root	26	Drought_vs_Control	Perilloside_C	-0.641900224	0.04493188887274601	Down	24770260.866666667	15874474.543333333
HLH	Root	26	Drought_vs_Control	9-methoxy-7-[4-[3,4,5-trihydroxy-6-[[3,4,5-trihydroxy-6-(hydroxymethyl)oxan-2-yl]oxymethyl]oxan-2-yl]oxyphenyl]-[1,3]dioxolo[4,5-g]chromen-8-one	-3.52269561	0.021430889557200218	Down	2249551.7786666667	195730.7002
HLH	Root	26	Drought_vs_Control	isotaxiresinol	1.1083303495672179	0.033346751965192156	Up	76882506.40333334	165755601.36666667
HLH	Root	26	Drought_vs_Control	5-[(2R,3S)-6-hydroxy-2-(4-hydroxyphenyl)-4-[(E)-2-(4-hydroxyphenyl)ethenyl]-2,3-dihydro-1-benzofuran-3-yl]benzene-1,3-diol	1.2441842203515667	0.02373691908290866	Up	1514325.8186666667	3587204.1836666665
HLH	Root	26	Drought_vs_Control	Hydrangenoside C	0.7231870350019234	0.049660038042848055	Up	111298917.24333334	183735015.1
HLH	Root	26	Drought_vs_Control	7-GlcA_tricin	-0.607580889	0.01155331318849904	Down	589676.3406	387002.37536666665
HLH	Root	26	Drought_vs_Control	6'-Hydroxy-2,3,4,5,2',3',4'-heptamethoxychalcone	1.1785888722179436	0.0472818052069059	Up	6956653.362	15746751.243333334
HLH	Root	26	Drought_vs_Control	2-[4-[3-[3,4-dihydroxy-4-(hydroxymethyl)oxolan-2-yl]oxy-4,5-dihydroxy-6-(hydroxymethyl)oxan-2-yl]oxyphenyl]-7-hydroxy-2,3-dihydrochromen-4-one	2.231019600837461	0.038909167174097245	Up	10125484.34	47535670.836666666
HLH	Root	26	Drought_vs_Control	Chlorhexidine	1.9437644072724403	0.020540968213586076	Up	6833805.323666667	26290206.29
HLH	Root	26	Drought_vs_Control	Quadrigemine_A	-2.131199023	0.03728855572263823	Down	1457876.3445000001	332786.6198333333
HLH	Root	26	Drought_vs_Control	Kuwanon C	1.0320932002299157	0.026684787134342684	Up	15130052.626666667	30940793.706666667
HLH	Root	26	Drought_vs_Control	Cryptopine	-0.930929254	0.024786503943555197	Down	10654320.733333332	5588408.405666667
HLH	Root	26	Drought_vs_Control	Canavanine	-0.69315813	0.04730405815820597	Down	119958181.6	74193948.62
HLH	Root	26	Drought_vs_Control	kaempferol 7-O-neohesperidoside	1.0188985792371115	0.012065252863115177	Up	6556859.720333333	13286632.633333333
HLH	Root	26	Drought_vs_Control	3-Palmitoylcatechin	-1.36326303	0.00519642056778765	Down	1955271.1543333333	760018.0896
HLH	Root	26	Drought_vs_Control	Cymorcin diglucoside	1.5093630654099852	0.01785074359916019	Up	7638638.376333333	21746006.19666667
HLH	Root	26	Drought_vs_Control	Methyl acetyl ricinoleate	-0.746939941	0.0336765904539293	Down	13253725.966666667	7897445.905
HLH	Root	26	Drought_vs_Control	11-Hydroxy-9-tridecenoic acid	1.1750195157354903	0.01620460846792686	Up	4893405.822000001	11049111.45
HLH	Root	26	Drought_vs_Control	N-arachidonoyl-asparagine	-1.405964575	0.042672671014591726	Down	9318412.285	3516449.715
HLH	Root	26	Drought_vs_Control	1-(11Z,14Z-eicosadienoyl)-glycero-3-phosphate	-0.772570152	0.0376787626423518	Down	30754106.576666668	18002645.336666666
HLH	Root	26	Drought_vs_Control	2,2'-dideoxy-alpha,alpha-trehalose	-0.82660449	0.025360504181592487	Down	9409993.894666666	5305869.885666667
HLH	Root	26	Drought_vs_Control	5-Methyldodecanoylcarnitine	0.7450698828814311	0.024881666163276573	Up	939858.4948666666	1575254.9563333334
HLH	Root	26	Drought_vs_Control	Secologanate	0.9822638489662405	0.037688745262478215	Up	13337855.735333333	26349774.196666665
HLH	Root	26	Drought_vs_Control	1-20:3-2-18:3-phosphatidylserine	1.1057099050187456	0.046302225672970966	Up	30591943.23	65835314.2
HLH	Root	26	Drought_vs_Control	1-Phenyl-2-decanoylamino-3-morpholino-1-propanol	-1.163855153	0.02237173945582117	Down	18190590.55	8118793.341666667
HLH	Root	26	Drought_vs_Control	IS6	0.663741824026006	0.03082659796630674	Up	26418589.55	41851962.35
HLH	Root	27	Rewater_vs_Control	(2S,3R,4S,5S,6R)-2-[4-[(2R,3R)-4-hydroxy-3-[(4-hydroxy-3-methoxy-phenyl)methyl]-2-(hydroxymethyl)butyl]-2-methoxy-phenoxy]-6-(hydroxymethyl)tetrahydropyran-3,4,5-triol	0.743556122497217	0.015751083805263716	Up	144863908.63333333	242545317.8
HLH	Root	27	Rewater_vs_Control	(E)-2,7-dimethyl-8-[(2R,3R,4S,5S,6R)-3,4,5-trihydroxy-6-(hydroxymethyl)oxan-2-yl]oxydec-4-enedioic acid	-1.715681912	0.014219698552455294	Down	15072133.873333333	4588841.151333333
HLH	Root	27	Rewater_vs_Control	3-Amino-4-methylpentanoic acid	-0.714589026	0.026349362054430385	Down	50619512.68	30846452.733333334
HLH	Root	27	Rewater_vs_Control	Guanosine	-0.968682259	0.045842894123185644	Down	10226343.720666667	5225381.094
HLH	Root	27	Rewater_vs_Control	2-Oxo-4-phenylbutyric acid	-1.48694559	0.0327661688995415	Down	153946485.86666667	54923038.46
HLH	Root	27	Rewater_vs_Control	beta-Chamigrenic acid	0.6466144960607292	0.032118486943497164	Up	10433346.419666667	16333301.786666667
HLH	Root	27	Rewater_vs_Control	Azelaic acid	-1.399099236	0.007300189321399159	Down	175039095.63333333	66368839.5
HLH	Root	27	Rewater_vs_Control	L-​Leucyl-​L-​alanine	-0.65555616	0.03695504962804837	Down	16041439.156666668	10183598.310666667
HLH	Root	27	Rewater_vs_Control	Norleucine	-0.714589026	0.026349362054430385	Down	50619512.68	30846452.733333334
HLH	Root	27	Rewater_vs_Control	(2R,3R,4S,5S)-2-(6-aminopurin-9-yl)-5-(methylsulfinylmethyl)tetrahydrofuran-3,4-diol	-1.285376202	0.04148951013445515	Down	50061674.52333333	20538493.26
HLH	Root	27	Rewater_vs_Control	8-hydroxy-3-methyl-isochroman-1-one	-0.931036008	0.024966708476192853	Down	12021902.718666667	6305266.449333333
HLH	Root	27	Rewater_vs_Control	Succinate	-1.004141615	0.03967669399668122	Down	146198749.83333334	72889825.89
HLH	Root	27	Rewater_vs_Control	Leucine	-0.714589026	0.026349362054430385	Down	50619512.68	30846452.733333334
HLH	Root	27	Rewater_vs_Control	(E)-Methyl 4-coumarate	-0.931036008	0.024966708476192853	Down	12021902.718666667	6305266.449333333
HLH	Root	27	Rewater_vs_Control	Catechin	-1.072213555	0.0063280071505268385	Down	22797553.183333334	10842259.452666666
HLH	Root	27	Rewater_vs_Control	4-[4-hydroxy-2,2,6-trimethyl-6-[(2S,3R,4S,5S,6R)-3,4,5-trihydroxy-6-(hydroxymethyl)tetrahydropyran-2-yl]oxy-cyclohexylidene]but-3-en-2-one	0.7482184136855548	0.033742207909041734	Up	2303997.1736666667	3870063.8283333336
HLH	Root	27	Rewater_vs_Control	Isoleucine	-0.714589026	0.026349362054430385	Down	50619512.68	30846452.733333334
HLH	Root	27	Rewater_vs_Control	(-)-Catechin	-1.072213555	0.0063280071505268385	Down	22797553.183333334	10842259.452666666
HLH	Root	27	Rewater_vs_Control	1-Methylpyrrolidine	-0.653489995	0.026210530629828564	Down	118487129.06666666	75327071.95
HLH	Root	27	Rewater_vs_Control	gamma-Glutamylvaline	-0.672214226	0.022745545259425903	Down	21939475.886666667	13767960.233333334
HLH	Root	27	Rewater_vs_Control	Epicatechin	-1.072213555	0.0063280071505268385	Down	22797553.183333334	10842259.452666666
HLH	Root	27	Rewater_vs_Control	Cefotaxime	-3.242141844	4.4786251244726647e-4	Down	4950637.418333334	523213.7816333333
HLH	Root	27	Rewater_vs_Control	Guanine	-0.625898542	0.004317575745237104	Down	121138435.66666667	78499650.95
HLH	Root	27	Rewater_vs_Control	alpha-Ketoglutaric acid (alpha-KG)	-1.016042643	0.033620395161916686	Down	36894949.48	18243476.750333335
HLH	Root	27	Rewater_vs_Control	Dihydrotachysterol	-1.456046887	0.04000178009564588	Down	114683988.44333333	41801224.155666664
HLH	Root	27	Rewater_vs_Control	Nicotinate	-0.875183199	0.04921369546582595	Down	7606467.709333333	4146929.302
HLH	Root	27	Rewater_vs_Control	Methylmalonic acid	-1.004141615	0.03967669399668122	Down	146198749.83333334	72889825.89
HLH	Root	27	Rewater_vs_Control	6-Methyluracil	-1.32560037	0.0010580765112219448	Down	19714687.919999998	7865827.773666667
HLH	Root	27	Rewater_vs_Control	2'-Deoxyadenosine 5'-monophosphate (dAMP)	-1.274536118	0.04575804412691321	Down	4442116.293	1836184.5204333332
HLH	Root	27	Rewater_vs_Control	Val-Val	-0.846547265	0.02210927867994031	Down	6565640.163333333	3651244.8523333333
HLH	Root	27	Rewater_vs_Control	Thymidine	-1.43234707	7.558184011494544e-4	Down	22642070.836666666	8389512.250333333
HLH	Root	27	Rewater_vs_Control	Caplamin	-0.714589026	0.026349362054430385	Down	50619512.68	30846452.733333334
HLH	Root	27	Rewater_vs_Control	4-(dimethylamino)butanoate	-0.714589026	0.026349362054430385	Down	50619512.68	30846452.733333334
HLH	Root	27	Rewater_vs_Control	Uracil	-0.670877254	0.0410055374648925	Down	38170921.28	23976095.796666667
HLH	Root	27	Rewater_vs_Control	2-Hydroxyadenine	-0.625898542	0.004317575745237104	Down	121138435.66666667	78499650.95
HLH	Root	27	Rewater_vs_Control	NAE(18:2)	-1.366511286	0.007857466176059659	Down	45152310.25333333	17511328.28333333
HLH	Root	27	Rewater_vs_Control	(E)-2-methylpent-2-enoic acid	1.1620134770171766	0.024327812006342476	Up	1488029.5887666666	3329756.5276666665
HLH	Root	27	Rewater_vs_Control	Leu-Val	-0.635748434	0.020455654296274984	Down	6971606.309	4486973.513
HLH	Root	27	Rewater_vs_Control	Sph(t18:0)	-1.089207789	0.028449698581809003	Down	580366555.6666666	272783540.4
HLH	Root	27	Rewater_vs_Control	(2R)-2-[(3S,5R,10S,13R,14R,17R)-3-hydroxy-4,4,10,13,14-pentamethyl-2,3,5,6,7,11,12,15,16,17-decahydro-1H-cyclopenta[a]phenanthren-17-yl]-6-methyl-5-methylene-heptanoic acid	-2.552955699	0.0027445181793275047	Down	17847320.47	3041282.6113333334
HLH	Root	27	Rewater_vs_Control	Hydroxytyrosol acetate	-0.931036008	0.024966708476192853	Down	12021902.718666667	6305266.449333333
HLH	Root	27	Rewater_vs_Control	(4E,7E)-dodeca-4,7-dienedioic acid	-1.263417707	0.04292573703369326	Down	28655350.046666667	11936557.412333334
HLH	Root	27	Rewater_vs_Control	Coniferaldehyde	-1.570316872	0.045974937638810866	Down	280726958.76666665	94530431.35666667
HLH	Root	27	Rewater_vs_Control	Heptadecanoic acid	0.8302009733640788	0.03746319061577704	Up	17871100.84	31773620.259999998
HLH	Root	27	Rewater_vs_Control	Thymine	-1.32560037	0.0010580765112219448	Down	19714687.919999998	7865827.773666667
HLH	Root	27	Rewater_vs_Control	[3-[2,3-dihydroxypropoxy(hydroxy)phosphoryl]oxy-2-hydroxy-propyl] 12-methyltetradecanoate	-1.657525171	0.04539846436850238	Down	4588905.891333333	1454602.5893666667
HLH	Root	27	Rewater_vs_Control	GeloMulideN	-0.656122575	0.020620700597462502	Down	26067827.723333333	16542161.876666667
HLH	Root	27	Rewater_vs_Control	Suberic acid	-0.860631708	0.026224872249642168	Down	10934445.260666667	6021723.2963333335
HLH	Root	27	Rewater_vs_Control	[3,4,5-trihydroxy-6-[1-methyl-3-(2,6,6-trimethyl-4-oxo-cyclohex-2-en-1-yl)propoxy]tetrahydropyran-2-yl]methyl 3,4,5-trihydroxybenzoate	0.743556122497217	0.015751083805263716	Up	144863908.63333333	242545317.8
HLH	Root	27	Rewater_vs_Control	Imidazol-1-yl-acetic acid	-1.32560037	0.0010580765112219448	Down	19714687.919999998	7865827.773666667
HLH	Root	27	Rewater_vs_Control	Ethyl Orsellinate	-0.931036008	0.024966708476192853	Down	12021902.718666667	6305266.449333333
HLH	Root	27	Rewater_vs_Control	(2S,3R,4S,5S,6R)-2-[4-[(3R,3aS,6S,6aR)-3a-hydroxy-3-(4-hydroxy-3-methoxy-phenyl)-3,4,6,6a-tetrahydro-1H-furo[3,4-c]furan-6-yl]-2-methoxy-phenoxy]-6-(hydroxymethyl)tetrahydropyran-3,4,5-triol	1.365383359958436	0.04570648535934657	Up	5230503.325666667	13476118.756666666
HLH	Root	27	Rewater_vs_Control	6-methoxy-2-methyl-spiro[3,4-dihydroisoquinoline-1,7'-6,8-dihydrocyclopenta[g][1,3]benzodioxole]-7,8'-diol	-1.233927605	0.04238519268993435	Down	2521431.6983333332	1072007.902
HLH	Root	27	Rewater_vs_Control	Phe-Pro	-0.966540019	0.027479239727232926	Down	13923483.513333334	7125090.2069999995
HLH	Root	27	Rewater_vs_Control	5'-Methylthioadenosine	-1.251343614	0.0070822919723040586	Down	80725678.07000001	33909371.4
HLH	Root	27	Rewater_vs_Control	Xanthoxylin	-1.570316872	0.045974937638810866	Down	280726958.76666665	94530431.35666667
HLH	Root	27	Rewater_vs_Control	CD437	-0.72166235	0.04313792349688089	Down	4143330.584	2512508.685
HLH	Root	27	Rewater_vs_Control	Enoxacin (hydrate)	-0.915221945	0.03330164772662825	Down	4621101.321666666	2450395.763
HLH	Root	27	Rewater_vs_Control	zapotin	-1.504944564	0.03760885377470868	Down	1347865.0289333332	474911.78853333334
HLH	Root	27	Rewater_vs_Control	Methylgingerol	-1.480662005	0.031943843376493954	Down	31644412.19	11338963.47
HLH	Root	27	Rewater_vs_Control	(1R,2S,5R,8R,9R,10R,13R,17S)-9-hydroxy-1,13-dimethyl-6-methylene-11-oxapentacyclo[8.6.1.15,8.02,8.013,17]octadecan-12-one	-0.859499567	0.04361003248727247	Down	12921058.006666666	7121359.742666666
HLH	Root	27	Rewater_vs_Control	Ginsenoside Rh1	-2.379027738	0.029562988787315964	Down	16927965.166666668	3254213.535
HLH	Root	27	Rewater_vs_Control	Fragilin	2.0533529055155078	0.029691946542909863	Up	3621969.1163333333	15033688.906666666
HLH	Root	27	Rewater_vs_Control	Anthranoyllycoctonine	-2.368793684	0.0034443772154223178	Down	125290.9119	24257.252989999997
HLH	Root	27	Rewater_vs_Control	Deoxythymidine 5'-diphosphate (dTDP)	-1.008806437	0.021123110075087416	Down	3717237.0803333335	1847307.7973333332
HLH	Root	27	Rewater_vs_Control	Kaur-16-en-18-ol	-1.165803256	0.030521636065017347	Down	47958089.233333334	21375689.003333334
HLH	Root	27	Rewater_vs_Control	4-Phenyl-3-buten-2-one	-0.810526725	0.01271022040702885	Down	2828229.481666667	1612581.9283333335
HLH	Root	27	Rewater_vs_Control	Alisol B Acetate	-1.188759634	0.025563489671580092	Down	6449740.385666667	2829371.185666667
HLH	Root	27	Rewater_vs_Control	[(2S)-2-hydroxy-3-[(2R,3R,4S,5R,6R)-3,4,5-trihydroxy-6-[[(2S,3R,4S,5R,6R)-3,4,5-trihydroxy-6-(hydroxymethyl)tetrahydropyran-2-yl]oxymethyl]tetrahydropyran-2-yl]oxy-propyl] (9Z,12Z)-octadeca-9,12-dienoate	-1.862454152	0.028369609944059834	Down	10942491.530333333	3009273.453
HLH	Root	27	Rewater_vs_Control	6-Deoxyfagomine	-0.647283687	0.034557538747211854	Down	353338642.0333333	225600121.96666667
HLH	Root	27	Rewater_vs_Control	Corynanthine	-1.360548798	0.04237819513712258	Down	21469155.39	8360821.677
HLH	Root	27	Rewater_vs_Control	Thymyl_acetate	-1.007031915	0.038537191771226845	Down	38688082.056666665	19249984.633333333
HLH	Root	27	Rewater_vs_Control	Ephedrine	-1.290559328	0.03291670387010295	Down	9562166.822	3908942.187
HLH	Root	27	Rewater_vs_Control	4-(3-hydroxybutyl)-3,5,5-trimethylcyclohex-3-en-1-ol	-2.629031651	0.030054251452816486	Down	1627949.5433333335	263162.22746666666
HLH	Root	27	Rewater_vs_Control	(2E,4E,12Z)-N-(2-methylpropyl)octadeca-2,4,12-trienamide	-1.210518389	0.023221391979387343	Down	92690209.43333334	40052674.20333333
HLH	Root	27	Rewater_vs_Control	Xanthorhamnin	-0.822752449	0.029848974921108894	Down	1783986.4413333333	1008598.6511666666
HLH	Root	27	Rewater_vs_Control	Lycofawcine	-1.537642639	0.0051689269717964835	Down	38285019.64333333	13187191.633666668
HLH	Root	27	Rewater_vs_Control	Colnelenic_acid	-0.724618623	0.0271962127906926	Down	97836980.97666667	59206733.61333333
HLH	Root	27	Rewater_vs_Control	Jasmonic_acid	-1.347553784	0.04996396662022693	Down	26881383.963333335	10563248.931333333
HLH	Root	27	Rewater_vs_Control	(8R,8'R)-Secoisolariciresinol_9-glucoside	1.0444435557337275	0.03505203072067674	Up	13746034.43	28352167.53
HLH	Root	27	Rewater_vs_Control	Lup-20(29)-ene-3,28-diol, (3beta)-	-0.932619233	0.0028734000371921455	Down	85940847.73333333	45024953.153333336
HLH	Root	27	Rewater_vs_Control	PC(35:5)	-0.64376301	0.025439318774365022	Down	2880573.596	1843686.1756666668
HLH	Root	27	Rewater_vs_Control	8,10-Octadecadiynoic_acid	-0.759164275	0.047496111576164055	Down	242354751.83333334	143192516.33333334
HLH	Root	27	Rewater_vs_Control	Caohuoside_D	-1.862729234	0.031600414127287826	Down	7850013.730666666	2158405.521
HLH	Root	27	Rewater_vs_Control	FA 9:1+1O	-1.275968807	0.009660016795944068	Down	44403620.97333334	18336375.86
HLH	Root	27	Rewater_vs_Control	C18:4n-3,5,7,9	-1.46198055	0.011432056346439828	Down	197592471.6	71724973.28999999
HLH	Root	27	Rewater_vs_Control	Mallotochromene	1.492508964388689	0.04025145600733298	Up	16796067.24	47260419.42666666
HLH	Root	27	Rewater_vs_Control	5-[(Z)-14-(3,5-dihydroxyphenyl)tetradec-10-enyl]benzene-1,3-diol	-1.65570966	0.03917375599389973	Down	8966672.804666666	2845856.8496666667
HLH	Root	27	Rewater_vs_Control	9-methoxy-7-[4-[3,4,5-trihydroxy-6-[[3,4,5-trihydroxy-6-(hydroxymethyl)oxan-2-yl]oxymethyl]oxan-2-yl]oxyphenyl]-[1,3]dioxolo[4,5-g]chromen-8-one	-3.251310876	0.026737726506345334	Down	1417118.8543333332	148820.9859
HLH	Root	27	Rewater_vs_Control	Sterebin_B	-0.772704203	0.043081212643229734	Down	17946668.580000002	10504531.791666666
HLH	Root	27	Rewater_vs_Control	Erythynone	1.3745330765551556	0.043828509676390466	Up	3783710.4036666667	9810554.962333333
HLH	Root	27	Rewater_vs_Control	[(1S,3aR,5R,5aR,8aR,9S,9aR)-1,5,8a-trimethyl-2,8-dioxo-3a,4,5,5a,9,9a-hexahydro-1H-azuleno[6,5-b]furan-9-yl] 2-methylpropanoate	-3.517041688	0.04068168380423523	Down	69392215.98333333	6061438.631333333
HLH	Root	27	Rewater_vs_Control	(2R,3S,4S,5R,6R)-2-(hydroxymethyl)-6-[[(2R,3S,4S,5R,6S)-3,4,5-trihydroxy-6-[4-[(E)-3-hydroxyprop-1-enyl]-2,6-dimethoxyphenoxy]oxan-2-yl]methoxy]oxane-3,4,5-triol	2.0461645765094203	0.03984204268392895	Up	601445.8035	2484010.416
HLH	Root	27	Rewater_vs_Control	4-[1-(1,3-benzodioxol-5-yl)propan-2-yl]-4,5-dimethoxy-2-prop-2-enylcyclohexa-2,5-dien-1-one	-0.613487696	0.018299777070872287	Down	15846937.54	10357791.1
HLH	Root	27	Rewater_vs_Control	(7R*,8R*)-3-Methoxy-3',4,7,9,9'-pentahydroxy-8,4'-oxyneolignan_4-xyloside	1.483453493096804	0.04037488979150744	Up	8504721.747	23780671.173333332
HLH	Root	27	Rewater_vs_Control	Panaxydol_linoleate	-0.623207183	0.00905679010534959	Down	8076125.884666666	5243231.392666667
HLH	Root	27	Rewater_vs_Control	[5-ethenyl-3-hydroxy-4-(3-hydroxyprop-1-en-2-yl)-2-(3-methoxy-3-oxoprop-1-en-2-yl)-5-methylcyclohexyl] 3,4-dihydroxy-2-methylidenebutanoate	-1.788576885	0.04897802150218042	Down	15454291.446666667	4473359.548333333
HLH	Root	27	Rewater_vs_Control	Limocitrin_7-(6''-acetylglucoside)	-1.467913458	0.047642746688553395	Down	1498710.417	541790.9471666666
HLH	Root	27	Rewater_vs_Control	3-Acetyl-6-methoxybenzaldehyde	-2.210925004	0.003957830699921226	Down	566050424.2333333	122264499.89000002
HLH	Root	27	Rewater_vs_Control	15-hydroxypentadecanoate	-0.926962971	0.04189495679749216	Down	32376701.89666667	17028992.23
HLH	Root	27	Rewater_vs_Control	Gemcabene	-2.408149702	0.04834094289657483	Down	18041454.703333333	3398961.599
HLH	Root	27	Rewater_vs_Control	2-Hydroxysterculic acid	-1.398186638	0.03241740830735693	Down	30548757.22	11590373.452666666
HLH	Root	27	Rewater_vs_Control	5-[4-Hydroxy-2-[3-hydroxyoct-1-enyl]oxan-3-yl]pent-3-enoic acid	-1.381480794	0.015001473596528238	Down	14141336.076666666	5427793.121
HLH	Root	27	Rewater_vs_Control	1,2-Cyclohexanedicarboxylic acid	-0.845945024	0.01830905808409247	Down	8562622.379666667	4763782.938666667
HLH	Root	27	Rewater_vs_Control	Diethylene glycol dimethacrylate	-0.799235703	0.01611369434693306	Down	4532055.265666666	2604361.562
HLH	Root	27	Rewater_vs_Control	Carbenicillin	-2.120507051	0.009744899316677956	Down	18610093.316666666	4279690.102666667
HLH	Root	27	Rewater_vs_Control	2-16:1-lysophosphatidylglycerol	-2.205800286	0.01463525301604258	Down	5251273.639333333	1138289.1573333333
HLH	Root	27	Rewater_vs_Control	4-Hydroxy-benzenepropanedioate	-0.816001625	0.012489692710685814	Down	5870648.641666667	3334610.5733333332
HLH	Root	27	Rewater_vs_Control	5-Hydroxy-1-(4-hydroxyphenyl)-3-decanone	-1.883335988	0.015793722565570444	Down	6694740.5479999995	1814651.0590000001
HLH	Root	27	Rewater_vs_Control	5-Methyldodecanoylcarnitine	0.8418585335812432	0.03308560836418013	Up	889870.6159666666	1594966.3946666666
HLH	Root	27	Rewater_vs_Control	1-Hexadecyl-2-tridecanoyl-glycero-3-phosphoethanolamine	-2.862922067	0.015285684946657243	Down	12242067.013333334	1682787.724
HLH	Root	27	Rewater_vs_Control	7-[5-Hydroxy-2-[oct-2-en-1-ylidene]-3-oxocyclopentyl]hept-5-enoylcarnitine	-1.252185016	0.03738070767802575	Down	4418435.062666667	1854911.6406333332
HLH	Root	36	Rewater_vs_Control	1,3,8,9-tetrahydroxybenzofurano[3,2-c]chromen-6-one	0.9142981222535722	0.026787420044504177	Up	22247902.656666666	41929553.28
HLH	Root	36	Rewater_vs_Control	[(2S,3R,4S,5S,6R)-3,4,5-trihydroxy-6-(hydroxymethyl)tetrahydropyran-2-yl] (2E,6E)-8-hydroxy-2,6-dimethyl-octa-2,6-dienoate	-1.206507699	0.0028270261270174355	Down	640305473.7333333	277454777.23333335
HLH	Root	36	Rewater_vs_Control	2,4,8,9-tetrahydroxybenzofuro[3,2-c]chromen-6-one	0.9142981222535722	0.026787420044504177	Up	22247902.656666666	41929553.28
HLH	Root	36	Rewater_vs_Control	3H-1,3-benzothiazol-2-one	-1.222168554	0.005133825316469986	Down	165939457.66666666	71127946.72
HLH	Root	36	Rewater_vs_Control	2-hydroxy-5-[(2S,3R,4S,5S,6R)-3,4,5-trihydroxy-6-(hydroxymethyl)tetrahydropyran-2-yl]oxy-benzoic acid	0.9270835718594541	0.029587968905579555	Up	30297854.55666667	57609199.43
HLH	Root	36	Rewater_vs_Control	4-[(3R)-3-hydroxybutyl]phenol	-1.69902717	0.006374207708024014	Down	25786382.25	7942043.74
HLH	Root	36	Rewater_vs_Control	4-(3-hydroxybutyl)phenol	-1.69902717	0.006374207708024014	Down	25786382.25	7942043.74
HLH	Root	36	Rewater_vs_Control	5-(2-hydroxy-4-methylphenyl)-6-methylheptan-2-one	-0.717974172	0.0030022696214223577	Down	13147937.64	7993295.597666667
HLH	Root	36	Rewater_vs_Control	Phytanic acid	-0.966469562	0.03379124605946389	Down	525033174.1666666	268689327.8666667
HLH	Root	36	Rewater_vs_Control	methyl 2-(2,6-dihydroxy-4-methyl-benzoyl)-3,5-dimethoxy-benzoate	-2.499381765	0.006901586285039978	Down	2730479.5996666667	482892.0484
HLH	Root	36	Rewater_vs_Control	gamma-Glutamylleucine	1.345033038637453	0.03960667154574724	Up	4458753.692333333	11326840.155333335
HLH	Root	36	Rewater_vs_Control	Riboflavin	-0.992647903	0.006578033135988678	Down	22873103.946666665	11494982.373333333
HLH	Root	36	Rewater_vs_Control	5,10-dimethoxy-2,2-dimethyl-pyrano[3,2-g]chromen-8-one	-0.867846781	0.0389634635348108	Down	4190185.613	2296071.186
HLH	Root	36	Rewater_vs_Control	4-[4-[hydroxy-(4-hydroxy-3-methoxyphenyl)methyl]-3-(hydroxymethyl)oxolan-2-yl]-2-methoxyphenol	-1.261252652	0.01250162650084914	Down	34333952.63333333	14323492.443333333
HLH	Root	36	Rewater_vs_Control	Anthranoyllycoctonine	-1.891292653	0.018930798058649362	Down	121858.9176	32848.95038
HLH	Root	36	Rewater_vs_Control	3-[(3aS,8R,8aR)-8-hydroxy-6,8-dimethyl-3-methylidene-2-oxo-3a,4,5,8a-tetrahydrocyclohepta[b]furan-7-yl]propanoic acid	1.2527605391339143	0.045066262189601546	Up	5355463.576666666	12761906.828333333
HLH	Root	36	Rewater_vs_Control	(2R,3R,4S,5R)-2-(6-((E)-4-hydroxy-3-methylbut-2-enylamino)-9H-purin-9-yl)-5-(hydroxymethyl)tetrahydrofuran-3,4-diol	-0.938080895	0.018750176721022582	Down	8980168.64	4686989.759333333
HLH	Root	36	Rewater_vs_Control	4-Methylumbelliferone	-0.786462176	0.039462936004567094	Down	44541541.56666666	25823585.27
HLH	Root	36	Rewater_vs_Control	dolichodial	-1.576715967	0.019724660326416628	Down	344116637.1	115363087.16666667
HLH	Root	36	Rewater_vs_Control	Schizantherin A	-1.4140946	0.032381256249936756	Down	13969020.276666667	5241807.360333333
HLH	Root	36	Rewater_vs_Control	Methylephedrine	-0.771406563	0.03225254648658162	Down	50598177.263333336	29642740.89
HLH	Root	36	Rewater_vs_Control	2,2'-bis(3,4-dihydroxyphenyl)-3',4,5',6-tetrahydroxyspiro[2H-1-benzofuran-3,9'-3,4-dihydro-2H-furo[2,3-h]chromene]-8'-one	1.1973534130375445	0.013216862651316873	Up	84430526.14333333	193614905.43333334
HLH	Root	36	Rewater_vs_Control	trans-Cinnamic acid	1.0243474411229763	0.04575386364433973	Up	8094900.473	16465344.403333334
HLH	Root	36	Rewater_vs_Control	Ephedrine	-1.213520932	0.012364915128223955	Down	10128581.855666667	4367595.817666667
HLH	Root	36	Rewater_vs_Control	Kinetin-9-riboside	0.6737869064778783	0.018751860234679264	Up	14397571.586666666	22967795.683333334
HLH	Root	36	Rewater_vs_Control	2-(4-HYDROXYPHENYL)PROPIONIC ACID	0.8730099609073325	0.02435349990808082	Up	437070.06176666665	800485.0846
HLH	Root	36	Rewater_vs_Control	Integerrine	-1.766620962	0.03337086254506247	Down	296945.50066666666	87271.18013333334
HLH	Root	36	Rewater_vs_Control	Tutin	-1.370501799	0.031344166487491706	Down	15070643.626666667	5828672.441666666
HLH	Root	36	Rewater_vs_Control	Pubesenolide	0.9958704925739926	0.014130178271671049	Up	2790203.6846666667	5564457.093
HLH	Root	36	Rewater_vs_Control	Lup-20(29)-ene-3,28-diol, (3beta)-	1.2562209349045732	0.024968361852756405	Up	30391073.166666668	72594917.94666666
HLH	Root	36	Rewater_vs_Control	Toosendanin	-2.205827649	0.01674417372749839	Down	920354.7320333333	199496.35356999998
HLH	Root	36	Rewater_vs_Control	schisandrin B	-1.71160776	0.025360979517221906	Down	2292258.362	699871.4687
HLH	Root	36	Rewater_vs_Control	13(S)-HpODE	-1.123816399	2.594128685247766e-4	Down	564029794.9666667	258821053.5
HLH	Root	36	Rewater_vs_Control	Paucin	-2.022097987	0.03949395313938202	Down	87834496.03	21624843.12
HLH	Root	36	Rewater_vs_Control	Kuwanon_Q	-1.194216372	0.004141562987319724	Down	8201890.074333333	3584420.850666667
HLH	Root	36	Rewater_vs_Control	beta-tocotrienol	-1.327145949	0.0240129067432744	Down	23999140.87	9564999.586666666
HLH	Root	36	Rewater_vs_Control	PC(16:0/18:2(9Z,12Z))	-1.068278008	0.040979212479011866	Down	111982724.05666667	53403202.75333333
HLH	Root	36	Rewater_vs_Control	[14-hydroxy-3-[4-methoxy-6-methyl-5-[3,4,5-trihydroxy-6-[[3,4,5-trihydroxy-6-(hydroxymethyl)oxan-2-yl]oxymethyl]oxan-2-yl]oxyoxan-2-yl]oxy-10,13-dimethyl-17-(5-oxo-2H-furan-3-yl)-1,2,3,4,5,6,7,8,9,11,12,15,16,17-tetradecahydrocyclopenta[a]phenanthren-16-yl] acetate [IIN-based on	-2.167913183	0.041812214043323644	Down	16243816.309999999	3614774.197
HLH	Root	36	Rewater_vs_Control	Taccagenin	1.9650644110214521	0.014836174513397176	Up	4395452.910333334	17161172.740000002
HLH	Root	36	Rewater_vs_Control	Plicatic_acid	-0.879315226	0.007268761343782542	Down	404768.6177	220042.50223333333
HLH	Root	36	Rewater_vs_Control	Beta-Caryophyllene Alcohol	1.2915925686071559	0.030009576300194067	Up	2055823.2813333333	5032617.057666667
HLH	Root	36	Rewater_vs_Control	Polygalaxanthone III	-1.178732728	0.0352338046492127	Down	2768023.3323333333	1222744.84
HLH	Root	36	Rewater_vs_Control	(11-Methyl-2,7-dimethylidene-6,12-dioxo-5,14-dioxatricyclo[9.2.1.04,8]tetradec-1(13)-en-9-yl) 2-methylprop-2-enoate	1.230553006094597	0.03270692160801358	Up	10310736.786666667	24194857.376666665
HLH	Root	36	Rewater_vs_Control	Chlorhexidine	2.743188738131104	0.03401358701659613	Up	5989467.239	40102392.906666666
HLH	Root	36	Rewater_vs_Control	[(2R,3S,4S,5R,6S)-3,4-dihydroxy-5,6-bis[(3,4,5-trihydroxybenzoyl)oxy]oxan-2-yl]methyl 3,4,5-trihydroxybenzoate	1.2510465838443054	0.04309594448667273	Up	4919636.261	11709424.254666667
HLH	Root	36	Rewater_vs_Control	myristic amide	-0.986084434	0.020572029759110606	Down	16724077.376666667	8443085.267666666
HLH	Root	36	Rewater_vs_Control	Quercetin 3-coumaroyl-triglucoside	1.4770388744891154	0.0036613900759415695	Up	658061.5217666667	1831890.4703333334
HLH	Root	36	Rewater_vs_Control	Pregnanetriol 3a-O-b-glucuronide	1.3697144222903328	0.03531406244616863	Up	15429903.846666666	39873866.11666667
HLH	Root	36	Rewater_vs_Control	beta-arabinofuranosyl-(1->2)-1-O-methyl-beta-arabinofuranose	0.9374159473446034	0.021983883403744752	Up	5186481.952333333	9932605.566666666
HLH	Root	36	Rewater_vs_Control	N-palmitoyl-aspartate	-3.839968261	0.007479550158770459	Down	2473322.0883333334	172716.98456666668
HLH	Root	36	Rewater_vs_Control	Ethyl 3-hydroxybutyrate glucoside	0.8249583800953327	0.007392039866160267	Up	7288434.809	12911345.156666666
HLH	Root	36	Rewater_vs_Control	Anhydrorhodovibrin	-3.046759826	0.04693547283924628	Down	881670.1282333334	106694.0079
HLH	Root	36	Rewater_vs_Control	Prostaglandin H2	-1.048515629	0.01681957488849731	Down	86178137.82000001	41664142.70333333
HLH	Root	36	Rewater_vs_Control	Benzyl alcohol beta-rutinoside	1.1635487196535734	0.007496644816330315	Up	7121620.057	15952981.666666668
HLH	Root	36	Rewater_vs_Control	Methyl helianthenoate F glucoside	0.8746494285027444	0.04658972764780765	Up	4718431.428666666	8651538.836333334
HLH	Leaf	10	Drought_vs_Control	Tetradecyl sulfate (sodium)	1.7807534712039965	0.007870825929149302	Up	313745174.93333334	1078045932
HLH	Leaf	10	Drought_vs_Control	5-[(2E)-3,7-dimethylocta-2,6-dienoxy]-7-methoxy-chromen-2-one	-2.184756294	0.02226838884639713	Down	24183898.226666667	5319234.405
HLH	Leaf	10	Drought_vs_Control	[(2S,3R,4S,5S,6R)-3,4,5-trihydroxy-6-(hydroxymethyl)tetrahydropyran-2-yl] (2E,6E)-8-hydroxy-2,6-dimethyl-octa-2,6-dienoate	0.717207128442187	0.010647042386124086	Up	81207931.02333334	133505545.2
HLH	Leaf	10	Drought_vs_Control	2-Oxo-4-phenylbutyric acid	1.0248072856906785	0.041682881061826736	Up	49745276.96666667	101216096.89666666
HLH	Leaf	10	Drought_vs_Control	Forskolin	-1.342208521	0.0302558469076729	Down	45553608	17967090.48
HLH	Leaf	10	Drought_vs_Control	3-(1,2-dihydroxypropyl)-1,6,8-trihydroxy-anthracene-9,10-dione	-1.104681488	0.01780930970144929	Down	64979282.596666664	30215699.21
HLH	Leaf	10	Drought_vs_Control	5,7-dihydroxy-2-(2-hydroxyphenyl)-6,8-dimethoxy-chromen-4-one	-1.111190802	0.019417151142318324	Down	57638700.66666667	26681633.833333336
HLH	Leaf	10	Drought_vs_Control	5,7-dihydroxy-2-(4-hydroxyphenyl)-3,6-dimethoxy-chromen-4-one	-1.111190802	0.019417151142318324	Down	57638700.66666667	26681633.833333336
HLH	Leaf	10	Drought_vs_Control	Phlorizin	1.1149280515912632	0.038090396525913006	Up	84860623.99	183794710.03333333
HLH	Leaf	10	Drought_vs_Control	2-acetylbenzoic acid	-1.557207083	0.04610916141550692	Down	249790923.5	84881024.37
HLH	Leaf	10	Drought_vs_Control	Palmitamide	0.6904939423943501	0.008127824065439306	Up	380003631.6	613263525.8333334
HLH	Leaf	10	Drought_vs_Control	Oleamide	2.8980431530688664	0.012165480920497407	Up	154996149.33333334	1155363987.8333333
HLH	Leaf	10	Drought_vs_Control	Laurocapram	2.8980431530688664	0.012165480920497407	Up	154996149.33333334	1155363987.8333333
HLH	Leaf	10	Drought_vs_Control	4-[(3R)-3-hydroxybutyl]phenol	-1.215767564	0.046755938729769325	Down	5734645.2793333335	2469016.8563333335
HLH	Leaf	10	Drought_vs_Control	o-Tyrosine	0.7301678503044549	0.009353138078779416	Up	65581833.50666667	108789249.1
HLH	Leaf	10	Drought_vs_Control	Tyrosine	0.7301678503044549	0.009353138078779416	Up	65581833.50666667	108789249.1
HLH	Leaf	10	Drought_vs_Control	4-(3-hydroxybutyl)phenol	-1.215767564	0.046755938729769325	Down	5734645.2793333335	2469016.8563333335
HLH	Leaf	10	Drought_vs_Control	Stearamide	0.7262624992251867	0.013671720738895244	Up	368988980.8333333	610436078.8
HLH	Leaf	10	Drought_vs_Control	3,7-Di-O-methylquercetin	-1.111190802	0.019417151142318324	Down	57638700.66666667	26681633.833333336
HLH	Leaf	10	Drought_vs_Control	2-tert-butyl-1,4-benzoquinone	-0.727172165	0.04467698852696669	Down	11270464.81	6808339.341
HLH	Leaf	10	Drought_vs_Control	3-Hydroxycinnamic acid	-1.557207083	0.04610916141550692	Down	249790923.5	84881024.37
HLH	Leaf	10	Drought_vs_Control	PC(16:0/20:4)	1.80211049	0.03586432465052032	Up	32794159.512999997	114363073.27666667
HLH	Leaf	10	Drought_vs_Control	Coniferaldehyde	1.052892513946499	0.04348412016391907	Up	12190979.13	25292445.133333333
HLH	Leaf	10	Drought_vs_Control	4-Hydroxycinnamic acid	-0.815776554	0.04957012074569188	Down	500825822.1	284520458.7
HLH	Leaf	10	Drought_vs_Control	(E,6R)-2,6-dimethyl-8-[(2R,3R,4S,5S,6R)-3,4,5-trihydroxy-6-(hydroxymethyl)tetrahydropyran-2-yl]oxy-oct-2-enoic acid	0.7344199613384049	0.0049728964222021665	Up	35922944.013333336	59766023.22
HLH	Leaf	10	Drought_vs_Control	3,5-dihydroxy-2-(3-hydroxy-4-methoxy-phenyl)-7-methoxy-chromen-4-one	-1.111190802	0.019417151142318324	Down	57638700.66666667	26681633.833333336
HLH	Leaf	10	Drought_vs_Control	3,5,7-trihydroxy-8-methoxy-2-(4-methoxyphenyl)chromen-4-one	-1.111190802	0.019417151142318324	Down	57638700.66666667	26681633.833333336
HLH	Leaf	10	Drought_vs_Control	1-(2,3-dihydroxypropyl)tetradec-13-ynyl acetate	0.824777357256832	0.04175692278140323	Up	40868479.45	72388771.10333334
HLH	Leaf	10	Drought_vs_Control	2,4-dihydroxyheptadec-16-ynyl acetate	0.824777357256832	0.04175692278140323	Up	40868479.45	72388771.10333334
HLH	Leaf	10	Drought_vs_Control	3-Amino-3-(4-hydroxyphenyl)propanoic acid	0.7301678503044549	0.009353138078779416	Up	65581833.50666667	108789249.1
HLH	Leaf	10	Drought_vs_Control	(2S,3R,4S,5S,6R)-2-[(2S,3R)-3,5-dihydroxy-2-(4-hydroxyphenyl)chroman-7-yl]oxy-6-(hydroxymethyl)tetrahydropyran-3,4,5-triol	1.1149280515912632	0.038090396525913006	Up	84860623.99	183794710.03333333
HLH	Leaf	10	Drought_vs_Control	2-Hydroxycinnamic acid	-0.815776554	0.04957012074569188	Down	500825822.1	284520458.7
HLH	Leaf	10	Drought_vs_Control	3-Methylcatechol	0.9480390476881775	0.012368610291748214	Up	7446433.707	14366021.693333333
HLH	Leaf	10	Drought_vs_Control	6-[(2R)-2,3-dihydroxy-3-methyl-butyl]-7-hydroxy-chromen-2-one	-1.014006817	0.003723174491040669	Down	13055162.21	6464512.870666667
HLH	Leaf	10	Drought_vs_Control	Xanthoxylin	1.052892513946499	0.04348412016391907	Up	12190979.13	25292445.133333333
HLH	Leaf	10	Drought_vs_Control	Acetovanillone	0.6689082814201093	0.03982775383769785	Up	25122102.753333334	39940863.02333333
HLH	Leaf	10	Drought_vs_Control	3-methylolphenol	0.9480390476881775	0.012368610291748214	Up	7446433.707	14366021.693333333
HLH	Leaf	10	Drought_vs_Control	Isophorone	1.09599452997549	0.032506491153923275	Up	1602328.8356666665	3425144.3323333333
HLH	Leaf	10	Drought_vs_Control	Sphingosine	2.8980431530688664	0.012165480920497407	Up	154996149.33333334	1155363987.8333333
HLH	Leaf	10	Drought_vs_Control	5-hydroxy-2-(3-hydroxy-4,5-dimethoxyphenyl)-3,7-dimethoxychromen-4-one [IIN-based on	0.9100412867481434	0.04210402190591747	Up	3078173.6216666666	5784193.815666667
HLH	Leaf	10	Drought_vs_Control	beta-D-Glucopyranoside, 4-(3-hydroxypropyl)-2-methoxyphenyl	1.1190026764988354	0.04643203059554316	Up	1976950.554	4293872.831
HLH	Leaf	10	Drought_vs_Control	(E)-3-[4-[(2S,3R,4S,5S,6R)-3,4,5-trihydroxy-6-(hydroxymethyl)oxan-2-yl]oxyphenyl]prop-2-enoic acid	-0.733798321	0.019336200479843735	Down	1120232129.3333333	673616503.9333333
HLH	Leaf	10	Drought_vs_Control	Galangin	-1.366783867	0.030115315909409284	Down	1641738.372	636591.7521333334
HLH	Leaf	10	Drought_vs_Control	PHENYLETHANOLAMINE	0.6366332140608536	0.041061563046595334	Up	32186805.23666667	50040721.836666666
HLH	Leaf	10	Drought_vs_Control	Umbelliferone	0.6502367917820635	0.049942971326389966	Up	10078920.7	15818117.843333334
HLH	Leaf	10	Drought_vs_Control	LPE(17:1)	1.2737935220324075	0.04412129747282327	Up	1469431.002	3553033.127
HLH	Leaf	10	Drought_vs_Control	(+|-)-5-Hydroxy-4-octanone	0.987879888796622	0.0362969458006645	Up	12445041.86	24681857.493333332
HLH	Leaf	10	Drought_vs_Control	sweroside	1.0359651529038967	0.02869748172960906	Up	83332977.21333334	170873015.4
HLH	Leaf	10	Drought_vs_Control	4-Acetyl-2-methoxyphenyl 6-O-(6-deoxy-alpha-L-mannopyranosyl)-beta-D-glucopyranoside	0.5860672749000096	0.04702891892557095	Up	14359341.353333334	21555512.3
HLH	Leaf	10	Drought_vs_Control	2-(hydroxymethyl)-3-methoxy-2H-furan-5-one	-2.284569936	0.0439838861119647	Down	49346060.75333333	10128110.036666667
HLH	Leaf	10	Drought_vs_Control	(2R,3S,4S,5R,6S)-2-(hydroxymethyl)-6-[4-prop-2-enyl-2-[(2S,3R,4S,5S,6R)-3,4,5-trihydroxy-6-(hydroxymethyl)oxan-2-yl]oxyphenoxy]oxane-3,4,5-triol	-0.754639554	0.04608707806381782	Down	16431719.943333333	9738989.166000001
HLH	Leaf	10	Drought_vs_Control	Tropine	0.626949672101493	0.005373907697306526	Up	1199233.3546666666	1851971.744
HLH	Leaf	10	Drought_vs_Control	Ginsenoside Rh2 (S-FORM)	-1.582745804	0.037688262908992465	Down	19566062.416666668	6532049.575666667
HLH	Leaf	10	Drought_vs_Control	Capillanol	-1.560577059	0.013416226790021735	Down	26629581.35333333	9027839.587666666
HLH	Leaf	10	Drought_vs_Control	Jasmonic_acid	-0.824951075	0.02580040506772636	Down	14221792.416666666	8028220.955666667
HLH	Leaf	10	Drought_vs_Control	Crinasiatine	0.9206030927772898	0.022232189983126753	Up	36063239.47333333	68264337.65666667
HLH	Leaf	10	Drought_vs_Control	Dehydrocorydaline	-0.693599752	0.016859652600224668	Down	31089924.876666665	19223184.856666666
HLH	Leaf	10	Drought_vs_Control	4-hydroxy-3-tetratrenylbenzoic acid	1.6602943556901537	0.04760523935195826	Up	7507962.312333333	23731243.013333336
HLH	Leaf	10	Drought_vs_Control	Cycloveratrylene	-1.950353942	0.00726723199042327	Down	6531911.11	1690149.913
HLH	Leaf	10	Drought_vs_Control	Canthaxanthin	0.6495024865368167	0.01249215081793135	Up	109508220.73333333	171777569.43333334
HLH	Leaf	10	Drought_vs_Control	N-Methylpelletierine	-2.123314013	0.021804610408854567	Down	1577253254	362009713.76666665
HLH	Leaf	10	Drought_vs_Control	Di(2-ethylhexyl)_adipate	-0.723841683	0.011679661171889068	Down	2980154.720333333	1804432.9676666667
HLH	Leaf	10	Drought_vs_Control	Lichesterol	1.3639352159635763	0.010100118598897102	Up	7624891.87	19625426.400000002
HLH	Leaf	10	Drought_vs_Control	3,7,11,15-Tetramethyl-6,10,14-hexadecatrien-1-ol	0.8507869201415791	0.0015012773271088416	Up	2331023.092	4203963.713
HLH	Leaf	10	Drought_vs_Control	PC(16:0/18:2(9Z,12Z))	1.6492582156694244	0.03861995982379881	Up	29283874.652666666	91855408.46333332
HLH	Leaf	10	Drought_vs_Control	9Z,12Z-Octadecadienal	2.3433449670807125	0.012970095633111115	Up	4308125.3780000005	21862783.756666668
HLH	Leaf	10	Drought_vs_Control	N-Hexadecanoylpyrrolidine	1.3823133442504705	0.008738813499358886	Up	116071166.53333333	302581331.2
HLH	Leaf	10	Drought_vs_Control	maclurin	0.7536200178438566	0.002281841614688659	Up	155271716.23333332	261790922.83333334
HLH	Leaf	10	Drought_vs_Control	N-(14-Methylhexadecanoyl)pyrrolidine	1.366933664946185	0.03540619870247946	Up	4435687.762	11440605.302333333
HLH	Leaf	10	Drought_vs_Control	KUHLMANNIN	2.324112764778435	0.04647856748838424	Up	36461.35803333333	182583.06606666668
HLH	Leaf	10	Drought_vs_Control	Dioncophyllinol_B	0.7537642099734769	0.03353036745330437	Up	45016662.32333333	75906493.34333333
HLH	Leaf	10	Drought_vs_Control	(11-Methyl-2,7-dimethylidene-6,12-dioxo-5,14-dioxatricyclo[9.2.1.04,8]tetradec-1(13)-en-9-yl) 2-methylprop-2-enoate	-0.881259716	0.022568492693149114	Down	365799125.53333336	198589853
HLH	Leaf	10	Drought_vs_Control	5-O-methyllicoricidin	1.1789915149379244	0.0022627137765208138	Up	5262367.690666666	11914971.293333333
HLH	Leaf	10	Drought_vs_Control	Hippadine	1.0724464740521122	0.023747341997129648	Up	11669635.524333334	24541203.09
HLH	Leaf	10	Drought_vs_Control	10-Hydroxycamptothecin	-0.940775673	0.03886168299808002	Down	30487992.83	15882802.553333333
HLH	Leaf	10	Drought_vs_Control	Thromboxane B2	-1.252195966	0.04430672538811213	Down	24784711.096666668	10404837.804666666
HLH	Leaf	10	Drought_vs_Control	3-Acetyl-6-methoxybenzaldehyde	0.929988216592019	0.022928710801619928	Up	51484495.7	98091372.65
HLH	Leaf	10	Drought_vs_Control	myristic amide	0.7077587996646728	0.007636922220648867	Up	5899365.429333333	9635226.477333333
HLH	Leaf	10	Drought_vs_Control	15-hydroxypentadecanoate	0.9762307218929973	0.015612228917150474	Up	8301514.020666666	16331724.143333334
HLH	Leaf	10	Drought_vs_Control	PA(16:0/22:6)	-1.173050422	0.02972027649081936	Down	51887443.35666667	23011181.013333336
HLH	Leaf	10	Drought_vs_Control	3-hydroxy-1-(4-hydroxy-3-methoxyphenyl)propan-1-one	0.8821280523796974	0.04018996617119128	Up	8860816.408666667	16331299.45
HLH	Leaf	10	Drought_vs_Control	9-hydroperoxytraumatin	-0.734197371	0.04716138235987675	Down	11856957.553333333	7127838.214666666
HLH	Leaf	10	Drought_vs_Control	Dibutyl sulfosuccinate	1.33671513816324	0.02047380850336097	Up	18128656.86	45788559.50333333
HLH	Leaf	10	Drought_vs_Control	Palmitoleamide	1.0716273800032239	0.013117085150088425	Up	1418256.871	2980896.395
HLH	Leaf	10	Drought_vs_Control	5-Hydroxycapsanthin	1.3004863315492678	0.012006472255290397	Up	3387198.972666667	8343074.155
HLH	Leaf	10	Drought_vs_Control	C20 sphinganine	0.8268517815075352	0.002762497250113098	Up	220411265.26666668	390967786.8
HLH	Leaf	10	Drought_vs_Control	Leukotriene E3	1.169687237952434	0.029469186938687032	Up	146462976.83333334	329487392.2
HLH	Leaf	10	Drought_vs_Control	Secologanate	0.7580763160399996	0.04454717989685673	Up	39695546.586666666	67134459.45333333
HLH	Leaf	10	Drought_vs_Control	sPLA2 inhibitor	-1.358116781	0.0010375413884632203	Down	14488545.323333334	5651853.486
HLH	Leaf	10	Drought_vs_Control	octyl beta-1,6-galactofuranosyl-alpha-glucopyranoside	1.3057158507311957	0.0024818756938293227	Up	19869494.246666666	49118653.14
HLH	Leaf	10	Drought_vs_Control	7-[5-Hydroxy-2-[oct-2-en-1-ylidene]-3-oxocyclopentyl]hept-5-enoylcarnitine	-1.311317953	0.0017865091686958296	Down	3841366.4433333334	1547888.5953333334
HLH	Leaf	10	Drought_vs_Control	8-Demethylthymonin	-0.865914341	8.192733413469029e-4	Down	16031505.643333333	8796463.842333334
HLH	Leaf	18	Drought_vs_Control	8a-Hydroxy-4a,8-dimethyl-3,4,5,6,7,8-hexahydronaphthalene-2-carboxylic acid	-0.90909336	0.009594406421044768	Down	65033807.79666667	34631779.92666667
HLH	Leaf	18	Drought_vs_Control	methyl 2-hydroxy-3-[(2S,3R,4S,5S,6R)-3,4,5-trihydroxy-6-(hydroxymethyl)tetrahydropyran-2-yl]oxy-benzoate	-0.826651	0.012155838987309877	Down	71167407.6	40126788.17
HLH	Leaf	18	Drought_vs_Control	(S)-3,4-Dihydroxybutyric acid (lithium hydrate)	0.8551481304580194	0.013167270288487463	Up	15448954.093333334	27946300.246666666
HLH	Leaf	18	Drought_vs_Control	5,7-dihydroxy-2-(4-hydroxyphenyl)-3-[(2S,3R,4S,5S)-3,4,5-trihydroxytetrahydropyran-2-yl]oxy-chromen-4-one	1.3885473342329218	0.01917792003945977	Up	11877216.28	31096324.743333332
HLH	Leaf	18	Drought_vs_Control	Kaempferol-3-O-galactoside	1.006165463281289	0.014123577965193783	Up	284537534	571512256.1666666
HLH	Leaf	18	Drought_vs_Control	Nepitrin	0.9989999081277707	0.013559131390851308	Up	119528247.11666666	238890835.1
HLH	Leaf	18	Drought_vs_Control	Myristoleic acid	0.6049377327263157	0.018692619880025015	Up	5782154.316666666	8794154.296333333
HLH	Leaf	18	Drought_vs_Control	Serine	1.1660210805655127	0.00256328689883696	Up	1070530.899	2402185.426
HLH	Leaf	18	Drought_vs_Control	3,5-dihydroxy-2-(4-hydroxyphenyl)-7-[(2S,3R,4S,5S,6R)-3,4,5-trihydroxy-6-(hydroxymethyl)tetrahydropyran-2-yl]oxy-chromen-4-one	1.006165463281289	0.014123577965193783	Up	284537534	571512256.1666666
HLH	Leaf	18	Drought_vs_Control	(Z)-3-(4-oxo-5-propan-2-ylidene-2-propylfuran-3-yl)prop-2-enoic acid	2.028473837772705	0.036606920070853095	Up	20796769.100666665	84845212.28333333
HLH	Leaf	18	Drought_vs_Control	4-(3,4-dihydroxyphenyl)-7-hydroxy-5-[(2S,3R,4S,5S,6R)-3,4,5-trihydroxy-6-(hydroxymethyl)tetrahydropyran-2-yl]oxy-chromen-2-one	1.052394398886015	0.017460712429917414	Up	466621487.1	967758545.1333333
HLH	Leaf	18	Drought_vs_Control	Glutamate	1.0204980635306509	0.003172458635722007	Up	63464171.163333334	128744634.96666667
HLH	Leaf	18	Drought_vs_Control	Isorhamnetin-3-O-glucoside	0.9989999081277707	0.013559131390851308	Up	119528247.11666666	238890835.1
HLH	Leaf	18	Drought_vs_Control	Cacticin	0.9989999081277707	0.013559131390851308	Up	119528247.11666666	238890835.1
HLH	Leaf	18	Drought_vs_Control	Ala-Gly	1.4065207604739873	0.0025520117727459157	Up	723377.4342666666	1917652.4306666667
HLH	Leaf	18	Drought_vs_Control	3-[(2R,3S,4S,5S)-3,4-dihydroxy-5-(hydroxymethyl)tetrahydrofuran-2-yl]oxy-5,7-dihydroxy-2-(4-hydroxyphenyl)chromen-4-one	1.3885473342329218	0.01917792003945977	Up	11877216.28	31096324.743333332
HLH	Leaf	18	Drought_vs_Control	Azaleatin	1.3989490283620387	0.022716369699077494	Up	9304519.899666667	24536894.12666667
HLH	Leaf	18	Drought_vs_Control	(E)-2-(4-Methylpent-3-enyl)-6-oxohept-2-enoic acid	-0.90909336	0.009594406421044768	Down	65033807.79666667	34631779.92666667
HLH	Leaf	18	Drought_vs_Control	(2R,3S,4S,5R,6S)-2-[(3,4,5-trihydroxytetrahydropyran-2-yl)oxymethyl]-6-(3,4,5-trimethoxyphenoxy)tetrahydropyran-3,4,5-triol	1.145726566042476	0.04805965692559792	Up	4505276.034666667	9968262.551
HLH	Leaf	18	Drought_vs_Control	Aspartate	-1.277982554	0.01890202513048875	Down	63809338.696666665	26313169.36
HLH	Leaf	18	Drought_vs_Control	3-Dehydroquinic acid	0.7313308005277286	0.021927707701476465	Up	44663588.42666667	74149140.38
HLH	Leaf	18	Drought_vs_Control	(2R)-8-ethyl-7-hydroxy-5-methoxy-2-methyl-chroman-4-one	2.028473837772705	0.036606920070853095	Up	20796769.100666665	84845212.28333333
HLH	Leaf	18	Drought_vs_Control	Sph(d18:0)	-0.622117087	0.048858652535741086	Down	56213439.303333335	36522815.843333334
HLH	Leaf	18	Drought_vs_Control	Gly-Ala	1.4065207604739873	0.0025520117727459157	Up	723377.4342666666	1917652.4306666667
HLH	Leaf	18	Drought_vs_Control	Purine	0.8551481304580194	0.013167270288487463	Up	15448954.093333334	27946300.246666666
HLH	Leaf	18	Drought_vs_Control	5,7-dihydroxy-2-[4-hydroxy-3-[(2S,3R,4S,5S,6R)-3,4,5-trihydroxy-6-(hydroxymethyl)tetrahydropyran-2-yl]oxy-phenyl]-3-methoxy-chromen-4-one	0.9989999081277707	0.013559131390851308	Up	119528247.11666666	238890835.1
HLH	Leaf	18	Drought_vs_Control	3-hydroxy-5,9,13-trimethyl-14-[[3,4,5-trihydroxy-6-(hydroxymethyl)tetrahydropyran-2-yl]oxymethyl]-15-oxatetracyclo[11.2.1.01,10.04,9]hexadecane-5-carboxylic acid	0.8522777505178426	0.029125163685048548	Up	5130448.337666667	9262249.729
HLH	Leaf	18	Drought_vs_Control	2,4,13-Trimethyl-9-oxo-13-[2-[3,4,5-trihydroxy-6-(hydroxymethyl)oxan-2-yl]oxyethyl]-8-oxatricyclo[9.4.0.02,7]pentadecane-4-carboxylic acid	0.8522777505178426	0.029125163685048548	Up	5130448.337666667	9262249.729
HLH	Leaf	18	Drought_vs_Control	4-hydroxy-4-[(E)-3-hydroxybut-1-enyl]-3,5,5-trimethyl-cyclohex-2-en-1-one	-0.90909336	0.009594406421044768	Down	65033807.79666667	34631779.92666667
HLH	Leaf	18	Drought_vs_Control	(6aR,12aR)-12a-hydroxy-2,3,9-trimethoxy-6,6a-dihydrochromeno[3,4-b]chromen-12-one	0.9484498183895687	0.028889569168588723	Up	500834655.5	966509700.3666667
HLH	Leaf	18	Drought_vs_Control	Lauramine oxide	-2.756554153	0.015226253123043603	Down	102773300.38666667	15208095.07
HLH	Leaf	18	Drought_vs_Control	Tropone	0.9178126311346622	0.009884385866648485	Up	6546111.782000001	12367233.183333334
HLH	Leaf	18	Drought_vs_Control	Arachidic acid	-0.858920509	0.03706201781460266	Down	3462728.563666667	1909227.1966666668
HLH	Leaf	18	Drought_vs_Control	12-Oxo-phytodienoic acid	-0.657438158	0.045653400984076775	Down	106386760.54333334	67449537.98
HLH	Leaf	18	Drought_vs_Control	MAG	1.5023312601429237	0.0062510623495945165	Up	1648121.291	4669129.748333334
HLH	Leaf	18	Drought_vs_Control	Methylgingerol	-0.593364935	0.002874369517834863	Down	114659207.26666667	75995572.48333333
HLH	Leaf	18	Drought_vs_Control	Corymbosin	0.9943613145786654	0.026672265057510015	Up	391074003.3666667	779096995.2666667
HLH	Leaf	18	Drought_vs_Control	p-Coumaryl alcohol	-0.629338895	0.020344408514260316	Down	2231147.55	1442375.733
HLH	Leaf	18	Drought_vs_Control	2-O-β-D-Glucopyranosyl-L-ascorbic acid	0.8243166916932568	0.025697302950567363	Up	108867141.1	192770630.76666668
HLH	Leaf	18	Drought_vs_Control	Rhodoxanthin	1.1540136431107983	0.03366705726930696	Up	5525073.544333333	12295063.760666667
HLH	Leaf	18	Drought_vs_Control	Gibberellin A4	-1.064866109	0.00414452928670274	Down	37816268.376666665	18076819.903333332
HLH	Leaf	18	Drought_vs_Control	Astragalin	0.8155193230511582	0.023337952926642144	Up	2384087.9153333334	4195831.553666667
HLH	Leaf	18	Drought_vs_Control	PC(38:5)	-1.009803771	0.008655132197589642	Down	38426715.99333333	19083237.080000002
HLH	Leaf	18	Drought_vs_Control	[10]-Gingerdione	1.0842292693172242	0.04273697144007012	Up	20676247.531333335	43838658.413333334
HLH	Leaf	18	Drought_vs_Control	Mangiferin	1.1732701921430613	0.008240980792741945	Up	1254158.4763333334	2828407.229
HLH	Leaf	18	Drought_vs_Control	Gibberellin_A34	-0.75029883	0.04858376042593528	Down	23615606.23	14039015.226666667
HLH	Leaf	18	Drought_vs_Control	Senkirkine	-0.767563457	0.03530052127633584	Down	68665635.30333333	40334791.70333333
HLH	Leaf	18	Drought_vs_Control	7-[(2S,3R,4S,5S,6R)-4,5-dihydroxy-3-[(2R,3R,4R,5R,6S)-3,4,5-trihydroxy-6-methyloxan-2-yl]oxy-6-[[(2R,3R,4R,5R,6S)-3,4,5-trihydroxy-6-methyloxan-2-yl]oxymethyl]oxan-2-yl]oxy-6-methoxychromen-2-one	1.24208690048365	0.01976965484824869	Up	7475515.972	17682618.94
HLH	Leaf	18	Drought_vs_Control	[(2S)-2-hydroxy-3-[(2R,3R,4S,5R,6R)-3,4,5-trihydroxy-6-[[(2S,3R,4S,5R,6R)-3,4,5-trihydroxy-6-(hydroxymethyl)tetrahydropyran-2-yl]oxymethyl]tetrahydropyran-2-yl]oxy-propyl] (9Z,12Z)-octadeca-9,12-dienoate	1.1552629021001828	0.04505211693279782	Up	1858549.5243333334	4139452.701
HLH	Leaf	18	Drought_vs_Control	Orientin	1.640920614229562	0.01984282731491902	Up	505226.4057333334	1575623.1979999999
HLH	Leaf	18	Drought_vs_Control	Corydine	1.0514627993100698	0.02164509239468468	Up	2566674.3893333334	5319767.098
HLH	Leaf	18	Drought_vs_Control	2,3',4,6-Tetrahydroxybenzophenone	-1.917180677	0.03965463510085168	Down	15265816.33	4041951.909333333
HLH	Leaf	18	Drought_vs_Control	8-Epideoxyloganin	0.7332833113266018	0.022450008481651764	Up	18954574.326666668	31510428.403333332
HLH	Leaf	18	Drought_vs_Control	Uncarine c	0.8968105964098626	0.020376422786237733	Up	2736027.2399999998	5094332.729
HLH	Leaf	18	Drought_vs_Control	Uvarigranol C	0.8291372567353547	0.0462919778731977	Up	1210464.6700333334	2150538.9013333335
HLH	Leaf	18	Drought_vs_Control	7-[(2,6-dihydroxy-2,5,5,8a-tetramethyl-3,4,4a,6,7,8-hexahydro-1H-naphthalen-1-yl)methoxy]chromen-2-one	-0.906018958	0.04783188925122189	Down	378055.9830333333	201751.71373333334
HLH	Leaf	18	Drought_vs_Control	Heptadecanedioic_acid	1.6992874351452347	0.017769394361334272	Up	34527704.82	112125450.1
HLH	Leaf	18	Drought_vs_Control	Brosimacutin_I	-0.792397494	0.012841745705712709	Down	17375874.259999998	10032548.11
HLH	Leaf	18	Drought_vs_Control	Macrocarpal_C	1.00414791886343	0.022408352587510692	Up	5752837.847333333	11538803.473333333
HLH	Leaf	18	Drought_vs_Control	Glucosyl-limonin	0.7637688328094443	0.028863143112814897	Up	28547388.933333334	48471194.27666667
HLH	Leaf	18	Drought_vs_Control	beta-Cryptoxanthin	0.8634504012991532	0.016030681974774502	Up	24066360.28	43785960.85666667
HLH	Leaf	18	Drought_vs_Control	3,5-Dimethoxy-8,8-dimethyl-2-phenyl-4H,8H-benzo[1,2-b:3,4-b']dipyran-4-one	2.159572445259553	0.04261676638884593	Up	4657714.774333334	20809851.153333332
HLH	Leaf	18	Drought_vs_Control	nonacosanoic_acid	2.044577371598474	0.04094011399239763	Up	2180991.222	8997731.617
HLH	Leaf	18	Drought_vs_Control	Gingerglycolipid_A	0.6037413747280328	0.003901229962429238	Up	12565016.46	19094457.55666667
HLH	Leaf	18	Drought_vs_Control	Mundulone	0.6642723505430495	0.025054202926820986	Up	17063821.073333334	27042210.643333334
HLH	Leaf	18	Drought_vs_Control	3,8'-Biapigenin	0.8136815983450147	0.03770356661688666	Up	323723.6548	569006.2056666666
HLH	Leaf	18	Drought_vs_Control	4-[(3S,3aR,6S,6aR)-6-(3,4-dimethoxyphenyl)-1,3,3a,4,6,6a-hexahydrofuro[3,4-c]furan-3-yl]-2-methoxyphenol	1.036454816844999	0.009393980215244176	Up	99264162.31333333	203608765.6
HLH	Leaf	18	Drought_vs_Control	Archangelicine	1.103615910250702	0.011961661039510917	Up	6684612.483	14364738.629999999
HLH	Leaf	18	Drought_vs_Control	Methyl (2S,3R,4S)-4-{[(1R)-2-acetyl-6,7-dihydroxy-1,2,3,4-tetrahydro-1-isoquinolinyl]methyl}-2-(beta-D-glucopyranosyloxy)-3-vinyl-3,4-dihydro-2H-pyran-5-carboxylate	0.8827458474816327	0.019934665098157535	Up	1532916.1066666667	2826515.4656666666
HLH	Leaf	18	Drought_vs_Control	6-Caffeoylsucrose	1.2035257198605631	0.02877253561182927	Up	5669466.84	13056884.48
HLH	Leaf	18	Drought_vs_Control	3-dehydropresphingofungin	-1.370157241	0.003516901690708475	Down	44340585.583333336	17153114.873333335
HLH	Leaf	18	Drought_vs_Control	Acrylophenone	1.0504978638378388	0.038529274599238564	Up	1557792.0443333334	3226568.198
HLH	Leaf	18	Drought_vs_Control	N-arachidonoyl-asparagine	-0.950686206	0.019409091310628585	Down	46660118.1	24141306.46
HLH	Leaf	18	Drought_vs_Control	Dodecylamine	-3.126849546	0.018519272943325792	Down	18979214.983333334	2172714.8866666667
HLH	Leaf	18	Drought_vs_Control	1-O-E-Cinnamoyl-(6-arabinosylglucose)	0.8971672265731954	0.024303372700260808	Up	5785413.484666667	10774785.913666666
HLH	Leaf	18	Drought_vs_Control	tetradecasphinganine	-0.681480615	0.01169957024515968	Down	15509311.416666666	9670443.898666667
HLH	Leaf	18	Drought_vs_Control	LysoPS(18:2(9Z,12Z)/0:0)	1.2782385108555512	0.00520726970237319	Up	4418286.583333333	10716229.735333333
HLH	Leaf	26	Drought_vs_Control	Valeric acid	-1.153463329	0.03131470321643391	Down	2301082.0796666667	1034439.3894999999
HLH	Leaf	26	Drought_vs_Control	alpha-Linolenic acid	0.7010586834515529	0.035167256297279154	Up	25892947.396666665	42094095.446666665
HLH	Leaf	26	Drought_vs_Control	gamma-Linolenic acid	0.7010586834515529	0.035167256297279154	Up	25892947.396666665	42094095.446666665
HLH	Leaf	26	Drought_vs_Control	(2R,3R,4S,5S)-2-(6-aminopurin-9-yl)-5-(methylsulfinylmethyl)tetrahydrofuran-3,4-diol	-1.402264639	0.03300506311295824	Down	7223269.957666666	2732814.341
HLH	Leaf	26	Drought_vs_Control	Myristoleic acid	-1.222625915	0.017546484838692922	Down	11806070.560666667	5058925.696333333
HLH	Leaf	26	Drought_vs_Control	Glyceric acid	-0.837347354	0.011915324653052922	Down	62144381.6	34780450.29333334
HLH	Leaf	26	Drought_vs_Control	Palmitamide	-0.829897791	0.010939516800314655	Down	349979973.4	196887917.46666667
HLH	Leaf	26	Drought_vs_Control	2-[2-hydroxy-2-(4-methoxyphenyl)-1-methyl-ethoxy]-6-(hydroxymethyl)tetrahydropyran-3,4,5-triol	-1.090659366	0.03830248476364084	Down	76606836.77333334	35970489.32666667
HLH	Leaf	26	Drought_vs_Control	Oleamide	-1.440819441	0.00937749050872782	Down	229172916.83333334	84417681.87333333
HLH	Leaf	26	Drought_vs_Control	Laurocapram	-1.440819441	0.00937749050872782	Down	229172916.83333334	84417681.87333333
HLH	Leaf	26	Drought_vs_Control	3,5-dimethoxy-4-[(2S,3R,4S,5S,6R)-3,4,5-trihydroxy-6-(hydroxymethyl)tetrahydropyran-2-yl]oxy-benzoic acid	0.9105677706732876	0.00687804876796184	Up	37416252.29333334	70334515.04666667
HLH	Leaf	26	Drought_vs_Control	Isovaleric acid	-1.153463329	0.03131470321643391	Down	2301082.0796666667	1034439.3894999999
HLH	Leaf	26	Drought_vs_Control	3-Pyridylacetic acid	1.555718922734149	0.012612536796341396	Up	26320022.233333334	77375650.35666667
HLH	Leaf	26	Drought_vs_Control	3-(2,4-dihydroxyphenyl)-5-hydroxy-6-(2-hydroxy-3-methyl-but-3-enyl)-8,8-dimethyl-pyrano[2,3-h]chromen-4-one	5.1695101632047935	0.04495398612742476	Up	16204.20301	583183.5933666667
HLH	Leaf	26	Drought_vs_Control	(10E,12E)-9-hydroxyoctadeca-10,12-dienoic acid	0.7010586834515529	0.035167256297279154	Up	25892947.396666665	42094095.446666665
HLH	Leaf	26	Drought_vs_Control	Trigonelline	1.555718922734149	0.012612536796341396	Up	26320022.233333334	77375650.35666667
HLH	Leaf	26	Drought_vs_Control	(2S,3R,4R,5R,6R)-2-methyl-6-[[(2R,3S,4S,5R,6R)-3,4,5-trihydroxy-6-[(E)-7-hydroxy-3,7-dimethyl-oct-3-enoxy]tetrahydropyran-2-yl]methoxy]tetrahydropyran-3,4,5-triol	-0.896506926	0.021305447652844475	Down	11178976.313333333	6005187.333333333
HLH	Leaf	26	Drought_vs_Control	PC(16:0/18:0)	-1.023459142	0.0043005825249138865	Down	4325260.316666666	2127748.7766666664
HLH	Leaf	26	Drought_vs_Control	MRS 1754	0.7951142112877301	0.006239153739820124	Up	399507.60383333336	693231.4819333333
HLH	Leaf	26	Drought_vs_Control	N-Methylglutamic acid	0.9542597220394256	0.024734095849179245	Up	4581336.091	8876728.832
HLH	Leaf	26	Drought_vs_Control	PC(P-18:0/18:1(9Z))	-0.874787591	0.032136559971949995	Down	7463538.525666666	4070122.441
HLH	Leaf	26	Drought_vs_Control	[(4S,6R,6aS,9R,10S)-6,10-diacetoxy-6a,9-dihydroxy-3-(methoxymethyl)-6,9-dimethyl-2-oxo-5,7,8,10-tetrahydro-4H-benzo[h]benzofuran-4-yl] 2-methylprop-2-enoate	1.252714631220175	0.03262077110882558	Up	243278997.33666664	579708004.7
HLH	Leaf	26	Drought_vs_Control	(2S,3R,4S,5S,6R)-2-[4-[(3R,3aS,6S,6aR)-3a-hydroxy-3-(4-hydroxy-3-methoxy-phenyl)-3,4,6,6a-tetrahydro-1H-furo[3,4-c]furan-6-yl]-2-methoxy-phenoxy]-6-(hydroxymethyl)tetrahydropyran-3,4,5-triol	0.8827811742435125	0.028151480616220272	Up	5742853.785	10589400.46
HLH	Leaf	26	Drought_vs_Control	Nonaethylene glycol	-0.761512991	0.030116899296529737	Down	43558676.596666664	25694278.323333334
HLH	Leaf	26	Drought_vs_Control	Hexaethylene glycol	-0.760491258	0.01483919461000374	Down	313423131.1666667	185012198.96666667
HLH	Leaf	26	Drought_vs_Control	Lauramine oxide	-1.999608218	0.025548915013697906	Down	53096070.36666667	13277622.809999999
HLH	Leaf	26	Drought_vs_Control	(3Z)-3-butylidene-4-hydroxy-5-[3,4,5-trihydroxy-6-(hydroxymethyl)oxan-2-yl]oxy-4,5,6,7-tetrahydro-2-benzofuran-1-one	1.9072747733078788	0.004519730063960809	Up	5172115.527	19400598.756666668
HLH	Leaf	26	Drought_vs_Control	11-cis-Retinol	0.8463822317383642	0.04833197030145698	Up	1822925.696	3277595.89
HLH	Leaf	26	Drought_vs_Control	LPS(18:1)	1.4456961626176859	0.019751031432400645	Up	4804368.735	13086823.393333334
HLH	Leaf	26	Drought_vs_Control	Sphingosine	-1.440819441	0.00937749050872782	Down	229172916.83333334	84417681.87333333
HLH	Leaf	26	Drought_vs_Control	5,7-dihydroxy-2-(4-hydroxy-3-methoxy-phenyl)-3-[3,4,5-trihydroxy-6-[[(2R,3R,4R,5R,6S)-3,4,5-trihydroxy-6-methyl-tetrahydropyran-2-yl]oxymethyl]tetrahydropyran-2-yl]oxy-chromen-4-one	-0.79133529	0.03394831229864288	Down	38074615.99	21999857.76
HLH	Leaf	26	Drought_vs_Control	PC(35:2)	2.6064644710451015	0.02747731722609405	Up	17286.589756666664	105276.9547
HLH	Leaf	26	Drought_vs_Control	Dihexyl phthalate	-0.736537258	0.015705772052980925	Down	13450151.713333333	8072487.391666667
HLH	Leaf	26	Drought_vs_Control	4-[4-[hydroxy-(4-hydroxy-3-methoxyphenyl)methyl]-3-(hydroxymethyl)oxolan-2-yl]-2-methoxyphenol	-1.023664392	0.0036892820367831237	Down	9393900.524333334	4620535.054333333
HLH	Leaf	26	Drought_vs_Control	16-Hexadecanolide	-2.203874376	0.02389355677120037	Down	12841005.883333333	2787191.1293333336
HLH	Leaf	26	Drought_vs_Control	4,4'-Dihydroxystilbene	2.44572504243729	0.04769463952384921	Up	4529688.133333333	24677712.54
HLH	Leaf	26	Drought_vs_Control	threo-Syringoylglycerol	-0.824033884	0.04164263407088565	Down	55826241.65333333	31534029.86
HLH	Leaf	26	Drought_vs_Control	Schizantherin A	-1.107335983	0.022950014075277414	Down	9395379.1	4360868.2129999995
HLH	Leaf	26	Drought_vs_Control	2,4-dihydroxyheptadec-16-enyl acetate	0.6732057275233271	0.02187242373426883	Up	72687565.59333333	115908488.16666667
HLH	Leaf	26	Drought_vs_Control	neoandrographolide	1.5282573344716741	0.019319271276892383	Up	4047794.264	11675345.183333334
HLH	Leaf	26	Drought_vs_Control	Gingerdione	1.2974024648707128	0.04418619100484977	Up	10855585.337666666	26681503.85333333
HLH	Leaf	26	Drought_vs_Control	Diterpenoid_EF-D	1.0764624171612927	0.033883098537624744	Up	2846050.2816666667	6001917.829666667
HLH	Leaf	26	Drought_vs_Control	7-hydroxy-2-[4-[(2S,3R,4S,5S,6R)-3,4,5-trihydroxy-6-(hydroxymethyl)oxan-2-yl]oxyphenyl]-2,3-dihydrochromen-4-one	1.260826945438514	0.008140955142480462	Up	4286461.668333333	10271779.176333332
HLH	Leaf	26	Drought_vs_Control	Lycofawcine	1.1200082710087507	0.005408574351443127	Up	3824812.4066666667	8313161.629333333
HLH	Leaf	26	Drought_vs_Control	25S-Inokosterone	-0.776203788	0.025968193309709616	Down	11930262.025666665	6966094.460666667
HLH	Leaf	26	Drought_vs_Control	Artemisinin	1.372697164386074	0.023896183350504075	Up	20239794.380666666	52411805.123333335
HLH	Leaf	26	Drought_vs_Control	PC(33:1)	1.0555356526688913	0.03246567222389227	Up	1331771.8282333333	2768074.1313333334
HLH	Leaf	26	Drought_vs_Control	Capillanol	0.9337541145489374	0.03594557040737232	Up	13692390.382333333	26155755.55
HLH	Leaf	26	Drought_vs_Control	(1S,8R,9R)-8-hydroxy-4-isopropylidene-10-oxatricyclo[7.2.1.01,5]dodecane-8-carboxylic acid	-0.703852716	0.004592786732875353	Down	318641908.1666666	195623990.63333333
HLH	Leaf	26	Drought_vs_Control	Thalictricoside	1.177061663426827	0.04263907547575811	Up	63599287.96333333	143808024.66666666
HLH	Leaf	26	Drought_vs_Control	PC(35:5)	-1.880985046	0.016264221212104527	Down	2303633.4316666666	625432.5105333333
HLH	Leaf	26	Drought_vs_Control	PINOSYLVIN	2.3753439858626413	0.04970680266445004	Up	5340196.151666667	27708116.133333333
HLH	Leaf	26	Drought_vs_Control	(2E,6E,10E)-14-[(2S,3R,4S,5S,6R)-4,5-dihydroxy-6-(hydroxymethyl)-3-[(2S,3R,4S,5S,6R)-3,4,5-trihydroxy-6-(hydroxymethyl)oxan-2-yl]oxyoxan-2-yl]oxy-4-hydroxy-2,6,10,14-tetramethylhexadeca-2,6,10,15-tetraenoic acid	1.0717134608528793	0.021475960686029052	Up	2478662.402	5209970.660666667
HLH	Leaf	26	Drought_vs_Control	Licochalcone D	-1.43336326	0.04793010748744297	Down	12774411.675666666	4729939.348333334
HLH	Leaf	26	Drought_vs_Control	Canthaxanthin	0.7855297707972079	0.011331601850863352	Up	79511695.51333334	137056310.93333334
HLH	Leaf	26	Drought_vs_Control	methyl 3-(3-methylbut-2-enyl)-1,4-bis[[3,4,5-trihydroxy-6-(hydroxymethyl)oxan-2-yl]oxy]naphthalene-2-carboxylate	-1.067424147	0.02553941668895219	Down	74410074.01333334	35506269.916666664
HLH	Leaf	26	Drought_vs_Control	Indomethacin	0.7649443112872538	0.03668445114889181	Up	17005517.003333334	28897549.919999998
HLH	Leaf	26	Drought_vs_Control	Isosulochrin	-1.611581309	0.03964440862769887	Down	4632404.124666667	1515905.4875633332
HLH	Leaf	26	Drought_vs_Control	Mallotochromene	1.2288629117714909	0.0403600612085251	Up	15565917.196666665	36483736.70666666
HLH	Leaf	26	Drought_vs_Control	(S)-Bitalin_A_12-glucoside	0.5985268625737193	0.038775279532648636	Up	16389561.813333333	24816577.183333334
HLH	Leaf	26	Drought_vs_Control	Ginkgolide C	-1.524905114	0.02027879543555495	Down	11699604.123333333	4065640.622
HLH	Leaf	26	Drought_vs_Control	Deacetylgedunin	-1.632408605	0.0058137018354577855	Down	6788964.115	2189775.3253333336
HLH	Leaf	26	Drought_vs_Control	[3-hydroxy-4-[(2S,3R,4S,5S,6R)-3,4,5-trihydroxy-6-(hydroxymethyl)oxan-2-yl]oxyphenyl]methyl 3,4-dihydroxybenzoate	0.7027221643884481	0.0329716392998148	Up	1672653.8696666667	2722366.11
HLH	Leaf	26	Drought_vs_Control	picroside II	-3.301168414	0.011824426593337224	Down	810056.0599	82179.66414333334
HLH	Leaf	26	Drought_vs_Control	tricalysioside B	1.4031095898195889	0.03161037487715462	Up	12147289.316333333	32126058.74
HLH	Leaf	26	Drought_vs_Control	Broussoflavonol_D	-0.943398967	0.03876135841468983	Down	9653003.668	5019622.812666667
HLH	Leaf	26	Drought_vs_Control	9Z,12Z-Octadecadienal	-1.855768241	0.02010144815585905	Down	4660481.411	1287623.4416333335
HLH	Leaf	26	Drought_vs_Control	(2R,3S,4S,5R,6R)-2-(hydroxymethyl)-6-[[(2R,3S,4S,5R,6S)-3,4,5-trihydroxy-6-[4-[(E)-3-hydroxyprop-1-enyl]-2,6-dimethoxyphenoxy]oxan-2-yl]methoxy]oxane-3,4,5-triol	2.0917780125574628	0.024543093918047147	Up	94715.14732666667	403745.1935
HLH	Leaf	26	Drought_vs_Control	Ssioriside	-1.815438509	0.047790816810105045	Down	7710545.517333333	2190703.785966667
HLH	Leaf	26	Drought_vs_Control	Cratoxyarborenone E	0.6590289592909913	0.028040457836185483	Up	1643981.4276666667	2595878.6806666665
HLH	Leaf	26	Drought_vs_Control	Rhodinyl Acetate	-1.879574107	0.0025172408441319857	Down	1569604.577	426561.90876666666
HLH	Leaf	26	Drought_vs_Control	Methyl (1S,4aS,7aS)-7-(hydroxymethyl)-1-[(6-O-{6-O-[(2E)-3-(4-hydroxyphenyl)-2-propenoyl]-beta-D-glucopyranosyl}-beta-D-glucopyranosyl)oxy]-1,4a,5,7a-tetrahydrocyclopenta[c]pyran-4-carboxylate	2.234396683506513	0.046342342509103726	Up	809983.5811666666	3811506.2786666667
HLH	Leaf	26	Drought_vs_Control	(7R*,8R*)-3-Methoxy-3',4,7,9,9'-pentahydroxy-8,4'-oxyneolignan_4-xyloside	1.3651381019687816	0.03732141852014404	Up	6337005.571	16324188.68
HLH	Leaf	26	Drought_vs_Control	asperuloside	0.8263268936878455	0.035266252597313946	Up	2295790.4786666664	4070815.614
HLH	Leaf	26	Drought_vs_Control	Sakuranetin	-0.593025349	0.017189296207738042	Down	3933651.543	2607819.135666667
HLH	Leaf	26	Drought_vs_Control	4-[(3S,3aR,6S,6aR)-6-(3,4-dimethoxyphenyl)-1,3,3a,4,6,6a-hexahydrofuro[3,4-c]furan-3-yl]-2-methoxyphenol	1.0022203881641927	0.04549248044995746	Up	64819381.86333333	129838438.63333334
HLH	Leaf	26	Drought_vs_Control	Goniothalenol	-0.683370773	0.026832530723296676	Down	4301875.631666667	2678815.1720000003
HLH	Leaf	26	Drought_vs_Control	Piperolein_B	-0.726634061	0.015673542440811254	Down	759584811.8666667	459026357.9
HLH	Leaf	26	Drought_vs_Control	11-hydroxy-traumatin	1.1090082288012306	0.013942786817459626	Up	16061863.59	34645008.763333336
HLH	Leaf	26	Drought_vs_Control	Resveratrol 3,4'-diglucoside	-0.736814216	0.0042227104052903345	Down	28881669.65	17330820.17
HLH	Leaf	26	Drought_vs_Control	Auriculoside	2.211134005920809	0.004446432820567931	Up	4970943.208333333	23017410.423333332
HLH	Leaf	26	Drought_vs_Control	ketodeoxyheptonate	1.8364233765336442	0.021670568666868874	Up	308587102.9	1102037295.2333333
HLH	Leaf	26	Drought_vs_Control	Nequinate	1.1726341782230845	0.014131579355812338	Up	9106008.023666667	20527028.733333334
HLH	Leaf	26	Drought_vs_Control	Pregna-4,16-diene-3,11,20-trione	-0.70637263	0.01859276770702603	Down	197823133.1	121237710.42999999
HLH	Leaf	26	Drought_vs_Control	tetradecasphinganine	-1.16773882	0.02300431668600973	Down	17314837.946666665	7707153.689333334
HLH	Leaf	26	Drought_vs_Control	Hydrocortamate	-0.743458438	0.02308981967863435	Down	698607354.7333333	417282203.5333333
HLH	Leaf	26	Drought_vs_Control	Phorbol 12,13-dibutanoate	1.4040570799254	0.029538777893511864	Up	25912607.143333334	68576356.56666666
HLH	Leaf	27	Rewater_vs_Control	cis-​9,​10-​Epoxystearic acid	0.906058628847185	0.023836102114125554	Up	19438126.21	36425474.91
HLH	Leaf	27	Rewater_vs_Control	6,9a,11a-Trimethyl-4-oxo-1,2,3a,3b,5,5a,7,8,9,9b,10,11-dodecahydronaphtho[1,2-g][1]benzofuran-6-carboxylic acid	-2.079029062	0.04041121803648321	Down	3412803656	807720664.2333333
HLH	Leaf	27	Rewater_vs_Control	(1S,5R,9S,12S)-16-isopropyl-5,9-dimethyl-13,14-dioxatetracyclo[10.2.2.01,10.04,9]hexadec-15-ene-5-carboxylic acid	-2.079029062	0.04041121803648321	Down	3412803656	807720664.2333333
HLH	Leaf	27	Rewater_vs_Control	9-Oxooctadecanoic acid	0.906058628847185	0.023836102114125554	Up	19438126.21	36425474.91
HLH	Leaf	27	Rewater_vs_Control	5-[(2E)-3,7-dimethylocta-2,6-dienoxy]-7-methoxy-chromen-2-one	-5.312855511	0.022900092719355638	Down	29546746.986666664	743328.5296666666
HLH	Leaf	27	Rewater_vs_Control	methyl 2-hydroxy-3-[(2S,3R,4S,5S,6R)-3,4,5-trihydroxy-6-(hydroxymethyl)tetrahydropyran-2-yl]oxy-benzoate	-0.779659847	0.015169302554072549	Down	64301645.766666666	37455973.42
HLH	Leaf	27	Rewater_vs_Control	D-Mannoheptulose	-0.952420721	0.03270327411763145	Down	179370567.6	92692367.91333334
HLH	Leaf	27	Rewater_vs_Control	(E)-11-hydroxyoctadec-9-enoic acid	0.906058628847185	0.023836102114125554	Up	19438126.21	36425474.91
HLH	Leaf	27	Rewater_vs_Control	Butyllactate	0.9164281496310728	0.014275385062890921	Up	864314.5664333333	1631338.9073333333
HLH	Leaf	27	Rewater_vs_Control	2-hydroxy-1',4,4'a-trimethyl-5'-oxo-4-vinyl-spiro[cyclopentane-1,6'-decalin]-1'-carboxylic acid	-2.079029062	0.04041121803648321	Down	3412803656	807720664.2333333
HLH	Leaf	27	Rewater_vs_Control	Glutamate	-0.710772124	0.03228158861663587	Down	74138220.96000001	45297937.8
HLH	Leaf	27	Rewater_vs_Control	(E)-6-hydroxyoctadec-4-enoic acid	0.906058628847185	0.023836102114125554	Up	19438126.21	36425474.91
HLH	Leaf	27	Rewater_vs_Control	4-[2-[(1R,4aS,5R,8aS)-6-hydroxy-5-(hydroxymethyl)-5,8a-dimethyl-2-methylene-decalin-1-yl]ethyl]-2H-furan-5-one	-2.079029062	0.04041121803648321	Down	3412803656	807720664.2333333
HLH	Leaf	27	Rewater_vs_Control	(Z)-2-hydroxyoctadec-9-enoic acid	0.906058628847185	0.023836102114125554	Up	19438126.21	36425474.91
HLH	Leaf	27	Rewater_vs_Control	Testosterone	-1.510078045	0.0368560125401847	Down	225751169.6	79259480.52
HLH	Leaf	27	Rewater_vs_Control	Helioscopinolide A	-1.408982392	0.030421526508331492	Down	1210176400.7333333	455724855.93333334
HLH	Leaf	27	Rewater_vs_Control	2-[(1R,6R)-6-isopropenyl-3-methyl-cyclohex-2-en-1-yl]-5-propyl-benzene-1,3-diol	-0.647636516	0.015262900094591159	Down	56155109.199999996	35845220.69
HLH	Leaf	27	Rewater_vs_Control	Ethyl 4-hydroxybenzoate	1.2633224196649397	0.01041705429378828	Up	15175075.106666667	36427451.76
HLH	Leaf	27	Rewater_vs_Control	Ethyl 3-hydroxybenzoate	1.2633224196649397	0.01041705429378828	Up	15175075.106666667	36427451.76
HLH	Leaf	27	Rewater_vs_Control	4-(4'-Methyl-[2,2'-bipyridin]-4-yl)butanoic acid	1.4190315072950235	0.034050781260120885	Up	3261026.037666667	8720177.295333333
HLH	Leaf	27	Rewater_vs_Control	3-isopropyl-4-methyl-2,3-dihydropyrrolo[3,4-b]quinoline-1,9-dione	1.4190315072950235	0.034050781260120885	Up	3261026.037666667	8720177.295333333
HLH	Leaf	27	Rewater_vs_Control	Hematoxylin	0.8918008118040556	0.010224802043010092	Up	883928.9153333333	1640121.9293333334
HLH	Leaf	27	Rewater_vs_Control	Lauramine oxide	-0.916843722	0.037993046057123434	Down	42957199.32333333	22752991.123333335
HLH	Leaf	27	Rewater_vs_Control	4-Ethoxybenzoic acid	1.2633224196649397	0.01041705429378828	Up	15175075.106666667	36427451.76
HLH	Leaf	27	Rewater_vs_Control	(1S,4aS,9R)-9-hydroxy-7-isopropyl-1,4a-dimethyl-2,3,4,9,10,10a-hexahydrophenanthrene-1-carboxylic acid	-1.408982392	0.030421526508331492	Down	1210176400.7333333	455724855.93333334
HLH	Leaf	27	Rewater_vs_Control	Sulfaquinoxaline (sodium salt)	0.7131296405267187	0.028393151452973744	Up	3182114.273666667	5216619.785666667
HLH	Leaf	27	Rewater_vs_Control	7-methoxy-6-(1,2,3-trihydroxy-3-methyl-butyl)chromen-2-one	0.6144448686189106	0.027348496084695407	Up	19446092.346666668	29771360.386666667
HLH	Leaf	27	Rewater_vs_Control	Tafenoquine (Succinate)	1.3438277827510052	0.04057751888431855	Up	19230378.023333333	48811290.86
HLH	Leaf	27	Rewater_vs_Control	Succinic_anhydride	-0.598988116	0.003131207161222756	Down	73021637.11666666	48210115.906666666
HLH	Leaf	27	Rewater_vs_Control	(E)-5-hydroxyundec-2-enoic acid	0.7478354781030974	0.009839909912459439	Up	14149669.313333333	23761136.05
HLH	Leaf	27	Rewater_vs_Control	Caffeic acid hexoside	0.7399443123993478	0.0265325721352594	Up	95869169.80666667	160112190.7
HLH	Leaf	27	Rewater_vs_Control	Fragilin	1.8350569103082428	0.008496360848960107	Up	479731.15476666664	1711611.1113333334
HLH	Leaf	27	Rewater_vs_Control	FA 18:1+3O	0.7359407118203428	0.03950738119356173	Up	2083704.9316666666	3470375.3419999997
HLH	Leaf	27	Rewater_vs_Control	14-Deoxyandrographolide	-1.781293567	0.02552425461839513	Down	2127650387	618981219.2333333
HLH	Leaf	27	Rewater_vs_Control	columbianetin	-0.596664106	0.03544615911313351	Down	16180634.596666668	10699950.222666666
HLH	Leaf	27	Rewater_vs_Control	Cauloside C	1.9726529810376918	0.03929198209392456	Up	4258830.769	16715451.1
HLH	Leaf	27	Rewater_vs_Control	Cynaropicrin	1.4329325010915754	0.030183078123476714	Up	27300773.94333333	73710714.93333334
HLH	Leaf	27	Rewater_vs_Control	fraxinellone	-1.027694177	0.008231235937258703	Down	10123869.321999999	4965691.751
HLH	Leaf	27	Rewater_vs_Control	diosgenin	0.951829474816605	0.026644300359748383	Up	8405078.819333334	16258145.77
HLH	Leaf	27	Rewater_vs_Control	maesopsin	-0.922023548	0.030321929525986595	Down	3485767.47	1839677.378
HLH	Leaf	27	Rewater_vs_Control	Isocurcumenol	-1.832619447	0.021608655644524275	Down	49388533.233333334	13866048.163333334
HLH	Leaf	27	Rewater_vs_Control	Timosaponin A1	-1.486153265	0.018005497184507873	Down	4648542.046	1659357.8437333333
HLH	Leaf	27	Rewater_vs_Control	Cyclo[D-Leu-L-Pro-]	-1.87146934	0.014110087670018385	Down	77477198.17333333	21174126.316666666
HLH	Leaf	27	Rewater_vs_Control	PC(35:5)	-1.72024428	0.007929736351147573	Down	2695581.8243333334	818101.8807666667
HLH	Leaf	27	Rewater_vs_Control	Prodelphinidin_B	-0.892889951	0.020609225593958447	Down	86429997.97333333	46545515.53
HLH	Leaf	27	Rewater_vs_Control	Toosendanin	1.9219090520287276	0.0014332166939581312	Up	678818.9573	2572208.8959999997
HLH	Leaf	27	Rewater_vs_Control	(2R)-2,8-Dimethyl-2-[(3E,7E)-4,8,12-trimethyl-3,7,11-tridecatrien-1-yl]-6-chromanol	-0.9645191	0.011240661031692866	Down	31726965.086666666	16258457.88
HLH	Leaf	27	Rewater_vs_Control	(E)-1-(1,3,6,8-tetramethoxynaphthalen-2-yl)but-2-en-1-one	0.7672720037275599	0.001382434175916313	Up	367143889.1	624896643.5333333
HLH	Leaf	27	Rewater_vs_Control	Epigallocatechin-(4beta-.8)-catechin	-1.496720236	0.004582647806784135	Down	93721417.74666667	33210939.656666666
HLH	Leaf	27	Rewater_vs_Control	Sterebin_B	-1.289074609	0.01155377697645331	Down	15013277.736666668	6143634.846333333
HLH	Leaf	27	Rewater_vs_Control	Infectocaryone	0.6870792691216397	0.003911475215924273	Up	51452503.17666667	82839597.01666667
HLH	Leaf	27	Rewater_vs_Control	Digitoxigenin_monodigitoxoside	-0.901807085	0.0399622196310345	Down	20988539.363333333	11233400.252666667
HLH	Leaf	27	Rewater_vs_Control	Conessine	-1.058074816	0.02420852935338474	Down	14403836.083333334	6917766.729
HLH	Leaf	27	Rewater_vs_Control	[Gallocatechin-(4alpha-.8)]2-catechin	-1.215261051	0.03602492024334782	Down	8588667.860666666	3699097.5063333334
HLH	Leaf	27	Rewater_vs_Control	isotaxiresinol	1.1704461030254414	0.016910745709188785	Up	117050455.44666666	263458668.86666664
HLH	Leaf	27	Rewater_vs_Control	(2R,3S,4S,5R,6R)-2-(hydroxymethyl)-6-[[(2R,3S,4S,5R,6S)-3,4,5-trihydroxy-6-[4-[(E)-3-hydroxyprop-1-enyl]-2,6-dimethoxyphenoxy]oxan-2-yl]methoxy]oxane-3,4,5-triol	2.9615288288969044	0.026886368135330515	Up	81724.72373	636593.8983333333
HLH	Leaf	27	Rewater_vs_Control	Withanolide_B	-1.353990784	0.049651627431041775	Down	8317067.4783333335	3253706.5765333334
HLH	Leaf	27	Rewater_vs_Control	(1R,2R,4S,5R,8R,9S,10R,11S,12S)-4,12-Dihydroxy-11-methyl-6-methylene-16-oxo-15-oxapentacyclo[9.3.2.1.5,8..0.1,10..0.2,8.]heptadec-13-ene-9-carboxylic_acid	1.4623040542536816	0.0014206503251543185	Up	21550798.433333334	59382810.47
HLH	Leaf	27	Rewater_vs_Control	Kaempferol_3-(2''-(E)-p-coumaroyl-6''-acetylglucoside)	1.091059976503173	0.015092047307435555	Up	6671585.791333334	14212512.35
HLH	Leaf	27	Rewater_vs_Control	[(2R,3S,4S,5R,6S)-6-[2,3-dihydroxy-4-[(E)-3-(4-hydroxyphenyl)prop-2-enoyl]phenoxy]-3,4,5-trihydroxyoxan-2-yl]methyl (E)-3-(4-hydroxyphenyl)prop-2-enoate	-1.131769574	0.04548698198194436	Down	329199658.6333333	150232116.66666666
HLH	Leaf	27	Rewater_vs_Control	Prosopinine	0.630357268164248	4.2972599517633847e-4	Up	1751284.8096666667	2710898.3073333334
HLH	Leaf	27	Rewater_vs_Control	Kushenol_W	1.4843145313331605	0.008807883235173697	Up	5606088.027	15684948.956666667
HLH	Leaf	27	Rewater_vs_Control	Gardenin_A	-0.80511093	0.033436360524467225	Down	27829227.78	15927170.003333334
HLH	Leaf	27	Rewater_vs_Control	Malvidin 6-(6-p-coumaroylglucoside)-4-vinylphenol [M]	-1.957071213	0.018681735744691345	Down	26484340.746666666	6821062.487333333
HLH	Leaf	27	Rewater_vs_Control	2-octyl-3-hydroxydodecanoate	1.4112336106625356	0.027466334896758295	Up	604862.1918333333	1608718.6126666667
HLH	Leaf	27	Rewater_vs_Control	Ginsenoyne C	-0.674075706	0.0165367973573456	Down	8625825133	5406094621
HLH	Leaf	27	Rewater_vs_Control	(3-Methyl-2-butenyl)-benzene	-0.641421067	1.4702492147999747e-4	Down	24717348.366666667	15845826.536666667
HLH	Leaf	27	Rewater_vs_Control	Ethyl 2-[2-(diethylamino)ethoxy]-1-phenylcyclopentane-1-carboxylate	-3.091536361	0.02651840895558935	Down	213209184.56666666	25012709.073333334
HLH	Leaf	27	Rewater_vs_Control	11-Hydroxy-9-tridecenoic acid	1.4852439508272115	0.02445786919393383	Up	9273494.110666666	25962492.29
HLH	Leaf	27	Rewater_vs_Control	N-arachidonoyl-asparagine	1.3121148593422352	0.019794369204188773	Up	26346601.46	65419998.89
HLH	Leaf	27	Rewater_vs_Control	3,4-Dimethyl-5-pentyl-2-furanpentadecanoic acid	1.8069894392212384	0.008126546327192785	Up	5024281.137	17580529.68
HLH	Leaf	27	Rewater_vs_Control	N-Hydroxy-4-(3-methyl-2-phenylbutanamido)benzamide	-0.586640806	0.03186653066320104	Down	59777341.02	39805227.81666667
HLH	Leaf	27	Rewater_vs_Control	5-Androstene-3,17-dione	-1.810045812	0.021727454685249333	Down	128624478.56666666	36681369.70333333
HLH	Leaf	27	Rewater_vs_Control	16,17-dihydro-16alpha,17-dihydroxy gibberellin A12	2.6031074543130215	0.00823534679887497	Up	16201903.683333334	98441783.13666667
HLH	Leaf	27	Rewater_vs_Control	Clascoterone	0.8785879675394791	0.01712068120122326	Up	2324459.456666667	4273692.864
HLH	Leaf	27	Rewater_vs_Control	Leukotriene B4 ethanolamide	-1.42411212	0.012889441913430463	Down	625062851.8666667	232928818.46666667
HLH	Leaf	27	Rewater_vs_Control	Dodecylamine	-1.246087699	0.013914624785055616	Down	7994222.374	3370283.623666667
HLH	Leaf	27	Rewater_vs_Control	Cinncassiol D4 2-glucoside	-1.173162429	0.01092058634696886	Down	44108766.14333333	19559953.97
HLH	Leaf	27	Rewater_vs_Control	Trideca-2,4,6-trienoylcarnitine	-2.885868716	0.023684589250946454	Down	403368633.26666665	54571900.24666667
HLH	Leaf	27	Rewater_vs_Control	3alpha,7beta-dihydroxy-5beta-cholest-24-en-26-oic Acid	-3.238095424	0.01878112309176609	Down	231778.76513333333	24564.605456666668
HLH	Leaf	27	Rewater_vs_Control	3-Acetyl-5alpha-androstane-3beta,17beta-diol 3-acetate	-1.219812074	0.009561216488000143	Down	188560536.66666666	80956324.44666666
HLH	Leaf	27	Rewater_vs_Control	3-(Indol-3-yl)lactoyl-CoA	-2.042899677	0.02448127125772199	Down	1383834.009	335822.5991666667
HLH	Leaf	36	Rewater_vs_Control	Tetradecyl sulfate (sodium)	0.9234924284950137	0.0032652114260041452	Up	155618598.86666667	295161985.1
HLH	Leaf	36	Rewater_vs_Control	6,9a,11a-Trimethyl-4-oxo-1,2,3a,3b,5,5a,7,8,9,9b,10,11-dodecahydronaphtho[1,2-g][1]benzofuran-6-carboxylic acid	0.7086881183558146	0.020841260996089052	Up	1120486850.1333332	1831231057.3333333
HLH	Leaf	36	Rewater_vs_Control	(1S,5R,9S,12S)-16-isopropyl-5,9-dimethyl-13,14-dioxatetracyclo[10.2.2.01,10.04,9]hexadec-15-ene-5-carboxylic acid	0.7086881183558146	0.020841260996089052	Up	1120486850.1333332	1831231057.3333333
HLH	Leaf	36	Rewater_vs_Control	5-[(2E)-3,7-dimethylocta-2,6-dienoxy]-7-methoxy-chromen-2-one	2.2232621605634915	0.0088753051564522609	Up	6592216.087	30782226.77
HLH	Leaf	36	Rewater_vs_Control	4-[5-(7-hydroxy-5,5,8a-trimethyl-2-methylene-decalin-1-yl)-3-methyl-pentoxy]-4-oxo-butanoic acid	-3.79127791	0.03658317185580846	Down	767848.5002333333	55460.93251666667
HLH	Leaf	36	Rewater_vs_Control	2',4',6'-Trihydroxyacetophenone	-0.597888135	0.02643529346445098	Down	13745907.81	9082202.149
HLH	Leaf	36	Rewater_vs_Control	(S)-3,4-Dihydroxybutyric acid (lithium hydrate)	0.8105531947230535	0.021184273761062935	Up	17917285.22	31424836.866666667
HLH	Leaf	36	Rewater_vs_Control	L-​Leucyl-​L-​alanine	-1.962507652	0.003320373943508567	Down	21229839.93	5447196.596
HLH	Leaf	36	Rewater_vs_Control	5-[(E)-4-carboxy-3-methyl-but-3-enyl]-3-hydroxy-1,4a-dimethyl-6-methylene-decalin-1-carboxylic acid	1.0809644214242173	0.04055522698419944	Up	207926773.56666666	439858642.6333333
HLH	Leaf	36	Rewater_vs_Control	Lactate	0.7565643448152145	0.03263212715881985	Up	109688478.65333334	185314573.5
HLH	Leaf	36	Rewater_vs_Control	2-Hydroxy-6-methoxybenzoic acid	-0.597888135	0.02643529346445098	Down	13745907.81	9082202.149
HLH	Leaf	36	Rewater_vs_Control	2-Hydroxystearic acid	-0.950613798	0.03388779787451148	Down	9916127.634333333	5130726.217
HLH	Leaf	36	Rewater_vs_Control	Succinate	-1.288984062	0.025094619253783236	Down	185512198.6666667	75918847.40333334
HLH	Leaf	36	Rewater_vs_Control	2-hydroxy-1',4,4'a-trimethyl-5'-oxo-4-vinyl-spiro[cyclopentane-1,6'-decalin]-1'-carboxylic acid	0.7086881183558146	0.020841260996089052	Up	1120486850.1333332	1831231057.3333333
HLH	Leaf	36	Rewater_vs_Control	5,7-dihydroxy-2-(2-hydroxyphenyl)-6,8-dimethoxy-chromen-4-one	-1.466643661	0.012863370870808978	Down	106823605.13333334	38651245.71666667
HLH	Leaf	36	Rewater_vs_Control	5,7-dihydroxy-2-(4-hydroxyphenyl)-3,6-dimethoxy-chromen-4-one	-1.466643661	0.012863370870808978	Down	106823605.13333334	38651245.71666667
HLH	Leaf	36	Rewater_vs_Control	2-Hydroxy-4-methoxybenzoic acid	-0.597888135	0.02643529346445098	Down	13745907.81	9082202.149
HLH	Leaf	36	Rewater_vs_Control	(Z)-3-(4-oxo-5-propan-2-ylidene-2-propylfuran-3-yl)prop-2-enoic acid	-1.825043479	0.011105809775763373	Down	64586680.57666666	18228466.47833333
HLH	Leaf	36	Rewater_vs_Control	gamma-Glutamylvaline	-1.727512198	0.007716826066610347	Down	12310348.07	3717383.296666667
HLH	Leaf	36	Rewater_vs_Control	4-[[(3R,4R,5S)-5-(4-hydroxy-3-methoxy-phenyl)-4-(hydroxymethyl)tetrahydrofuran-3-yl]methyl]-2-methoxy-phenol	-1.009898196	0.03459576598293155	Down	48608963.69	24138301.796666667
HLH	Leaf	36	Rewater_vs_Control	Glutamate	1.2707575375781306	0.002323709708502884	Up	64346585.42333333	155260736.46666667
HLH	Leaf	36	Rewater_vs_Control	Glyceraldehyde	0.7565643448152145	0.03263212715881985	Up	109688478.65333334	185314573.5
HLH	Leaf	36	Rewater_vs_Control	4-(4-hydroxy-3-methoxy-phenyl)-2,3-bis(hydroxymethyl)-7-methoxy-tetralin-6-ol	-1.009898196	0.03459576598293155	Down	48608963.69	24138301.796666667
HLH	Leaf	36	Rewater_vs_Control	Phloroglucinol	0.6806083690419974	0.044958917461946246	Up	99486824.52	159459024.66666666
HLH	Leaf	36	Rewater_vs_Control	[(2S,3R,4S,5S,6R)-3,4,5-trihydroxy-6-(hydroxymethyl)tetrahydropyran-2-yl] (1R,4S,5R,9S,10R,13S)-13-hydroxy-5,9-dimethyl-14-methylene-tetracyclo[11.2.1.01,10.04,9]hexadecane-5-carboxylate	1.1457233975881125	0.0064923900189811845	Up	16214548.116666667	35875830.15
HLH	Leaf	36	Rewater_vs_Control	Isosilybin A	-1.094847891	0.0035824917501631206	Down	8322142.794	3896306.4506666665
HLH	Leaf	36	Rewater_vs_Control	Silibinin	-1.094847891	0.0035824917501631206	Down	8322142.794	3896306.4506666665
HLH	Leaf	36	Rewater_vs_Control	Isosilybin	-1.094847891	0.0035824917501631206	Down	8322142.794	3896306.4506666665
HLH	Leaf	36	Rewater_vs_Control	4-[2-[(1R,4aS,5R,8aS)-6-hydroxy-5-(hydroxymethyl)-5,8a-dimethyl-2-methylene-decalin-1-yl]ethyl]-2H-furan-5-one	0.7086881183558146	0.020841260996089052	Up	1120486850.1333332	1831231057.3333333
HLH	Leaf	36	Rewater_vs_Control	Methylmalonic acid	-1.288984062	0.025094619253783236	Down	185512198.6666667	75918847.40333334
HLH	Leaf	36	Rewater_vs_Control	Silybin	-1.094847891	0.0035824917501631206	Down	8322142.794	3896306.4506666665
HLH	Leaf	36	Rewater_vs_Control	Silymarin	-1.094847891	0.0035824917501631206	Down	8322142.794	3896306.4506666665
HLH	Leaf	36	Rewater_vs_Control	Pinoresinol	-1.853288161	0.04569192006545362	Down	2728770.216666667	755216.7946333333
HLH	Leaf	36	Rewater_vs_Control	Stearamide	0.993272858129913	0.03417564859204741	Up	216627888.83333334	431240252.3
HLH	Leaf	36	Rewater_vs_Control	Testosterone	0.5972558743932241	0.038222533422998625	Up	106056634.19666667	160446324.8
HLH	Leaf	36	Rewater_vs_Control	Leucylphenylalanine	-1.973852457	0.013433295040516914	Down	28837322.30666667	7341184.429
HLH	Leaf	36	Rewater_vs_Control	Leu-Val	-2.267850899	0.04197960521944973	Down	7466543.676333333	1550345.3954666667
HLH	Leaf	36	Rewater_vs_Control	(2R)-8-ethyl-7-hydroxy-5-methoxy-2-methyl-chroman-4-one	-1.825043479	0.011105809775763373	Down	64586680.57666666	18228466.47833333
HLH	Leaf	36	Rewater_vs_Control	3,7-Di-O-methylquercetin	-1.466643661	0.012863370870808978	Down	106823605.13333334	38651245.71666667
HLH	Leaf	36	Rewater_vs_Control	Sph(d18:0)	-0.778881471	0.008532650731978567	Down	55499113.25666667	32345908.843333334
HLH	Leaf	36	Rewater_vs_Control	Phe-Ala	-1.761083759	0.024785674781853086	Down	5583266.096666667	1647211.2140333331
HLH	Leaf	36	Rewater_vs_Control	7-Methylxanthine	0.6257290149959992	0.027341218268214434	Up	182964875.1	282313031.93333334
HLH	Leaf	36	Rewater_vs_Control	Purine	0.8105531947230535	0.021184273761062935	Up	17917285.22	31424836.866666667
HLH	Leaf	36	Rewater_vs_Control	3,5-dihydroxy-2-(3-hydroxy-4-methoxy-phenyl)-7-methoxy-chromen-4-one	-1.466643661	0.012863370870808978	Down	106823605.13333334	38651245.71666667
HLH	Leaf	36	Rewater_vs_Control	3,5,7-trihydroxy-8-methoxy-2-(4-methoxyphenyl)chromen-4-one	-1.466643661	0.012863370870808978	Down	106823605.13333334	38651245.71666667
HLH	Leaf	36	Rewater_vs_Control	Pieroside A	1.1457233975881125	0.0064923900189811845	Up	16214548.116666667	35875830.15
HLH	Leaf	36	Rewater_vs_Control	MRS 1754	1.9001280134636649	0.03011455401801339	Up	264373.02509999997	986762.5716666667
HLH	Leaf	36	Rewater_vs_Control	3-Methylxanthine	0.6257290149959992	0.027341218268214434	Up	182964875.1	282313031.93333334
HLH	Leaf	36	Rewater_vs_Control	4-hydroxy-3',6-dimethoxy-5'-methyl-spiro[benzofuran-2,4'-cyclohex-2-ene]-1',3-dione	-1.899296768	0.005909477461563198	Down	5439940.4350000005	1458306.6176666666
HLH	Leaf	36	Rewater_vs_Control	Marbofloxacin	-0.601262025	0.024652144860350757	Down	6625362.901	4367287.340333333
HLH	Leaf	36	Rewater_vs_Control	8-[1-methyl-1-[(2S,3R,4S,5S,6R)-3,4,5-trihydroxy-6-(hydroxymethyl)tetrahydropyran-2-yl]oxy-ethyl]-8,9-dihydrofuro[2,3-h]chromen-2-one	-1.426934057	0.04146709605573885	Down	28042962.093333334	10429750.798666667
HLH	Leaf	36	Rewater_vs_Control	Nodakenin	-1.426934057	0.04146709605573885	Down	28042962.093333334	10429750.798666667
HLH	Leaf	36	Rewater_vs_Control	Maltol	0.6806083690419974	0.044958917461946246	Up	99486824.52	159459024.66666666
HLH	Leaf	36	Rewater_vs_Control	1-[1-hydroxy-8-methoxy-3-methyl-6-[(2S,3R,4S,5S,6R)-3,4,5-trihydroxy-6-(hydroxymethyl)tetrahydropyran-2-yl]oxy-2-naphthyl]ethanone	-1.426934057	0.04146709605573885	Down	28042962.093333334	10429750.798666667
HLH	Leaf	36	Rewater_vs_Control	(1S,2R,9R,11R,12R,15R)-11-hydroxy-2,6,9,15-tetramethyl-13-oxatetracyclo[10.2.1.02,10.05,9]pentadeca-4,6-diene-3,8,14-trione	-0.595282639	0.03234520446801748	Down	86448950.49333334	57221836.89
HLH	Leaf	36	Rewater_vs_Control	1-Methylxanthine	0.6257290149959992	0.027341218268214434	Up	182964875.1	282313031.93333334
HLH	Leaf	36	Rewater_vs_Control	2-[2,6-bis(3-methylbut-2-enyl)-4-[(2S,3R,4S,5S,6R)-3,4,5-trihydroxy-6-(hydroxymethyl)tetrahydropyran-2-yl]oxy-phenyl]-2-hydroxy-acetic acid	1.2782499368747706	0.01389253554651277	Up	4372841.997333333	10606091.227333333
HLH	Leaf	36	Rewater_vs_Control	3,9-dihydroxy-4,7-dimethyl-1-[(Z)-1-methylprop-1-enyl]benzo[b][1,4]benzodioxepin-6-one	-1.11524807	0.020699546729322317	Down	9318144.229333334	4301365.095333333
HLH	Leaf	36	Rewater_vs_Control	Bracteatin	-1.164551609	0.04497273004128612	Down	4597763.761	2051075.6896666668
HLH	Leaf	36	Rewater_vs_Control	(Z)-5-[(1S,2R,4aR,8aR)-5-(hydroxymethyl)-1,2,4a-trimethyl-2,3,4,7,8,8a-hexahydronaphthalen-1-yl]-3-(hydroxymethyl)pent-2-enoic acid	1.8629246906626487	0.025577565508755864	Up	11205730.475333333	40760207.29
HLH	Leaf	36	Rewater_vs_Control	Gossypol	-0.827364284	0.044935117623430665	Down	7254285.464000001	4088209.797
HLH	Leaf	36	Rewater_vs_Control	arborinine	-1.459631617	0.007340423921698985	Down	93149242.68666667	33867756.519999996
HLH	Leaf	36	Rewater_vs_Control	14-Deoxyandrographolide	1.1014637443145323	0.03488633498167095	Up	639182575.2333333	1371508657.3333333
HLH	Leaf	36	Rewater_vs_Control	Ginkgolide_A	-1.996581447	0.04064856607812949	Down	36008244.69333333	9023417.393
HLH	Leaf	36	Rewater_vs_Control	PGB3	1.6958431511538212	0.012214289935963664	Up	41780254.86666667	135353889.9
HLH	Leaf	36	Rewater_vs_Control	Pseudolaric Acid C	1.273599041513492	0.04596875460597771	Up	1502847.4093333334	3633343.019
HLH	Leaf	36	Rewater_vs_Control	(1S,4aR,5S,7aS)-5-Hydroxy-7-(hydroxymethyl)-1,4a,5,7a-tetrahydrocyclopenta[c]pyran-1-yl beta-D-glucopyranoside	1.4708688536694454	0.021996209259686844	Up	2493540.822666667	6911815.347666667
HLH	Leaf	36	Rewater_vs_Control	Kaur-16-en-18-ol	1.369312970629501	0.040949707125336694	Up	12019140.25	31051149.376666665
HLH	Leaf	36	Rewater_vs_Control	Diphenylamine	0.8694449231793149	0.024716393157273992	Up	2679925.9093333334	4896117.017333333
HLH	Leaf	36	Rewater_vs_Control	Phoenicoxanthin/_Adonirubin/_3-Hydroxycanthaxanthin	-1.28120278	0.02276718833247352	Down	69166098.15	28458552.669999998
HLH	Leaf	36	Rewater_vs_Control	Oleanane -2H, +1O, 1COOH, O-HexA-HexA	1.928452855230134	0.04797553150880977	Up	12966356.246333335	49356016.89
HLH	Leaf	36	Rewater_vs_Control	pongamol	1.0516885233266653	0.03937356528753214	Up	27632561.093333334	57281044.75333333
HLH	Leaf	36	Rewater_vs_Control	Ginsenoyne_D	1.2483330364247383	0.0016098518435535235	Up	6025568.613666667	14314748.583333334
HLH	Leaf	36	Rewater_vs_Control	Acetyleugenol	1.8207830457879919	0.002811255358646746	Up	2948856.2793333335	10417509.829333333
HLH	Leaf	36	Rewater_vs_Control	Humulone	-1.146107305	0.048117859923928925	Down	54309777.373333335	24539479.426666666
HLH	Leaf	36	Rewater_vs_Control	Protocatechuic aldehyde	0.5896438306475702	0.009444986226723092	Up	74215938.05333334	111685723.23333333
HLH	Leaf	36	Rewater_vs_Control	dehydroabietic_acid	1.671530745180429	0.03142711516358896	Up	262858189.4	837341093.1666666
HLH	Leaf	36	Rewater_vs_Control	Maoecrystal A	1.1851971609044467	0.026781598497682562	Up	8773296.443666667	19949990.826666668
HLH	Leaf	36	Rewater_vs_Control	Hexose + C11H12O4	1.0730520505022487	0.017452469011120863	Up	38957128.336666666	81961102.21333334
HLH	Leaf	36	Rewater_vs_Control	PC(39:6)	-1.744631183	0.040550587314731316	Down	322293995.7	96175819.87333333
HLH	Leaf	36	Rewater_vs_Control	Gingerdione	1.3399992551652327	0.013072386350859775	Up	14023171.54	35499825.370000005
HLH	Leaf	36	Rewater_vs_Control	Santene_hydrate	1.328822436287562	0.04577123066089408	Up	4842354.986	12163877.449666668
HLH	Leaf	36	Rewater_vs_Control	Isocurcumenol	1.58175555045324	0.006025468538780881	Up	16876698.406666666	50517675.156666666
HLH	Leaf	36	Rewater_vs_Control	9R,10R)-10-acetoxy-8,8-dimethyl-2-oxo-2,8,9,10-tetrahydropyrano[2,3-f]chromen-9-yl 3-methylbutanoate	1.497493227946375	0.032069970105352306	Up	879355.2064	2482874.2199999997
HLH	Leaf	36	Rewater_vs_Control	7-Deacetylkhivorin	0.8284278734775489	0.044045471140037276	Up	2795904.504333333	4964825.318
HLH	Leaf	36	Rewater_vs_Control	Glabridin	0.8703325688286068	0.022966328274480318	Up	1955724.1643333333	3575228.5623333333
HLH	Leaf	36	Rewater_vs_Control	Gibberellin_A12	-1.793985264	0.005519194886233764	Down	125310013.53333333	36136193.29
HLH	Leaf	36	Rewater_vs_Control	NERYL_ACETATE	-1.480567952	0.00861660015763925	Down	17574258.296666667	6297695.249
HLH	Leaf	36	Rewater_vs_Control	(1S,8R,9R)-8-hydroxy-4-isopropylidene-10-oxatricyclo[7.2.1.01,5]dodecane-8-carboxylic acid	1.2889253456411214	0.026859281660775648	Up	248133246.73333335	606303603.4333333
HLH	Leaf	36	Rewater_vs_Control	Cyclo[D-Leu-L-Pro-]	1.782489455440926	0.025182618283085156	Up	26611377.093333334	91548270.08
HLH	Leaf	36	Rewater_vs_Control	Calealactone B	-1.995294228	0.02098811116324752	Down	13028447.64	3267753.278
HLH	Leaf	36	Rewater_vs_Control	(7'R,8'R)-4,7'-Epoxy-3'-methoxy-4',5,9,9'-lignanetetrol_9'-glucoside	-0.759297225	0.04668831987453736	Down	76666740.87666667	45293487.46
HLH	Leaf	36	Rewater_vs_Control	Corylin	1.218653002420805	0.04705554618983153	Up	9564422.618	22259216.10333333
HLH	Leaf	36	Rewater_vs_Control	papaverine	1.3879180480274569	0.026147581407099142	Up	11096573.675666666	29039816.313333333
HLH	Leaf	36	Rewater_vs_Control	PC(35:5)	-1.585564295	0.019648050431243205	Down	1717667.4579999999	572317.0377333333
HLH	Leaf	36	Rewater_vs_Control	Columbaridione	1.6719355637267128	0.025286812984438283	Up	3054883.0123333335	9734134.415000001
HLH	Leaf	36	Rewater_vs_Control	Glucoraphanin	-1.122843417	0.040198053039383175	Down	14696475.656666666	6748444.036
HLH	Leaf	36	Rewater_vs_Control	Combrestatin_A4	-1.261966326	0.025221057433789093	Down	318428672.06666666	132776876.55666667
HLH	Leaf	36	Rewater_vs_Control	Dodecatetraenoylcarnitine (Car(12:4))	-1.573000503	0.009957453444408071	Down	5464423.707333334	1836639.9736666668
HLH	Leaf	36	Rewater_vs_Control	Withanone	1.3292524133310542	0.011036780979095745	Up	12910052.56	32439403.41
HLH	Leaf	36	Rewater_vs_Control	Octopamine, N-feruloyl-	1.406893839755413	0.0101958493472988	Up	1330019.1069666666	3526753.6666666665
HLH	Leaf	36	Rewater_vs_Control	(2R)-2,8-Dimethyl-2-[(3E,7E)-4,8,12-trimethyl-3,7,11-tridecatrien-1-yl]-6-chromanol	0.6176326092488175	0.035849512199023194	Up	16727182.696666667	25665441.653333332
HLH	Leaf	36	Rewater_vs_Control	Flavone base + 4O, C-Pen, C-Hex	-1.447859892	0.020304564140331792	Down	8267857.060333333	3030705.259
HLH	Leaf	36	Rewater_vs_Control	(2S)-3-(3,4-dihydroxyphenyl)-2-[[(E)-3-(3,4-dihydroxyphenyl)prop-2-enoyl]amino]propanoic acid	2.1151120454629107	0.042571501049290396	Up	1393578.1947333333	6037310.499
HLH	Leaf	36	Rewater_vs_Control	Isosulochrin	-1.006819274	0.007266942710763442	Down	3592160.8153333333	1787610.7980000002
HLH	Leaf	36	Rewater_vs_Control	Perilloside_C	1.351238015064902	0.04091286230140387	Up	15432032.33	39371893.193333335
HLH	Leaf	36	Rewater_vs_Control	pedilstatin	0.7483868704502499	0.011443471039206767	Up	11136470.414333332	18708305.96666667
HLH	Leaf	36	Rewater_vs_Control	3-Deoxycaryoptinol	-2.874248139	0.02663915943641713	Down	10810157.654333334	1474338.2158666668
HLH	Leaf	36	Rewater_vs_Control	4-Hydroxy-5,7,4'-trimethoxyflavan	-0.604325509	0.03242498778746634	Down	402599013.53333336	264821109.76666665
HLH	Leaf	36	Rewater_vs_Control	Glucosyl-limonin	0.7877490885627237	0.03698283600136779	Up	37623861.46666667	64953038.38
HLH	Leaf	36	Rewater_vs_Control	(5S)-1,7-bis(3,4-dihydroxyphenyl)-5-[(2S,3R,4S,5R)-3,4,5-trihydroxyoxan-2-yl]oxyheptan-3-one	1.1329191145195872	0.03021417426223814	Up	15062827.198666666	33033084.630000003
HLH	Leaf	36	Rewater_vs_Control	(6E,10E)-6,10-Dimethyl-3-methylene-2-oxo-2,3,3a,4,5,8,9,11a-octahydrocyclodeca[b]furan-4-yl_acetate	1.2500297688538398	0.04837898649591801	Up	17794168.3	42322776.38333333
HLH	Leaf	36	Rewater_vs_Control	Xanthotoxol_glucoside	0.6128137657042446	0.0203851922032623	Up	55969427.75	85590623.83666667
HLH	Leaf	36	Rewater_vs_Control	3,5-Dimethoxy-8,8-dimethyl-2-phenyl-4H,8H-benzo[1,2-b:3,4-b']dipyran-4-one	-2.038363266	0.006441703351940683	Down	16189030.053333335	3941053.6246666666
HLH	Leaf	36	Rewater_vs_Control	[(1S,3aR,5R,5aR,8aR,9S,9aR)-1,5,8a-trimethyl-2,8-dioxo-3a,4,5,5a,9,9a-hexahydro-1H-azuleno[6,5-b]furan-9-yl] 2-methylpropanoate	1.3015172342286871	0.018881483842802995	Up	11846401.163666667	29199953.696666665
HLH	Leaf	36	Rewater_vs_Control	isotaxiresinol	-1.110356453	0.029468092714190396	Down	189335939.6	87696540.41666666
HLH	Leaf	36	Rewater_vs_Control	Withanolide_B	0.8469897329424854	0.025233095073704383	Up	3943555.8443333334	7093446.717
HLH	Leaf	36	Rewater_vs_Control	6-(Furan-3-yl)-13-hydroxy-5,12,16,16-tetramethyl-7,10,17-trioxahexacyclo[13.3.3.01,15.02,12.05,11.09,11]henicos-19-ene-8,14,21-trione	-0.786067415	0.036703400403273134	Down	11854982.67	6874973.888
HLH	Leaf	36	Rewater_vs_Control	9-Hydroxy-4-methoxypsoralen_9-glucoside	0.7583718715160289	0.04354492616176324	Up	61333875.45666666	103751190.36333333
HLH	Leaf	36	Rewater_vs_Control	2-[3,4-dihydroxy-2,2-dimethyl-8-(3-methylbut-2-enoxy)-3,4-dihydrochromen-6-yl]-5,7-dihydroxy-2,3-dihydrochromen-4-one	2.459872963465088	0.01474134835263783	Up	5335099.6433666665	29352025.94666667
HLH	Leaf	36	Rewater_vs_Control	Icariside_I	-1.381421935	0.00631289710918986	Down	5875903.403	2255408.477
HLH	Leaf	36	Rewater_vs_Control	Tetrahydrocurcumin	0.6001533590934558	0.0383413341961461	Up	9980633.114	15129419.133333335
HLH	Leaf	36	Rewater_vs_Control	Dihydroxyacidissiminol	1.302893579301864	0.045941370768050764	Up	13910008.373333333	34319222.46666667
HLH	Leaf	36	Rewater_vs_Control	3-Genistein-8-C-glucoside	0.8142847317612721	0.038590746240804795	Up	47181241.36333333	82964727.77
HLH	Leaf	36	Rewater_vs_Control	Oleoylglycerone phosphate	-1.16309768	0.03598001640508382	Down	166140645.56666666	74190552.31
HLH	Leaf	36	Rewater_vs_Control	Pregnanetriol 3a-O-b-glucuronide	0.6925733425255545	0.025949088402468658	Up	16063677.473333333	25961532.556666665
HLH	Leaf	36	Rewater_vs_Control	Diethylene glycol dimethacrylate	0.815872041827722	0.03759360897894399	Up	7424187.768999999	13069257.19
HLH	Leaf	36	Rewater_vs_Control	3-Hydroxy-10'-apo-b,y-carotenal	-0.656929637	0.03412167055539758	Down	149497491.8	94815290.59666666
HLH	Leaf	36	Rewater_vs_Control	1-acyl-PAF	2.6391017088721145	0.03658693602460798	Up	220948.71333333332	1376386.02
HLH	Leaf	36	Rewater_vs_Control	Ethyl 2-[2-(diethylamino)ethoxy]-1-phenylcyclopentane-1-carboxylate	0.9645148292084033	0.02347656734269304	Up	52383202.95333333	102220957.47333334
HLH	Leaf	36	Rewater_vs_Control	4-Methoxybenzyl O-(2-sulfoglucoside)	-0.743944586	0.013355781409493844	Down	15589955.27	9308832.881333333
HLH	Leaf	36	Rewater_vs_Control	Lariciresinol-sesquilignan	-1.286872513	0.016710342654073267	Down	26505052.14	10862791.304666666
HLH	Leaf	36	Rewater_vs_Control	F4-Neuroprostane (7-series)	-0.915550591	0.047650821112477634	Down	45899030.54	24332981.296666667
HLH	Leaf	36	Rewater_vs_Control	5-Methyldodecanoylcarnitine	-2.391691484	0.03255430597142225	Down	86537092.68	16490408.853333334
HLH	Leaf	36	Rewater_vs_Control	1-Hexadecyl-2-tridecanoyl-glycero-3-phosphoethanolamine	-0.783183287	0.01488239360546227	Down	765966.8409	445090.4824
HLH	Leaf	36	Rewater_vs_Control	Nonadeca-10,13-dienoylcarnitine	-5.189472194	0.03713141028730913	Down	2919693.628666667	80011.14583333334
HLH	Leaf	36	Rewater_vs_Control	3-hydroxytridecanoyl carnitine	-1.607128269	0.01255950543625231	Down	24572272.276666667	8065875.294
HLH	Leaf	36	Rewater_vs_Control	3-Acetyl-5alpha-androstane-3beta,17beta-diol 3-acetate	1.492930581501768	0.016211610575564375	Up	67822956.84666666	190894583.63333333
HLH	Leaf	36	Rewater_vs_Control	Spinacoside D	1.5599755328471383	0.009675903126343956	Up	29312164.546666667	86426578.01666667
HLH	Leaf	36	Rewater_vs_Control	Silandrin	2.2587957143381825	0.029704379043335834	Up	972266.2437666666	4653186.632333334
HLH	Leaf	36	Rewater_vs_Control	3-beta-Galactosyl-sn-glycerol	0.5951269215713861	0.04516419482865532	Up	471354436.1333333	712030592.2333333
HLH	Leaf	36	Rewater_vs_Control	Marmeline	0.983762679675346	0.013730823032849606	Up	21173422.470000003	41872909.47333333
SL	Root	10	Drought_vs_Control	cis-​9,​10-​Epoxystearic acid	-3.493624802	0.013234579988693946	Down	240995648.1	21395544.38
SL	Root	10	Drought_vs_Control	Pelargonic acid	-2.791522135	0.0031953013270056584	Down	291431226.7	42092448.379999995
SL	Root	10	Drought_vs_Control	7-hydroxy-2-(4-hydroxyphenyl)-5-[(2S,3R,4S,5S,6R)-3,4,5-trihydroxy-6-(hydroxymethyl)tetrahydropyran-2-yl]oxy-chroman-4-one	-1.818498353	0.023176890231611503	Down	86381631.94	24490567.75
SL	Root	10	Drought_vs_Control	3-[2-methoxy-3-[(2S,3R,4S,5S,6R)-3,4,5-trihydroxy-6-(hydroxymethyl)tetrahydropyran-2-yl]oxy-phenyl]propanoic acid	0.7832653812593066	0.037162705903634075	Up	8993769.007	15478472.63
SL	Root	10	Drought_vs_Control	9-Oxooctadecanoic acid	-3.493624802	0.013234579988693946	Down	240995648.1	21395544.38
SL	Root	10	Drought_vs_Control	2-Methylcaproic acid	-1.885353802	0.033753578517594106	Down	10834404.95	2932628.273
SL	Root	10	Drought_vs_Control	Salidroside	-1.433540232	0.03635898004843339	Down	5491554.3774999995	2033090.3484999998
SL	Root	10	Drought_vs_Control	trans-2-Octenoic acid	-3.677372221	0.029457326362321633	Down	4958382.193	387561.5245
SL	Root	10	Drought_vs_Control	2',4',6'-Trihydroxyacetophenone	1.1179297222608149	0.008676865022054432	Up	5263150.848999999	11422895.33
SL	Root	10	Drought_vs_Control	Coniferol	1.7458445717392712	0.011239318731034722	Up	3646351.5425000004	12229539.96
SL	Root	10	Drought_vs_Control	(E)-11-hydroxyoctadec-9-enoic acid	-3.493624802	0.013234579988693946	Down	240995648.1	21395544.38
SL	Root	10	Drought_vs_Control	5-hydroxy-2-(4-hydroxyphenyl)-7-[(2S,3R,4S,5S,6R)-3,4,5-trihydroxy-6-(hydroxymethyl)tetrahydropyran-2-yl]oxy-chroman-4-one	-1.818498353	0.023176890231611503	Down	86381631.94	24490567.75
SL	Root	10	Drought_vs_Control	Prunin	-1.818498353	0.023176890231611503	Down	86381631.94	24490567.75
SL	Root	10	Drought_vs_Control	Sebacic acid	-1.397727408	0.00806667437204528	Down	30986829.51	11760323.46
SL	Root	10	Drought_vs_Control	3H-1,3-benzothiazol-2-one	1.3052330613740957	0.02559691347217197	Up	53292248.995000005	131697748.8
SL	Root	10	Drought_vs_Control	Propionic acid	-0.801105695	0.03110941882206163	Down	19326987.240000002	11091935.004999999
SL	Root	10	Drought_vs_Control	2-Hydroxy-6-methoxybenzoic acid	1.1179297222608149	0.008676865022054432	Up	5263150.848999999	11422895.33
SL	Root	10	Drought_vs_Control	Diethyltoluamide	-2.014394264	0.04949771455992243	Down	299401998.7	74107403.77
SL	Root	10	Drought_vs_Control	Nepitrin	-0.710099268	0.04621540410117734	Down	110071811.8	67284485.44
SL	Root	10	Drought_vs_Control	Desaminotyrosine	1.1714416769737623	0.02338817616801056	Up	3825185.34	8615719.783
SL	Root	10	Drought_vs_Control	2-[4-[(2S,3R,4S,5S,6R)-3,4,5-trihydroxy-6-(hydroxymethyl)tetrahydropyran-2-yl]oxyphenyl]acetic acid	-0.671589605	0.03941848426525385	Down	9021099.579	5663577.672499999
SL	Root	10	Drought_vs_Control	5,7-dihydroxy-2-[4-[3,4,5-trihydroxy-6-(hydroxymethyl)tetrahydropyran-2-yl]oxyphenyl]chroman-4-one	-1.818498353	0.023176890231611503	Down	86381631.94	24490567.75
SL	Root	10	Drought_vs_Control	Choerospondin	-1.818498353	0.023176890231611503	Down	86381631.94	24490567.75
SL	Root	10	Drought_vs_Control	L-Alanyl-L-leucine	-2.690171583	0.028565672587644357	Down	23431934.04	3630661.802
SL	Root	10	Drought_vs_Control	3-hydroxy-2-[(Z)-oct-2-enyl]pentanedioic acid	-1.522818926	0.012509561282146553	Down	41452418.47	14425660.23
SL	Root	10	Drought_vs_Control	2-(1-carboxyethyl)-5-methyl-cyclopentanecarboxylic acid	-5.141301162	0.04403437377019347	Down	1003118243	28422760.95
SL	Root	10	Drought_vs_Control	2-[[3,4-dihydroxy-4-(hydroxymethyl)tetrahydrofuran-2-yl]oxymethyl]-6-(5-hydroxy-1,7,7-trimethyl-norbornan-2-yl)oxy-tetrahydropyran-3,4,5-triol	2.6096398913702625	0.002757208566521659	Up	2499439.08	15255359.309999999
SL	Root	10	Drought_vs_Control	2-Hydroxy-4-methoxybenzoic acid	1.1179297222608149	0.008676865022054432	Up	5263150.848999999	11422895.33
SL	Root	10	Drought_vs_Control	Hydroxyacetone	-0.801105695	0.03110941882206163	Down	19326987.240000002	11091935.004999999
SL	Root	10	Drought_vs_Control	Baimaside	2.8389923130617762	0.011222085003948282	Up	106265.2087	760348.9370500001
SL	Root	10	Drought_vs_Control	Uridine	-0.843011477	0.022475488059194776	Down	31760274.369999997	17705675.66
SL	Root	10	Drought_vs_Control	3-[4-methoxy-2-[(2S,3R,4S,5S,6R)-3,4,5-trihydroxy-6-(hydroxymethyl)tetrahydropyran-2-yl]oxy-phenyl]propanoic acid	0.7832653812593066	0.037162705903634075	Up	8993769.007	15478472.63
SL	Root	10	Drought_vs_Control	Isorhamnetin-3-O-glucoside	-0.710099268	0.04621540410117734	Down	110071811.8	67284485.44
SL	Root	10	Drought_vs_Control	Cacticin	-0.710099268	0.04621540410117734	Down	110071811.8	67284485.44
SL	Root	10	Drought_vs_Control	(E)-6-hydroxyoctadec-4-enoic acid	-3.493624802	0.013234579988693946	Down	240995648.1	21395544.38
SL	Root	10	Drought_vs_Control	Quercetin 3-gentiobioside	2.8389923130617762	0.011222085003948282	Up	106265.2087	760348.9370500001
SL	Root	10	Drought_vs_Control	(Z)-2-hydroxyoctadec-9-enoic acid	-3.493624802	0.013234579988693946	Down	240995648.1	21395544.38
SL	Root	10	Drought_vs_Control	2-Phenyllactic acid	1.1714416769737623	0.02338817616801056	Up	3825185.34	8615719.783
SL	Root	10	Drought_vs_Control	Pinoresinol	2.0042962816297476	0.04644293717208197	Up	4972058.08	19947546.865000002
SL	Root	10	Drought_vs_Control	Nicotinamide	-0.898283336	0.030278592407327994	Down	14410382.48	7731527.044
SL	Root	10	Drought_vs_Control	Uracil	-0.853121616	0.02731483127074299	Down	30548775.97	16911363.22
SL	Root	10	Drought_vs_Control	Aspartate	1.191430940833794	0.03067044070228647	Up	7758605.318	17719036.83
SL	Root	10	Drought_vs_Control	Lysine	-4.182922197	0.03652718018324568	Down	95621603.07	5264667.763499999
SL	Root	10	Drought_vs_Control	Britanin	3.293063103283972	0.04487866995876049	Up	2998715.072	29393139.39
SL	Root	10	Drought_vs_Control	alpha-Ketoisovaleric acid	-1.365323397	0.022899638036651276	Down	38099529.95	14788234.25
SL	Root	10	Drought_vs_Control	p-Hydroxymandelic acid	-0.675512678	0.01689511161387457	Down	66629698.81	41717499.72
SL	Root	10	Drought_vs_Control	Levulinic acid	-1.365323397	0.022899638036651276	Down	38099529.95	14788234.25
SL	Root	10	Drought_vs_Control	5,7-dihydroxy-2-[4-hydroxy-3-[(2S,3R,4S,5S,6R)-3,4,5-trihydroxy-6-(hydroxymethyl)tetrahydropyran-2-yl]oxy-phenyl]-3-methoxy-chromen-4-one	-0.710099268	0.04621540410117734	Down	110071811.8	67284485.44
SL	Root	10	Drought_vs_Control	Suberic acid	-1.511067762	0.025481317133529146	Down	15064540.54	5285415.922499999
SL	Root	10	Drought_vs_Control	Barlerin	3.5398176877587084	0.01143442611183394	Up	1916167.893	22285627.25
SL	Root	10	Drought_vs_Control	(R,R)-Secoisolariciresinol diglucoside	2.6476880096869784	0.026828968976128558	Up	113650.7219	712206.1322
SL	Root	10	Drought_vs_Control	N-Methylglutamic acid	-2.664409884	0.012201760194146054	Down	46049113.519999996	7263634.424
SL	Root	10	Drought_vs_Control	Secoisolariciresinol diglucoside	2.6476880096869784	0.026828968976128558	Up	113650.7219	712206.1322
SL	Root	10	Drought_vs_Control	Coumarin	2.946155627636797	0.021479093266342213	Up	2914812.495	22464245.59
SL	Root	10	Drought_vs_Control	[(4S,6R,6aS,9R,10S)-6,10-diacetoxy-6a,9-dihydroxy-3-(methoxymethyl)-6,9-dimethyl-2-oxo-5,7,8,10-tetrahydro-4H-benzo[h]benzofuran-4-yl] 2-methylprop-2-enoate	2.28458774508584	0.04043846670854712	Up	31785273.39	154865753.6
SL	Root	10	Drought_vs_Control	[3-[2,3-dihydroxypropoxy(hydroxy)phosphoryl]oxy-2-hydroxypropyl] 14-methylpentadecanoate	-4.679122075	0.046331936755852635	Down	197548068.39999998	7711106.291
SL	Root	10	Drought_vs_Control	3-hydroxy-1-(4-hydroxyphenyl)propan-1-one	1.1714416769737623	0.02338817616801056	Up	3825185.34	8615719.783
SL	Root	10	Drought_vs_Control	6a,7,8-trihydroxy-3-methyl-3,4,5,6,7,12a-hexahydro-2H-benzo[a]anthracene-1,12-dione	1.614413349827715	0.008021196563291139	Up	19956247.94	61103450.39
SL	Root	10	Drought_vs_Control	Vanillic acid	1.0975666913446598	0.025885391446839014	Up	137687534.2	294642315.3
SL	Root	10	Drought_vs_Control	3-(2,6-dimethoxyphenyl)-1-(4-hydroxyphenyl)propan-1-one	1.6625854868034053	0.01868932926638384	Up	3982648.0815000003	12608401.629999999
SL	Root	10	Drought_vs_Control	5'-Methylthioadenosine	-1.132510961	0.012726429380724779	Down	101088403.5	46108560.94
SL	Root	10	Drought_vs_Control	3-hydroxy-4-methoxy-xanthen-9-one	2.004738415756858	0.039117826741228975	Up	2695166.361	10816131.88
SL	Root	10	Drought_vs_Control	1-(2,4-dihydroxyphenyl)-2-(3,5-dimethoxyphenyl)propan-1-one	2.023655306518027	0.04592135739135989	Up	729202.1361	2965028.556
SL	Root	10	Drought_vs_Control	pyridine-2-carboxamide	-0.898283336	0.030278592407327994	Down	14410382.48	7731527.044
SL	Root	10	Drought_vs_Control	δ-Decalactone	1.0743642360816683	0.04522904768668663	Up	11086717.116999999	23346341.17
SL	Root	10	Drought_vs_Control	Octahydrocurcumin	-1.133685102	0.017805443674110175	Down	811503.814	369842.9495
SL	Root	10	Drought_vs_Control	Beclometasone dipropionate	2.8047374393202937	0.03590922334316768	Up	8435671.317499999	58942662.44
SL	Root	10	Drought_vs_Control	Abietin	2.8571720550253583	0.04306986077693794	Up	1859941.247	13477015.16
SL	Root	10	Drought_vs_Control	Succinic_acid_semialdehyde	-0.682500464	0.015270796767454253	Down	187337880.2	116727313.4
SL	Root	10	Drought_vs_Control	Feruloyl Hexoside (isomer of 847)	1.3850684848445745	0.010791916855586883	Up	13116920.34	34259343.86
SL	Root	10	Drought_vs_Control	Syringetin-3-O-glucoside	-1.205874758	0.04797102348699696	Down	74630867.66	32352959.77
SL	Root	10	Drought_vs_Control	Ginkgolide_A	1.450988017496256	0.025313516975624666	Up	1424286.249	3893930.519
SL	Root	10	Drought_vs_Control	Dihydrocodeine	-2.039956162	0.010751178345584297	Down	1798868.807	437432.9529
SL	Root	10	Drought_vs_Control	4-hydroxy-3,5,6-trimethyl-pyran-2-one	1.3287093743218092	0.03903651037127095	Up	21604670.84	54266152.53
SL	Root	10	Drought_vs_Control	2H-Naphtho[2,1-c]pyran-7-carboxylic acid, 2-(3-furanyl)-1,4,4a,5,6,6a,7,10,10a,10b-decahydro-7-hydroxy-6a,10b-dimethyl-4-oxo-, methyl ester, (2S,4aS,6aR,7R,10aR,10bR)-	1.7923466034311684	0.027198286298760168	Up	3886040.3759999997	13460382.43
SL	Root	10	Drought_vs_Control	Precocene_I	1.158125223056808	0.021429571219328338	Up	4656461.645500001	10391696.66
SL	Root	10	Drought_vs_Control	Aristolindiquinone	-1.18296924	0.020387205480398993	Down	39165755.96	17250325.27
SL	Root	10	Drought_vs_Control	(+|-)-5-Hydroxy-4-octanone	2.380580707374595	0.003794111943144495	Up	356261.1431	1855216.752
SL	Root	10	Drought_vs_Control	Flavone base + 3O, C-Pen, C-Pen	-0.946761849	0.04855848095511379	Down	183745573.5	95326395.17
SL	Root	10	Drought_vs_Control	(S)-4'-Hydroxy-4-methoxydalbergione	1.6999171798194337	0.013579629227696541	Up	2701812.6054999996	8777711.141
SL	Root	10	Drought_vs_Control	aloesin	1.5009487178691485	0.003489895213879495	Up	752248.9292	2129080.9014999997
SL	Root	10	Drought_vs_Control	4-Acetyl-2-methoxyphenyl 6-O-(6-deoxy-alpha-L-mannopyranosyl)-beta-D-glucopyranoside	4.606320522187997	0.028130408808092217	Up	246111.04609999998	5994759.343
SL	Root	10	Drought_vs_Control	pongamol	2.141766158590806	0.01026352859847208	Up	5435560.981	23987237.21
SL	Root	10	Drought_vs_Control	LPE(18:3)	-4.093076208	0.01664280502595399	Down	46601646.59	2730628.061
SL	Root	10	Drought_vs_Control	3-(3,4-dihydroxyphenyl)-5,7-dihydroxy-6,8-bis(3-methylbut-2-enyl)chromen-4-one	1.4961574646821805	0.047657513664270575	Up	4771396.4344999995	13459650.31
SL	Root	10	Drought_vs_Control	4-Methoxybenzyl_acetate	2.21284417730726	0.018839770172540887	Up	2551049.596	11826367.63
SL	Root	10	Drought_vs_Control	Cynaropicrin	3.679072645066733	0.03454486141209184	Up	2082698.349	26677037.240000002
SL	Root	10	Drought_vs_Control	Anthraflavic_acid	-1.518011152	0.03688757613079913	Down	1574711.162	549837.0683500001
SL	Root	10	Drought_vs_Control	Antheridic_acid	1.9085110365794051	0.036827838074196706	Up	5893701.292	22126218.15
SL	Root	10	Drought_vs_Control	Ailanthinone	1.499979751461098	0.044765505929936646	Up	9838061.89	27825850.56
SL	Root	10	Drought_vs_Control	Santene_hydrate	-1.726437729	0.03186577436248748	Down	1342574.234	405722.19484999997
SL	Root	10	Drought_vs_Control	5,6,7-Trimethoxycoumarin	2.2137155911741355	0.01203434434681004	Up	1810691.7510000002	8399226.983
SL	Root	10	Drought_vs_Control	Thalsimine	2.5247329293466567	0.037065452612854356	Up	1183463.626	6810441.3495000005
SL	Root	10	Drought_vs_Control	Colnelenic_acid	-0.609487734	0.0024336342773636247	Down	87083429.22	57077038.71
SL	Root	10	Drought_vs_Control	2-(3,4-dihydroxyphenyl)-5,7-dihydroxy-3-[(2S,3R,4S,5S,6R)-3,4,5-trihydroxy-6-[[(2S,3R,4S,5R)-3,4,5-trihydroxyoxan-2-yl]oxymethyl]oxan-2-yl]oxychromen-4-one	-2.228521149	0.031577249109794515	Down	822106.2057	175418.83185000002
SL	Root	10	Drought_vs_Control	Artemisinin	-1.521039106	0.01058283275801923	Down	13467340.99	4692491.139
SL	Root	10	Drought_vs_Control	Calealactone B	2.536054371040676	0.04570986649670749	Up	1456232.7085000002	8446158.32
SL	Root	10	Drought_vs_Control	7-Hydroxyterpineol_8-glucoside	2.609696328549732	0.028368954830993245	Up	3586183.433	21889174.04
SL	Root	10	Drought_vs_Control	[(2S,3R,4R,5R,6S)-2-[2-(3,4-dihydroxyphenyl)-5,7-dihydroxy-4-oxochromen-3-yl]oxy-4,5-dihydroxy-6-methyloxan-3-yl] 3,4,5-trihydroxybenzoate	-0.741332457	0.02041611989106212	Down	4159447.7460000003	2488125.983
SL	Root	10	Drought_vs_Control	Glucoraphanin	2.8470301022355695	0.03041156299373265	Up	1935560.429	13926699.16
SL	Root	10	Drought_vs_Control	Geranic acid	1.9819501729941629	0.03206235600119104	Up	6066840.276000001	23965639.005000003
SL	Root	10	Drought_vs_Control	Epigallocatechin-(4beta-.8)-catechin	-2.364167863	0.017461406783719012	Down	8828483.352	1714749.4049999998
SL	Root	10	Drought_vs_Control	Procyanidin_tetramer	-1.623156257	0.034012417192640275	Down	59990566.75	19474407.08
SL	Root	10	Drought_vs_Control	4-Hydroxy-5,7,4'-trimethoxyflavan	3.229843087621517	0.01783258708162991	Up	18259049.740000002	171300181.2
SL	Root	10	Drought_vs_Control	2,2,6,7-Tetramethylbicyclo[4.3.0]nona-1(9),4-dien-8-one	0.9595689982312129	0.006568420425445865	Up	4380243.75	8518386.28
SL	Root	10	Drought_vs_Control	[Gallocatechin-(4alpha-.8)]2-catechin	-4.540050581	0.005595291048459938	Down	412563.4525	17733.69954
SL	Root	10	Drought_vs_Control	beta-tocotrienol	-3.039332254	0.010508026484095028	Down	69289351.96	8428228.945
SL	Root	10	Drought_vs_Control	(2R,3S,4S,5R,6R)-2-(hydroxymethyl)-6-[[(2R,3S,4S,5R,6S)-3,4,5-trihydroxy-6-[4-[(E)-3-hydroxyprop-1-enyl]-2,6-dimethoxyphenoxy]oxan-2-yl]methoxy]oxane-3,4,5-triol	5.1622841013296545	0.024686981119048157	Up	27555.53915	986759.4026500001
SL	Root	10	Drought_vs_Control	xi-Linalool_3-[rhamnosyl-(1-.6)-glucoside]	2.399175679350629	0.001168422325017665	Up	5675619.521	29938988.130000003
SL	Root	10	Drought_vs_Control	4-[1-(1,3-benzodioxol-5-yl)propan-2-yl]-4,5-dimethoxy-2-prop-2-enylcyclohexa-2,5-dien-1-one	-0.851249567	0.03411646235250544	Down	13473293.489999998	7468306.217499999
SL	Root	10	Drought_vs_Control	echinacoside	4.592562269499199	0.02341496308437904	Up	155063.8877	3741189.1684999997
SL	Root	10	Drought_vs_Control	9-Hydroxy-4-methoxypsoralen_9-glucoside	-1.286476276	0.014904955316402357	Down	41715408.48	17101277.45
SL	Root	10	Drought_vs_Control	maclurin	0.7699079344272237	0.0022303598473560155	Up	52701091.83	89863844.60499999
SL	Root	10	Drought_vs_Control	Geranylgeranyl 1,4-hydroquinone	-2.74227175	0.013835652853840995	Down	6322552.2245000005	944901.1389
SL	Root	10	Drought_vs_Control	Kushenol_W	1.2308879530523327	0.03145994889245814	Up	4347807.758	10204800.72
SL	Root	10	Drought_vs_Control	(7R*,8R*)-3-Methoxy-3',4,7,9,9'-pentahydroxy-8,4'-oxyneolignan_4-xyloside	2.2961397424324135	0.049559974449921836	Up	1067473.052	5242806.837
SL	Root	10	Drought_vs_Control	4'-O-(2'-E-Feruloyl GluA(1-2)GluA) Apigenin	3.0966063119700626	0.03584180378315209	Up	160445.4135	1372456.826
SL	Root	10	Drought_vs_Control	Taccagenin	-3.30473818	0.015693315633824867	Down	33532779.770000003	3393471.739
SL	Root	10	Drought_vs_Control	Tanegoside (Not validated)	-5.110843	0.01004071944166352	Down	47229843.47	1366782.659
SL	Root	10	Drought_vs_Control	Beta-Caryophyllene Alcohol	-3.934467442	0.005463982394261639	Down	31081985.02	2032900.065
SL	Root	10	Drought_vs_Control	Hispidulin_7-sulfate	2.7262566798059753	4.443021744899251e-4	Up	28942.7858	191524.9541
SL	Root	10	Drought_vs_Control	Neomangiferin	3.268615013813036	0.044586679678346224	Up	28438.837525000003	274070.949
SL	Root	10	Drought_vs_Control	3,8'-Biapigenin	1.1187278086547365	0.029247915881362295	Up	461251.45275000005	1001632.423
SL	Root	10	Drought_vs_Control	(11-Methyl-2,7-dimethylidene-6,12-dioxo-5,14-dioxatricyclo[9.2.1.04,8]tetradec-1(13)-en-9-yl) 2-methylprop-2-enoate	-0.60144691	0.026339375472705633	Down	3168115.139	2088081.262
SL	Root	10	Drought_vs_Control	Cytochalasin_B	2.23181968038321	0.0034907910491637087	Up	237743360	1116742553
SL	Root	10	Drought_vs_Control	Lansoprazole	-1.289262607	0.043136013715033644	Down	3354343.8540000003	1372463.689
SL	Root	10	Drought_vs_Control	Hippadine	0.8461226063704992	0.0016962849152618283	Up	8136664.930500001	14626981.649999999
SL	Root	10	Drought_vs_Control	flavanthrin	3.258588791779506	0.016897100557246796	Up	374387.4474	3583061.3885000004
SL	Root	10	Drought_vs_Control	Ginsenoside Re	-3.232803467	0.028581116882394144	Down	2564812.102	272825.3623
SL	Root	10	Drought_vs_Control	3-Acetyl-6-methoxybenzaldehyde	4.151768409312934	0.045208399458255416	Up	40417303.39	718412963.8
SL	Root	10	Drought_vs_Control	Dihydroxyoctadecenoic acid	-1.575226285	0.04634477949925637	Down	50233424.35	16857859.22
SL	Root	10	Drought_vs_Control	3-Palmitoylcatechin	-1.914939795	0.010441046536623859	Down	3699616.444	981075.3924
SL	Root	10	Drought_vs_Control	Hexadecadienoic acid	-2.182668263	0.027725808127494894	Down	38840492.2	8555317.019
SL	Root	10	Drought_vs_Control	11-hydroxy-traumatin	1.195123605042276	0.020102774589419663	Up	1699891.728	3892147.713
SL	Root	10	Drought_vs_Control	1-(alpha-linolenoyl)-sn-glycero-3-phosphoethanolamine	-6.004901968	0.008162623494304185	Down	43714027.47	680714.8225
SL	Root	10	Drought_vs_Control	1,2-Cyclohexanedicarboxylic acid	-2.439462826	0.02020923036897951	Down	15911519.42	2933324.901
SL	Root	10	Drought_vs_Control	Carbenicillin	3.9242770840127665	0.025349320749100086	Up	1649172.321	25037510.865000002
SL	Root	10	Drought_vs_Control	1-alpha-linolenoyl-sn-glycero-3-phosphocholine	-5.377223445	0.045587171254499015	Down	228892305.3	5507133.987
SL	Root	10	Drought_vs_Control	Icariin	5.007314917299948	0.02666633027694857	Up	1715799.47	55184678.54
SL	Root	10	Drought_vs_Control	1-[18-hydroxyoeoyl]-2-[18-hydroxy-lioleoyl]-sn-glycerol 3-phosphate	-0.893258932	0.021651077633925323	Down	11286656.25	6076696.775
SL	Root	10	Drought_vs_Control	3-Hydroxy-palmitic acid methyl ester	1.6443468006395399	0.017101471905881255	Up	4909338.68	15346901.440000001
SL	Root	10	Drought_vs_Control	Tween 20	1.977004563640495	0.0427160934568105	Up	234009581.2	921236877.4000001
SL	Root	10	Drought_vs_Control	phosphatidylglycerolphosphate (1-palmitoyl, 2-palmitoleoyl)	-2.056894981	0.02994543404257237	Down	7896099.658	1897691.156
SL	Root	10	Drought_vs_Control	8-Demethylthymonin	1.7262283689981754	0.023646972980024047	Up	893001.548	2954600.25
SL	Root	26	Drought_vs_Control	6,9a,11a-Trimethyl-4-oxo-1,2,3a,3b,5,5a,7,8,9,9b,10,11-dodecahydronaphtho[1,2-g][1]benzofuran-6-carboxylic acid	-0.874208583	0.0031461374964461895	Down	1342328141.3333333	732311221.5666667
SL	Root	26	Drought_vs_Control	(1S,5R,9S,12S)-16-isopropyl-5,9-dimethyl-13,14-dioxatetracyclo[10.2.2.01,10.04,9]hexadec-15-ene-5-carboxylic acid	-0.874208583	0.0031461374964461895	Down	1342328141.3333333	732311221.5666667
SL	Root	26	Drought_vs_Control	3-Hydroxyisovaleric acid	0.7093569449021749	0.01043792538538315	Up	6248833.286333334	10217312.020666666
SL	Root	26	Drought_vs_Control	L-​Leucyl-​L-​alanine	-2.553716438	0.042703530448865594	Down	17657933.32	3007423.745
SL	Root	26	Drought_vs_Control	(2R,3R,4S,5S)-2-(6-aminopurin-9-yl)-5-(methylsulfinylmethyl)tetrahydrofuran-3,4-diol	-2.666635817	0.0038018960863744336	Down	43399391.89666667	6835122.081
SL	Root	26	Drought_vs_Control	Shikimic acid	-0.991228795	0.034182244556650386	Down	1135166220	571044376.7333333
SL	Root	26	Drought_vs_Control	2-hydroxy-1',4,4'a-trimethyl-5'-oxo-4-vinyl-spiro[cyclopentane-1,6'-decalin]-1'-carboxylic acid	-0.874208583	0.0031461374964461895	Down	1342328141.3333333	732311221.5666667
SL	Root	26	Drought_vs_Control	2-Hydroxy-2-methylbutyric acid	0.7093569449021749	0.01043792538538315	Up	6248833.286333334	10217312.020666666
SL	Root	26	Drought_vs_Control	L-Arginine	3.1838240223610508	0.005922463915265405	Up	31789570.39766667	288875819.5333333
SL	Root	26	Drought_vs_Control	2,4-Hexadienoic-acid	-0.872679961	0.031793273727161384	Down	23648111.666666664	12914976.565666666
SL	Root	26	Drought_vs_Control	2-acetylbenzoic acid	-1.75200277	0.023592580743101523	Down	193386651.86666667	57414436.70666666
SL	Root	26	Drought_vs_Control	Pyrogallol	0.5938076040044056	0.015137645539127666	Up	55105953.876666665	83167265.98
SL	Root	26	Drought_vs_Control	Stearidonic acid	-0.818921592	0.025595008533091185	Down	63049241.53	35740440.696666665
SL	Root	26	Drought_vs_Control	Guanine	-1.650309512	0.009496386559310325	Down	142814964.6666667	45496820.93666667
SL	Root	26	Drought_vs_Control	4-[2-[(1R,4aS,5R,8aS)-6-hydroxy-5-(hydroxymethyl)-5,8a-dimethyl-2-methylene-decalin-1-yl]ethyl]-2H-furan-5-one	-0.874208583	0.0031461374964461895	Down	1342328141.3333333	732311221.5666667
SL	Root	26	Drought_vs_Control	3-Hydroxyvaleric acid	0.7093569449021749	0.01043792538538315	Up	6248833.286333334	10217312.020666666
SL	Root	26	Drought_vs_Control	5-Hydroxymethylfurfural	0.5938076040044056	0.015137645539127666	Up	55105953.876666665	83167265.98
SL	Root	26	Drought_vs_Control	2'-Deoxyadenosine 5'-monophosphate (dAMP)	-1.199715908	0.03670381381016879	Down	4877276.458666666	2123375.972666667
SL	Root	26	Drought_vs_Control	Val-Val	-2.879068626	0.04057372243357388	Down	5945978.297333334	808234.3495333333
SL	Root	26	Drought_vs_Control	(2R,3S,4S,5R,6S)-2-(hydroxymethyl)-6-[1-methyl-1-[(1R)-4-methylcyclohex-3-en-1-yl]ethoxy]tetrahydropyran-3,4,5-triol	-1.669160075	0.0445545917748967	Down	5934465.114666667	1866011.5652666667
SL	Root	26	Drought_vs_Control	Thymidine	-2.840312383	0.049482678895335745	Down	40360991.88666667	5635631.74
SL	Root	26	Drought_vs_Control	L-Valyl-L-phenylalanine	-3.335317865	0.03521918656081332	Down	5532397.898333333	548128.8803666667
SL	Root	26	Drought_vs_Control	Adenine	-1.161398676	0.003811134644149711	Down	437462733.53333336	195580352.23333332
SL	Root	26	Drought_vs_Control	Pyrrolidine	-1.026274304	0.012783367763063614	Down	31541805.923333332	15486283.52
SL	Root	26	Drought_vs_Control	3-Pyridylacetic acid	1.5548600978713156	0.049314653973268105	Up	12186472.609333333	35804494.38666666
SL	Root	26	Drought_vs_Control	Proline	5.572376115383838	0.014893956372543463	Up	1524462.443	72538586.28666666
SL	Root	26	Drought_vs_Control	2-Hydroxyadenine	-1.650309512	0.009496386559310325	Down	142814964.6666667	45496820.93666667
SL	Root	26	Drought_vs_Control	Trigonelline	1.5548600978713156	0.049314653973268105	Up	12186472.609333333	35804494.38666666
SL	Root	26	Drought_vs_Control	Leucylphenylalanine	-1.59878983	0.04846135732237121	Down	20990490.093333334	6930090.133
SL	Root	26	Drought_vs_Control	Leu-Val	-2.899933541	0.018395245544792976	Down	8098630.836	1085037.184
SL	Root	26	Drought_vs_Control	Acetylproline	3.273542735428932	0.04069986380452163	Up	3968464.6803333336	38375767.55
SL	Root	26	Drought_vs_Control	2-(1,5,8-trihydroxy-4a,8-dimethyl-1,2,3,4,5,6,7,8a-octahydronaphthalen-2-yl)prop-2-enoic acid	1.4256716751584504	0.04899198288089944	Up	2126236.558666667	5711912.150666667
SL	Root	26	Drought_vs_Control	3-Hydroxycinnamic acid	-1.75200277	0.023592580743101523	Down	193386651.86666667	57414436.70666666
SL	Root	26	Drought_vs_Control	Entrectinib	-0.612901784	0.02421501377079817	Down	2696150.7806666666	1762959.578
SL	Root	26	Drought_vs_Control	Leu-Leu	-3.443678362	0.03118138303343162	Down	7040432.683	647066.4281666667
SL	Root	26	Drought_vs_Control	Ile-Leu	-3.443678362	0.03118138303343162	Down	7040432.683	647066.4281666667
SL	Root	26	Drought_vs_Control	Leu-Ile	-3.443678362	0.03118138303343162	Down	7040432.683	647066.4281666667
SL	Root	26	Drought_vs_Control	3-Cresol	-1.28734541	0.04379512828735515	Down	680002.4905333333	278599.8768
SL	Root	26	Drought_vs_Control	Methyl caffeate	-2.195416113	0.03638592591218534	Down	831146309.8666667	181464375.35333335
SL	Root	26	Drought_vs_Control	Riboflavin	-1.43002193	0.023995669573390017	Down	29010591.223333333	10766562.957333334
SL	Root	26	Drought_vs_Control	2-[(2-amino-3-methyl-butanoyl)amino]-3-phenyl-propanoic acid	-3.335317865	0.03521918656081332	Down	5532397.898333333	548128.8803666667
SL	Root	26	Drought_vs_Control	5'-Methylthioadenosine	-2.007519551	0.011013219245400573	Down	97504424.07333334	24249384.496666666
SL	Root	26	Drought_vs_Control	Succinyladenosine	1.9730321307702727	0.0014845536389580445	Up	4001300.5906666666	15708800.78
SL	Root	26	Drought_vs_Control	5-[(3aS,4S,6aR)-2,5,5-trioxo-1,3,3a,4,6,6a-hexahydrothieno[3,4-d]imidazol-4-yl]pentanoic acid	-1.493312662	0.04593889975110156	Down	51933183.17	18446460.174966667
SL	Root	26	Drought_vs_Control	Bisindolylmaleimide VIII (acetate)	-0.810235254	0.011483187299105737	Down	7060431.914333333	4026485.639
SL	Root	26	Drought_vs_Control	Zingerone	0.6368363407343537	0.04692800692862131	Up	654301.4701666667	1017383.61
SL	Root	26	Drought_vs_Control	2-Aminopimelate	3.1759389776375424	0.027016341112617005	Up	1276377.811	11535386.285666667
SL	Root	26	Drought_vs_Control	3-hydroxy-3-methyl-5-oxo-5-[[(2R,3S,4S,5R,6S)-3,4,5-trihydroxy-6-(2-methyl-4-oxopyran-3-yl)oxyoxan-2-yl]methoxy]pentanoic acid	-1.674707965	0.033635759964607846	Down	63997758.486666664	20045986.42
SL	Root	26	Drought_vs_Control	Succinic_anhydride	-0.729436009	0.02061252495316625	Down	29551699.823333334	17823801.953333333
SL	Root	26	Drought_vs_Control	beta-Hydroxymyristic acid	-1.305294229	0.007711393870941445	Down	7865153.999333333	3182544.7173333336
SL	Root	26	Drought_vs_Control	Gallic acid	-0.872320713	0.008717689227237613	Down	4895847.351333333	2674441.901
SL	Root	26	Drought_vs_Control	14-Deoxyandrographolide	-1.318389289	0.01484103349102959	Down	450031353.56666666	180454638.53333333
SL	Root	26	Drought_vs_Control	Santonin	1.6025992750159324	0.025738657731277877	Up	2529751.191666667	7682600.708333333
SL	Root	26	Drought_vs_Control	6-O-p-Hydroxybenzoylaucubin	1.6104602938653905	0.02547302825065232	Up	5698090.766666667	17399077.326666668
SL	Root	26	Drought_vs_Control	Protocatechuic aldehyde	-0.832093886	0.015873372208692876	Down	21192373.773333333	11904040.24
SL	Root	26	Drought_vs_Control	Nor-psi-tropine	0.7197809422935219	0.0114841827812615	Up	2331204.4346666667	3839335.057666667
SL	Root	26	Drought_vs_Control	Tutin	1.0402982827787661	0.025706671701825425	Up	1487806.474	3059901.395666667
SL	Root	26	Drought_vs_Control	Megastachine	-2.38125645	0.01602001152588502	Down	8280208.1543333335	1589321.0503333334
SL	Root	26	Drought_vs_Control	FA 18:5+2O	-1.302999164	0.03459975652538541	Down	15065900.360000001	6105950.206
SL	Root	26	Drought_vs_Control	Cassiachromone	1.814252708556748	0.0022295086049046176	Up	7448230.212333334	26193743.866666667
SL	Root	26	Drought_vs_Control	Cyclo[D-Leu-L-Pro-]	-0.998334221	3.128000942300185e-4	Down	9244819.883333333	4627750.196666666
SL	Root	26	Drought_vs_Control	1,7-Dimethyl-7-(4-methyl-3-penten-1-yl)bicyclo[2.2.1]heptan-2-ol	1.2800969178848967	0.026895124674795743	Up	36339594.92	88252628.97333333
SL	Root	26	Drought_vs_Control	Corylin	-2.150219699	0.006436833064762313	Down	27769423.716666665	6255848.755333333
SL	Root	26	Drought_vs_Control	Antheraxanthin	-0.865757115	0.032431286760614415	Down	13531878.313333333	7425731.177999999
SL	Root	26	Drought_vs_Control	Solanine	-2.400440118	0.005877281720040143	Down	4926409.473	933095.3567933334
SL	Root	26	Drought_vs_Control	7-[(2,6-dihydroxy-2,5,5,8a-tetramethyl-3,4,4a,6,7,8-hexahydro-1H-naphthalen-1-yl)methoxy]chromen-2-one	-1.107934837	0.019269600373846365	Down	2927572.0426666667	1358269.5726666667
SL	Root	26	Drought_vs_Control	(3aS,8aR)-1,3a,8-trimethyl-1,2,3,3a,8,8a-hexahydropyrrolo[2,3-b]indol-5-yl methylcarbamate	-1.168691972	6.207072000397329e-4	Down	6167543.626666667	2743474.267
SL	Root	26	Drought_vs_Control	1-Naphthalenecarboxylic acid, 5-[2-(2,5-dihydro-2-oxo-3-furanyl)ethyl]decahydro-1,4a-dimethyl-6-methylene-, methyl ester	-0.706544976	0.027424613924367958	Down	18695354.913333334	11456250.02
SL	Root	26	Drought_vs_Control	[8-[2-(3-methylbutanoyloxy)propan-2-yl]-2-oxo-8,9-dihydrofuro[2,3-h]chromen-9-yl] 3-methylbutanoate	-1.068141585	0.011338289995631511	Down	19173097.633333333	9144282.345333334
SL	Root	26	Drought_vs_Control	5,7-dihydroxy-2-phenyl-6-[3,4,5-trihydroxy-6-(hydroxymethyl)oxan-2-yl]-8-(3,4,5-trihydroxyoxan-2-yl)chromen-4-one	2.481526559461539	0.03342114765790746	Up	71015.80066333333	396614.80096666666
SL	Root	26	Drought_vs_Control	Eicosanoids_15-oxoETE_C20H30O3	-1.158744	0.0026075329795424962	Down	52406972.983333334	23473204.066666666
SL	Root	26	Drought_vs_Control	2-[1-[1-hydroxy-10,13-dimethyl-3-[3,4,5-trihydroxy-6-[[3,4,5-trihydroxy-6-(hydroxymethyl)oxan-2-yl]oxymethyl]oxan-2-yl]oxy-2,3,4,7,8,9,11,12,14,15,16,17-dodecahydro-1H-cyclopenta[a]phenanthren-17-yl]ethyl]-4,5-dimethyl-2,3-dihydropyran-6-one	-0.825939004	0.036672343103039046	Down	4235383.889666666	2389243.237333333
SL	Root	26	Drought_vs_Control	Anthothecol	-1.580429436	0.03705355821708718	Down	6838698.774333334	2286740.105
SL	Root	26	Drought_vs_Control	Melinervin	-2.33630252	0.008069066492869682	Down	10952044.857666668	2168692.9935333333
SL	Root	26	Drought_vs_Control	Gardenin_A	-2.094902306	0.018326064911531017	Down	24218424.61	5669143.589666666
SL	Root	26	Drought_vs_Control	Tremulacin	-2.243241368	0.0466778639529522	Down	12758209.204666667	2694677.399766667
SL	Root	26	Drought_vs_Control	1-pentadecanoyl-glycero-3-phosphate	-0.730569032	0.012221349729104864	Down	12565540.383333333	7572825.993333333
SL	Root	26	Drought_vs_Control	3-dehydropresphingofungin	-0.929347537	0.04324602660628845	Down	18593642.313333333	9763442.817666667
SL	Root	26	Drought_vs_Control	18-hydroxyrenierapurpurin	-0.604730969	0.0030481059861681694	Down	693133.1936333333	455800.22613333334
SL	Root	26	Drought_vs_Control	4-[1-Ethyl-2-(4-methylphenyl)butyl]phenol	-1.434155092	0.0018390093079819747	Down	20382973.983333334	7542995.506666667
SL	Root	26	Drought_vs_Control	F4-Neuroprostane (7-series)	-0.818576616	0.021802559892659362	Down	4810202.117	2727389.7879999997
SL	Root	26	Drought_vs_Control	Allamandin	-1.549277002	0.01794450102930928	Down	1511706.988	516521.9375
SL	Root	26	Drought_vs_Control	Samin	-1.049476459	0.02266738500975517	Down	4443653.288333333	2146922.03
SL	Root	26	Drought_vs_Control	N-Eicosapentaenoyl Glutamic acid	-2.636839704	0.013400112202122262	Down	93976138.1	15109488.036666667
SL	Root	27	Rewater_vs_Control	cis-​9,​10-​Epoxystearic acid	-1.669415224	0.012095321318672385	Down	148777832.86666667	46772886.31666667
SL	Root	27	Rewater_vs_Control	Pelargonic acid	-2.263870884	5.073217247271357e-5	Down	272958999.23333335	56833496.42333333
SL	Root	27	Rewater_vs_Control	Isocaproic acid	-0.715801885	0.021128245426148485	Down	17343887.226666667	10560113.904333334
SL	Root	27	Rewater_vs_Control	3-methoxy-4-[3,4,5-trihydroxy-6-(hydroxymethyl)tetrahydropyran-2-yl]oxy-benzoic acid	0.75050177503695	0.022123197593505436	Up	202109017.23333332	340023737.2
SL	Root	27	Rewater_vs_Control	4-(4-methoxyphenyl)butan-2-one	-2.126303285	4.3353771208775803e-7	Down	6809108.291333334	1559585.4413333333
SL	Root	27	Rewater_vs_Control	9-Oxooctadecanoic acid	-1.669415224	0.012095321318672385	Down	148777832.86666667	46772886.31666667
SL	Root	27	Rewater_vs_Control	ethyl 2,2-dimethyl-3-(2-methylprop-1-enyl)cyclopropanecarboxylate	-1.496281883	0.0017209643095538246	Down	24918413.523333333	8832723.998333333
SL	Root	27	Rewater_vs_Control	2-Methylcaproic acid	-1.101393812	0.029467810292744725	Down	10319754.348333335	4809686.670333333
SL	Root	27	Rewater_vs_Control	Caproic acid	-0.715801885	0.021128245426148485	Down	17343887.226666667	10560113.904333334
SL	Root	27	Rewater_vs_Control	2,5-Di-tert-butylhydroquinone	-2.196286662	0.004705358089243945	Down	9144498.561	1995316.2133333334
SL	Root	27	Rewater_vs_Control	Procyanidin B2	0.9733600701922428	0.02567582755050955	Up	76323429.06666666	149854038.63333333
SL	Root	27	Rewater_vs_Control	hexyl hexanoate	-0.851075791	0.004585403220545535	Down	469322146.9666667	260178680.66666666
SL	Root	27	Rewater_vs_Control	2-Oxo-4-phenylbutyric acid	-1.589185707	0.012065679789824113	Down	205706732.23333332	68368482.23
SL	Root	27	Rewater_vs_Control	(E)-11-hydroxyoctadec-9-enoic acid	-1.669415224	0.012095321318672385	Down	148777832.86666667	46772886.31666667
SL	Root	27	Rewater_vs_Control	Dodecanoic acid	-0.851075791	0.004585403220545535	Down	469322146.9666667	260178680.66666666
SL	Root	27	Rewater_vs_Control	beta-Chamigrenic acid	-0.873979573	0.004129220036463999	Down	24849825.99	13559050.706666667
SL	Root	27	Rewater_vs_Control	Azelaic acid	-0.917241486	0.01901073537817779	Down	182801994.79999998	96797408.43666667
SL	Root	27	Rewater_vs_Control	L-​Leucyl-​L-​alanine	-0.972846005	0.013238627077912303	Down	15811330.79	8055872.719333333
SL	Root	27	Rewater_vs_Control	NAE(20:3(5Z,8Z,11Z))	0.9618510034271891	0.037478400064248796	Up	18303048.873333335	35650813.376666665
SL	Root	27	Rewater_vs_Control	4-tert-Octylphenol	-2.84314395	0.005101789147356091	Down	350909297.76666665	48901622.04666667
SL	Root	27	Rewater_vs_Control	NAE(20:3(8Z,11Z,14Z))	0.9618510034271891	0.037478400064248796	Up	18303048.873333335	35650813.376666665
SL	Root	27	Rewater_vs_Control	Matairesinol	1.8841440149241413	0.005124450666573562	Up	22662859.766666666	83656285.29666667
SL	Root	27	Rewater_vs_Control	3-hydroxy-2-[(Z)-oct-2-enyl]pentanedioic acid	-1.456839182	1.8734306624423994e-4	Down	44904717.843333334	16358356.896666666
SL	Root	27	Rewater_vs_Control	(2E,4E)-2,7-dimethyl-8-[(2R,3R,4S,5S,6R)-3,4,5-trihydroxy-6-(hydroxymethyl)tetrahydropyran-2-yl]oxy-deca-2,4-dienedioic acid	1.2982744835080104	0.009862395131839551	Up	3656383.324	8992310.235666666
SL	Root	27	Rewater_vs_Control	3,5-Di-tert-butylphenol	-2.84314395	0.005101789147356091	Down	350909297.76666665	48901622.04666667
SL	Root	27	Rewater_vs_Control	Palmitamide	-1.924377527	0.033706076146652525	Down	1994793520.6666667	525536144.26666665
SL	Root	27	Rewater_vs_Control	Linoleamide	-4.341542061	0.019208434641406164	Down	3659620009.3333335	180510141.13333333
SL	Root	27	Rewater_vs_Control	Cefotaxime	-1.849471793	0.014289871406522313	Down	5555402.212	1541590.4863333334
SL	Root	27	Rewater_vs_Control	(E)-6-hydroxyoctadec-4-enoic acid	-1.669415224	0.012095321318672385	Down	148777832.86666667	46772886.31666667
SL	Root	27	Rewater_vs_Control	Oleamide	-3.601113756	0.007358727084325776	Down	11903819687.666666	980941439.4
SL	Root	27	Rewater_vs_Control	Laurocapram	-3.601113756	0.007358727084325776	Down	11903819687.666666	980941439.4
SL	Root	27	Rewater_vs_Control	(Z)-2-hydroxyoctadec-9-enoic acid	-1.669415224	0.012095321318672385	Down	148777832.86666667	46772886.31666667
SL	Root	27	Rewater_vs_Control	Phenylalanine	1.05822168395567	8.755984452972224e-4	Up	136496753.63333333	284235809.3
SL	Root	27	Rewater_vs_Control	Leucylphenylalanine	-1.016203615	0.03875733242152794	Down	22378501.346666668	11064281.83
SL	Root	27	Rewater_vs_Control	Isobutyrylcarnitine (Car(4:0))	-0.75321289	0.009908475723102732	Down	2284549.701	1355379.5776666666
SL	Root	27	Rewater_vs_Control	PC(16:0/18:1(9Z))	-5.749345303	0.035518428489538484	Down	13103275.246666666	243587.20503666665
SL	Root	27	Rewater_vs_Control	Butyrylcarnitine (Car(4:0))	-0.75321289	0.009908475723102732	Down	2284549.701	1355379.5776666666
SL	Root	27	Rewater_vs_Control	4-[1-hydroxy-2-(methylamino)ethyl]benzene-1,2-diol	1.3117070240430966	6.314897858959059e-4	Up	44285532.88666666	109932229.2
SL	Root	27	Rewater_vs_Control	Phe-Ala	-1.169106606	0.041174071059120874	Down	6282400.333333333	2793762.289
SL	Root	27	Rewater_vs_Control	7-methoxy-8-(3-methyl-5-oxo-2H-furan-4-yl)chromen-2-one	1.4625706509777825	0.03161318994695238	Up	19673820.156666666	54220851.52666666
SL	Root	27	Rewater_vs_Control	PC(16:0/18:0)	-4.889963982	0.008021151410650318	Down	69731972.08	2351831.0033333334
SL	Root	27	Rewater_vs_Control	MRS 1754	2.599998853491307	0.027371200649381894	Up	51525.06340666667	312389.32053333335
SL	Root	27	Rewater_vs_Control	methyl 2-(2,6-dihydroxy-4-methyl-benzoyl)-3,5-dimethoxy-benzoate	-1.859959385	0.009472907801494537	Down	4101104.7126666666	1129788.8713666666
SL	Root	27	Rewater_vs_Control	PC(P-18:0/18:1(9Z))	-2.30794353	0.0010644236724471315	Down	23434239.463333335	4732500.110333333
SL	Root	27	Rewater_vs_Control	Tetraethylene glycol	-0.910578149	0.03227234437127769	Down	32210735.400000002	17135204.983333334
SL	Root	27	Rewater_vs_Control	21-Hydroxypregnenolone	-1.499076923	0.048109058220131756	Down	220250969.03333333	77920316.54333334
SL	Root	27	Rewater_vs_Control	1,7-bis(4-hydroxyphenyl)heptane-3,5-diol	-1.180195163	0.015180785879724618	Down	6196978.765	2734675.898666667
SL	Root	27	Rewater_vs_Control	Leu-Leu	-1.000294363	0.04584415206820203	Down	6318183.953	3158447.471
SL	Root	27	Rewater_vs_Control	Ile-Leu	-1.000294363	0.04584415206820203	Down	6318183.953	3158447.471
SL	Root	27	Rewater_vs_Control	Leu-Ile	-1.000294363	0.04584415206820203	Down	6318183.953	3158447.471
SL	Root	27	Rewater_vs_Control	Cyclopropylacetic acid	1.0593353082177421	0.042756734044812346	Up	1758165.222	3663965.6066666665
SL	Root	27	Rewater_vs_Control	Erucamide	0.6527003161616176	0.005576918990033547	Up	2953453173.6666665	4643147315.333333
SL	Root	27	Rewater_vs_Control	6-[2-hydroxy-6-(hydroxymethyl)-4-methyl-phenoxy]-2-methoxy-3-(3-methylbutanoyl)benzoic acid	1.538756923748856	0.046209713230171395	Up	3961199.895666667	11509030.71
SL	Root	27	Rewater_vs_Control	2-(3,4-dihydroxyphenyl)-7-hydroxy-5-[(2S,3R,4S,5S,6R)-3,4,5-trihydroxy-6-[[(2R,3R,4R,5R,6S)-3,4,5-trihydroxy-6-methyl-tetrahydropyran-2-yl]oxymethyl]tetrahydropyran-2-yl]oxy-chromen-4-one	-1.177988515	0.04860902374512933	Down	8710446.565333333	3849732.4103333335
SL	Root	27	Rewater_vs_Control	Alternariol	-0.831885485	0.028875606260914583	Down	49994596.443333335	28086691.433333334
SL	Root	27	Rewater_vs_Control	6-[(3E,5E,7S)-5,7-dimethyl-2-oxo-nona-3,5-dienyl]-2,4-dihydroxy-3-methyl-benzaldehyde	-1.180195163	0.015180785879724618	Down	6196978.765	2734675.898666667
SL	Root	27	Rewater_vs_Control	(3R,4S)-6,8-dihydroxy-3,4,5-trimethyl-1-oxo-isochromane-7-carboxylic acid	0.8998017316479382	0.017351728738595404	Up	12555447.57	23426073.956666667
SL	Root	27	Rewater_vs_Control	Saponarin	-1.177988515	0.04860902374512933	Down	8710446.565333333	3849732.4103333335
SL	Root	27	Rewater_vs_Control	2-(3,4-dihydroxyphenyl)-5-hydroxy-7-[(2S,3R,4S,5S,6R)-3,4,5-trihydroxy-6-[[(2R,3R,4R,5R,6S)-3,4,5-trihydroxy-6-methyl-tetrahydropyran-2-yl]oxymethyl]tetrahydropyran-2-yl]oxy-chromen-4-one	-1.177988515	0.04860902374512933	Down	8710446.565333333	3849732.4103333335
SL	Root	27	Rewater_vs_Control	7-methoxytetralin-1-one	1.2068773847103411	0.010003211670894845	Up	4712047.889333334	10877171.835666666
SL	Root	27	Rewater_vs_Control	Lisuride (maleate)	-1.016753744	0.015994493133501795	Down	56390484.379999995	27869710.016666666
SL	Root	27	Rewater_vs_Control	Oroxin B	-1.177988515	0.04860902374512933	Down	8710446.565333333	3849732.4103333335
SL	Root	27	Rewater_vs_Control	3-[(2S,3R,4R,5S,6S)-3,5-dihydroxy-6-methyl-4-[(2S,3R,4S,5S,6R)-3,4,5-trihydroxy-6-(hydroxymethyl)tetrahydropyran-2-yl]oxy-tetrahydropyran-2-yl]oxy-5,7-dihydroxy-2-(4-hydroxyphenyl)chromen-4-one	-1.177988515	0.04860902374512933	Down	8710446.565333333	3849732.4103333335
SL	Root	27	Rewater_vs_Control	Sphingosine	-3.601113756	0.007358727084325776	Down	11903819687.666666	980941439.4
SL	Root	27	Rewater_vs_Control	3,8-dihydroxy-2,7,7,11,15-pentamethyl-5,12,14-trioxapentacyclo[9.8.0.02,8.04,6.013,18]nonadec-13(18)-en-17-one	-0.92276329	0.03901012612813135	Down	48498804.49666667	25583007.843333334
SL	Root	27	Rewater_vs_Control	3-[(2S,3R,4S,5R,6R)-3,5-dihydroxy-6-(hydroxymethyl)-4-[(2S,3R,4R,5R,6S)-3,4,5-trihydroxy-6-methyl-tetrahydropyran-2-yl]oxy-tetrahydropyran-2-yl]oxy-5,7-dihydroxy-2-(4-hydroxyphenyl)chromen-4-one	-1.177988515	0.04860902374512933	Down	8710446.565333333	3849732.4103333335
SL	Root	27	Rewater_vs_Control	Camptothecin	-3.590572465	0.00911171715546604	Down	21717716.383333333	1802785.8622333333
SL	Root	27	Rewater_vs_Control	2,5-dihydroxy-3-undecylcyclohexa-2,5-diene-1,4-dione	-2.224272792	0.005718023199953575	Down	86526969.36	18517342.676666666
SL	Root	27	Rewater_vs_Control	Citreorosein	-0.813247082	0.042433227663415424	Down	37501228.28666667	21341931.756666668
SL	Root	27	Rewater_vs_Control	Abietin	-3.172761996	0.026697699447819218	Down	35884107.79333334	3979290.293666667
SL	Root	27	Rewater_vs_Control	PC(35:2)	-3.545283186	0.03826396375222542	Down	3531298.4213333335	302480.8176333333
SL	Root	27	Rewater_vs_Control	Flavonol base + 5O, O-Hex	-0.964927347	0.0023124087919220667	Down	3750459.033	1921375.953
SL	Root	27	Rewater_vs_Control	MAG	1.1393555755179103	0.0065351031413597655	Up	2947011.99	6491754.785333334
SL	Root	27	Rewater_vs_Control	5-[6-(3-hydroxy-4-methoxyphenyl)-1,3,3a,4,6,6a-hexahydrofuro[3,4-c]furan-3-yl]-2-methoxyphenol	2.1749114860335115	0.011337158227929743	Up	40078224.15	180976450.06666666
SL	Root	27	Rewater_vs_Control	Verbascoside A	-1.314962629	0.022097018527809705	Down	1814491.2906666666	729309.2022666667
SL	Root	27	Rewater_vs_Control	Feruloyl Hexoside (isomer of 847)	-1.439664824	0.013244873039728133	Down	54699695.82333334	20165203.80666667
SL	Root	27	Rewater_vs_Control	Fragilin	2.5373945632697925	0.04522440425098806	Up	1732612.594	10058502.804666666
SL	Root	27	Rewater_vs_Control	Ethanone, 1-[4-(beta-D-glucopyranosyloxy)-2,6-dihydroxyphenyl]-	0.6720341328243707	0.018180040479396285	Up	12783477.586666666	20368143.516666666
SL	Root	27	Rewater_vs_Control	4-[4-[hydroxy-(4-hydroxy-3-methoxyphenyl)methyl]-3-(hydroxymethyl)oxolan-2-yl]-2-methoxyphenol	0.6095175520816558	0.027710034867133842	Up	14606894.43	22286453.136666667
SL	Root	27	Rewater_vs_Control	Quercetin-3-Arabinoside	2.0781617799475107	0.03957061854756136	Up	264876.6467	1118491.5341666667
SL	Root	27	Rewater_vs_Control	Lupinine	-4.632004431	0.017712922777054604	Down	7611951.812333333	306989.6661
SL	Root	27	Rewater_vs_Control	Procyanidin B1	0.8019873839031868	0.018676887684648837	Up	25972519.073333334	45283119.013333336
SL	Root	27	Rewater_vs_Control	PHENYLETHANOLAMINE	1.1150627252677663	0.0050068300606990225	Up	20738428.366666667	44920353.806666665
SL	Root	27	Rewater_vs_Control	Deoxythymidine 5'-diphosphate (dTDP)	0.9920307261535967	0.02708875336289003	Up	1100387.922	2188652.537666667
SL	Root	27	Rewater_vs_Control	GLYCEROL-MYRISTATE	0.8439000955312211	0.00883728189147895	Up	6901437.116666666	12387360.516666668
SL	Root	27	Rewater_vs_Control	[(1S,3R,3aS,4S,8aR)-1-acetyloxy-3-hydroxy-6,8a-dimethyl-3-propan-2-yl-1,2,3a,4,5,8-hexahydroazulen-4-yl] 4-hydroxybenzoate	-2.317328433	0.01621522963584615	Down	50114531.50333333	10054912.751666667
SL	Root	27	Rewater_vs_Control	Dihydroquercetin	-0.774334449	0.032971160724601024	Down	1208458052.3333333	706535005.7
SL	Root	27	Rewater_vs_Control	Dimethyl-phthalate	-0.896724298	0.01567177408585103	Down	13516943.203333333	7260015.9936666675
SL	Root	27	Rewater_vs_Control	Primin	0.8262414766287609	0.04752417406305186	Up	2355495.299666667	4176434.8406666666
SL	Root	27	Rewater_vs_Control	LPE(18:3)	1.858393373978383	0.043835031636341955	Up	1023366.2824333333	3710763.304
SL	Root	27	Rewater_vs_Control	2-(4-HYDROXYPHENYL)PROPIONIC ACID	-2.715138932	0.008382437447431742	Down	4693978.761666667	714830.1457333333
SL	Root	27	Rewater_vs_Control	(25S)-26-Hydroxy-24-methylenecycloartan-3-one	2.0793063892704233	0.013858178170865718	Up	9071464.031666666	38336368.97
SL	Root	27	Rewater_vs_Control	(2R,3S,4S,5R,6S)-2-(hydroxymethyl)-6-[4-prop-2-enyl-2-[(2S,3R,4S,5S,6R)-3,4,5-trihydroxy-6-(hydroxymethyl)oxan-2-yl]oxyphenoxy]oxane-3,4,5-triol	-1.329041789	0.012854161845552195	Down	10347707	4118723.891333333
SL	Root	27	Rewater_vs_Control	LPE(15:0)	1.242682215397609	0.04772255807583193	Up	3194657.584333333	7559776.178
SL	Root	27	Rewater_vs_Control	Lycofawcine	-3.101585813	0.007508694636704447	Down	31002520.256666664	3611824.4710000004
SL	Root	27	Rewater_vs_Control	monolinolein	1.490632079388926	0.017366465427290475	Up	7947658.44	22333879.206666667
SL	Root	27	Rewater_vs_Control	Megastachine	-2.306651401	0.04600920970426432	Down	7326465.7020000005	1480891.5658666668
SL	Root	27	Rewater_vs_Control	Huperzine B	-3.16461613	0.0105051767875378	Down	6788182.592	757023.1067666666
SL	Root	27	Rewater_vs_Control	APIGENIN DIMETHYL ETHER	-1.180756141	0.032942823489070495	Down	748510.2118	330183.0035
SL	Root	27	Rewater_vs_Control	2-(3,4-dihydroxyphenyl)-5,7-dihydroxy-3-[(2S,3R,4S,5S,6R)-3,4,5-trihydroxy-6-[[(2S,3R,4S,5R)-3,4,5-trihydroxyoxan-2-yl]oxymethyl]oxan-2-yl]oxychromen-4-one	1.8538348942174652	0.03218075140896311	Up	207727.19255333333	750850.1326
SL	Root	27	Rewater_vs_Control	PC(P-34:0)	-2.446899662	0.00515467186322875	Down	21530406.93	3948771.864666667
SL	Root	27	Rewater_vs_Control	Fraxidin	-3.127921663	0.004467278801546427	Down	10769204.54	1231928.1551666667
SL	Root	27	Rewater_vs_Control	Orientin 2''-O-p-trans-coumarate	1.1600697119459324	0.001026263188554784	Up	2003844.6283333334	4477956.032333333
SL	Root	27	Rewater_vs_Control	PC(18:0/18:1(9Z))	-4.541842848	0.009788471235732227	Down	60247842.6	2586488.591
SL	Root	27	Rewater_vs_Control	PC(33:1)	-4.32079909	1.558063323180616e-5	Down	2618352.399666667	131020.1118
SL	Root	27	Rewater_vs_Control	Chrysoeriol 7-O-glucoside	-3.222615812	9.106209805272362e-5	Down	34504477.85333333	3696335.9456666666
SL	Root	27	Rewater_vs_Control	DIGOXIGENIN	1.748809354535616	0.04589843296079918	Up	630933.2193333333	2120447.218
SL	Root	27	Rewater_vs_Control	gamma-Undecalactone	2.5548848935560793	0.04952381426039942	Up	329640.77520000003	1937036.9946666667
SL	Root	27	Rewater_vs_Control	[(2S,3R,4R,5R,6S)-2-[2-(3,4-dihydroxyphenyl)-5,7-dihydroxy-4-oxochromen-3-yl]oxy-4,5-dihydroxy-6-methyloxan-3-yl] 3,4,5-trihydroxybenzoate	0.8655141736710774	0.014215877377607392	Up	2696763.8466666667	4913473.807333333
SL	Root	27	Rewater_vs_Control	(3beta,5alpha)-3-Hydroxypregn-16-en-20-one	1.8326237905132186	0.03333866620639295	Up	30085066.27	107158272.61333333
SL	Root	27	Rewater_vs_Control	Canthaxanthin	-0.71189506	0.038999032068032305	Down	6913998.465	4221118.184
SL	Root	27	Rewater_vs_Control	Epigallocatechin-(4beta-.8)-catechin	1.7540348390490283	0.010986075389730605	Up	2527240.1423333334	8524395.894
SL	Root	27	Rewater_vs_Control	Linoleic_Acid_ethyl_ester	-2.210152678	0.020354799059175713	Down	13769311.118333334	2975705.598
SL	Root	27	Rewater_vs_Control	Kuwanon_Q	-0.882830571	7.896405219330533e-4	Down	1927319.4796666666	1045189.9568666667
SL	Root	27	Rewater_vs_Control	Isopropyl_beta-D-glucoside	-4.034638291	2.885941421712538e-4	Down	30302776.936666667	1848993.062
SL	Root	27	Rewater_vs_Control	[Gallocatechin-(4alpha-.8)]2-catechin	2.2650365991708346	0.003949001205668877	Up	64618.40085666667	310599.0791
SL	Root	27	Rewater_vs_Control	3,3',5,6-Tetrahydroxy-4',7-dimethoxyflavone_3-glucuronide	-2.279392556	0.0495337841532731	Down	3261023.0706666666	671720.0940333334
SL	Root	27	Rewater_vs_Control	Tecostanine	-4.413631444	0.022653266106300553	Down	11364642.52	533237.0596333334
SL	Root	27	Rewater_vs_Control	9Z,12Z-Octadecadienal	-3.633177339	0.008009582730441708	Down	223541595.96666667	18016191.463333335
SL	Root	27	Rewater_vs_Control	Momordenol	1.865012190218519	0.011312278467272925	Up	11494307.35	41870429.623333335
SL	Root	27	Rewater_vs_Control	Methyl_(7Z,9Z,9'Z)-6'-apo-y-caroten-6'-oate	0.9762709380832439	0.009526578002540103	Up	6251621.085333333	12299274.193333333
SL	Root	27	Rewater_vs_Control	(2S,3S,4S,5R,6S)-6-[[(2S)-2-(3,4-dihydroxyphenyl)-5-hydroxy-4-oxo-2,3-dihydrochromen-7-yl]oxy]-3,4,5-trihydroxyoxane-2-carboxylic acid [IIN-based	1.329661676493436	0.038487089241937	Up	1793054.6193333333	4506730.287333333
SL	Root	27	Rewater_vs_Control	Tripoxyrollin	-0.863936236	0.03496991967688601	Down	4561137.015333333	2506123.0863333335
SL	Root	27	Rewater_vs_Control	Pipericine	1.2655341384772743	0.01668185329440932	Up	145984730.6	350970948.26666665
SL	Root	27	Rewater_vs_Control	genipin 1-gentiobioside	1.3750517218918927	0.038637741385470624	Up	463670.6602	1202656.0204666667
SL	Root	27	Rewater_vs_Control	Prosopinine	-4.881182943	0.04756097967220212	Down	68019984.59333333	2308096.9606666667
SL	Root	27	Rewater_vs_Control	Beta-Caryophyllene Alcohol	-1.904348452	0.0011452537469626805	Down	11670982.233333332	3117750.8166666664
SL	Root	27	Rewater_vs_Control	Tejedine	-2.257371682	0.04191964071862827	Down	222176.4287	46468.79319999999
SL	Root	27	Rewater_vs_Control	Sophoraflavanone_D	1.2830778359113066	0.035005937979770065	Up	1326318.988	3227698.07
SL	Root	27	Rewater_vs_Control	Neomangiferin	1.1112691381830715	0.03660731228362308	Up	101752.02967666667	219820.61816666668
SL	Root	27	Rewater_vs_Control	Sakuranetin	-3.098837833	0.009384289794298001	Down	28001606.5	3268434.6723333336
SL	Root	27	Rewater_vs_Control	(-)-Obtusadiene	-3.073740241	0.007484163184389882	Down	22104013.613333333	2625325.3243333334
SL	Root	27	Rewater_vs_Control	leonurine	0.695308384862124	0.02124869845253257	Up	1844966.8853333334	2987426.682666667
SL	Root	27	Rewater_vs_Control	Villol	-2.45768683	0.018321434350329995	Down	1958805.0206666668	356577.3496
SL	Root	27	Rewater_vs_Control	5-O-methyllicoricidin	-0.782662652	0.0044993855931125554	Down	798761.9156666667	464314.6804333333
SL	Root	27	Rewater_vs_Control	1,7-bis(4-hydroxyphenyl)heptan-3-one	-0.811809377	0.01119674785364941	Down	185766502.6	105825037.6
SL	Root	27	Rewater_vs_Control	Daphnetoxin	0.8729206687864202	0.015324309960372276	Up	3856037.8336666664	7061819.153333333
SL	Root	27	Rewater_vs_Control	3-O-Neohesperidoside Quercetin	3.158371043052322	0.005866007938360465	Up	1661854.2680000002	14837384.736666666
SL	Root	27	Rewater_vs_Control	auricolate	0.7898252728824612	0.017337380464255637	Up	3521896.6436666665	6088884.067333333
SL	Root	27	Rewater_vs_Control	3-Acetyl-6-methoxybenzaldehyde	-2.219968645	4.306112942478791e-4	Down	1129775526	242501824.8
SL	Root	27	Rewater_vs_Control	Quercetin 3-coumaroyl-triglucoside	1.934732518645427	0.0010896459630696863	Up	836977.4717666666	3199825.465
SL	Root	27	Rewater_vs_Control	2-Hydroxysterculic acid	0.8426643640669659	0.0021102237727659975	Up	19664907.723333333	35266240.32333334
SL	Root	27	Rewater_vs_Control	4-amino-3-hydroxytetradecanoate	-4.193870078	0.034655499930040225	Down	5581637.609	304986.73083333333
SL	Root	27	Rewater_vs_Control	3-dehydropresphingofungin	-0.623983607	0.03894843113647548	Down	17416154.803333335	11300938.036999999
SL	Root	27	Rewater_vs_Control	cis-11-Methyl-2-dodecenoic acid	0.7294317337245927	0.0131100163114385	Up	2044576.1343333335	3389878.392666667
SL	Root	27	Rewater_vs_Control	QUINGESTANOL ACETATE	-1.12517072	0.04422994459995211	Down	12693088.100333333	5819117.9120000005
SL	Root	27	Rewater_vs_Control	Carbenicillin	-2.760066412	2.3249238618416678e-4	Down	39152408.943333335	5779572.394666667
SL	Root	27	Rewater_vs_Control	10-Methylicosanoylcarnitine	-2.67288946	0.006069548531361967	Down	20676645.83	3242352.1843333333
SL	Root	27	Rewater_vs_Control	Anhydrorhodovibrin	-6.864105006	0.04051537163133967	Down	6426589.071333334	55166.95723666667
SL	Root	27	Rewater_vs_Control	3-hydroxymandelate	0.703845173686806	0.01203069116731141	Up	42677624.88666666	69515035.91333333
SL	Root	27	Rewater_vs_Control	triethylene glycol	-3.315213476	0.007599792324859266	Down	21256450.993333332	2135561.3763333336
SL	Root	27	Rewater_vs_Control	N-oleoyl-aspartate	6.061606051430022	0.04508248456556194	Up	52088.38686666667	3479093.907
SL	Root	27	Rewater_vs_Control	10,16-Dihydroxyhexadecanoic acid	-1.05168393	0.04132665172580078	Down	15451882.366666667	7454061.717666667
SL	Root	27	Rewater_vs_Control	7-[(2-Benzyl-3-sulfanylpropanoyl)amino]heptanoic acid	1.291058918424152	0.0017748323203225663	Up	24503882.786666665	59962863.88333333
SL	Root	27	Rewater_vs_Control	Icosa-8,11,14-trienoylcarnitine	1.9763902917773866	0.0112177849294273	Up	586575.3125333333	2308216.5023333333
SL	Root	27	Rewater_vs_Control	Dodecylamine	-1.123519325	0.012091086673458052	Down	5657976.389	2596857.466
SL	Root	27	Rewater_vs_Control	Docosatetraenoylcarnitine	-3.233343358	6.068495023705306e-4	Down	11462293.696666667	1218816.1357666666
SL	Root	27	Rewater_vs_Control	Ethyl 2,4-dioxohexanoate	-1.738593093	6.801562607741743e-4	Down	11088657.993333334	3322846.792
SL	Root	27	Rewater_vs_Control	1-Hexadecyl-2-tridecanoyl-glycero-3-phosphoethanolamine	-6.591403711	0.046288335158187116	Down	203544719.70000002	2110812.269266667
SL	Root	27	Rewater_vs_Control	N-Acetylsphinganine	-3.301118414	0.039307593626415595	Down	45133694.71	4578942.87
SL	Root	27	Rewater_vs_Control	ethyleneglycol phosphate	3.125326704186019	0.01699448261941745	Up	7119206.4	62122463.33
SL	Root	27	Rewater_vs_Control	(E,E)-2,4-Decadienoic isobutylamide	-4.499041135	0.02420416938110008	Down	10141521.85	448494.1654333334
SL	Root	27	Rewater_vs_Control	16alpha, 17-epoxy gibberellin A9	-0.770200427	0.029179295313732208	Down	4261792.74	2498842.5596666667
SL	Root	36	Rewater_vs_Control	Tetradecyl sulfate (sodium)	1.4773763248960419	0.0016433210583255324	Up	71983008.66666667	200430857.1
SL	Root	36	Rewater_vs_Control	Pelargonic acid	-2.104950765	0.0037450287478970174	Down	245161365.63333333	56990007.25
SL	Root	36	Rewater_vs_Control	4-(4-methoxyphenyl)butan-2-one	-2.821542846	0.009279891181503179	Down	6115507.806	865094.3868499999
SL	Root	36	Rewater_vs_Control	ethyl 2,2-dimethyl-3-(2-methylprop-1-enyl)cyclopropanecarboxylate	-1.268436423	0.002171672558175579	Down	22390020.96	9294308.618
SL	Root	36	Rewater_vs_Control	6-[(2E)-3,7-dimethylocta-2,6-dienyl]-7-hydroxy-chromen-2-one	-3.254732799	0.03609882241258937	Down	252452779.1	26448920.77
SL	Root	36	Rewater_vs_Control	2,5-Di-tert-butylhydroquinone	-1.997284582	0.01043139622971661	Down	7073002.211666667	1771581.861
SL	Root	36	Rewater_vs_Control	hexyl hexanoate	-0.930195239	0.02376914713109942	Down	509675462.56666666	267471218.95000002
SL	Root	36	Rewater_vs_Control	4-[5-(7-hydroxy-5,5,8a-trimethyl-2-methylene-decalin-1-yl)-3-methyl-pentoxy]-4-oxo-butanoic acid	-1.844219889	0.04386060889764138	Down	2209953.983	615485.3574
SL	Root	36	Rewater_vs_Control	Quercetin	-1.879768806	0.02439721956789846	Down	94378830.44666666	25645300.7
SL	Root	36	Rewater_vs_Control	Dodecanoic acid	-0.930195239	0.02376914713109942	Down	509675462.56666666	267471218.95000002
SL	Root	36	Rewater_vs_Control	Butyllactate	0.8159430895359934	0.041541936552815704	Up	872838.3281333334	1536586.9959999998
SL	Root	36	Rewater_vs_Control	4-tert-Octylphenol	-2.923228904	0.0012777159582448557	Down	290407810.6666667	38285005.019999996
SL	Root	36	Rewater_vs_Control	8-Hydroxykaempferol	-1.879768806	0.02439721956789846	Down	94378830.44666666	25645300.7
SL	Root	36	Rewater_vs_Control	L-Arginine	-2.123527654	0.04272344762159282	Down	535262707.4666667	122834812.19500001
SL	Root	36	Rewater_vs_Control	3-hydroxy-2-[(Z)-oct-2-enyl]pentanedioic acid	-1.025615222	0.0050994212245723146	Down	39215261.93666667	19262567.54
SL	Root	36	Rewater_vs_Control	3,5-Di-tert-butylphenol	-2.923228904	0.0012777159582448557	Down	290407810.6666667	38285005.019999996
SL	Root	36	Rewater_vs_Control	5,9b-dihydroxy-6,6,9a-trimethyl-5,5a,8,9-tetrahydro-3H-benzo[g]isobenzofuran-1,7-dione	-3.434309265	0.022865382299674678	Down	50428956.336666666	4664980.977
SL	Root	36	Rewater_vs_Control	(2E,4E)-5-[1-hydroxy-2,6-dimethyl-4-oxo-6-[[(2R,3R,4S,5S,6R)-3,4,5-trihydroxy-6-(hydroxymethyl)tetrahydropyran-2-yl]oxymethyl]cyclohex-2-en-1-yl]-3-methyl-penta-2,4-dienoic acid	-4.248414503	0.031000522400137002	Down	69804946.11333333	3672704.582
SL	Root	36	Rewater_vs_Control	Oleamide	-4.507748575	0.04668716598174454	Down	12873846019.666666	565901410.5
SL	Root	36	Rewater_vs_Control	Laurocapram	-4.507748575	0.04668716598174454	Down	12873846019.666666	565901410.5
SL	Root	36	Rewater_vs_Control	8-[(2E)-3,7-dimethylocta-2,6-dienyl]-7-hydroxy-chromen-2-one	-3.254732799	0.03609882241258937	Down	252452779.1	26448920.77
SL	Root	36	Rewater_vs_Control	2-(3,4-dimethoxyphenyl)-3,5-dihydroxy-7-methoxy-chromen-4-one	-1.076597084	0.008061743900009147	Down	554107.1473333333	262727.623
SL	Root	36	Rewater_vs_Control	1,7-dihydroxy-2,3,8-trimethoxy-6-methyl-anthracene-9,10-dione	-1.076597084	0.008061743900009147	Down	554107.1473333333	262727.623
SL	Root	36	Rewater_vs_Control	PC(16:0/18:1(9Z))	-4.456470275	0.004283604618503706	Down	12585675.753333334	573251.6472
SL	Root	36	Rewater_vs_Control	4-Hydroxycinnamic acid	1.2967614085944397	0.021524647120242768	Up	8078318.134666666	19846550.494999997
SL	Root	36	Rewater_vs_Control	PC(16:0/18:0)	-4.916126735	2.799155703510271e-4	Down	64021953.446666665	2120446.461
SL	Root	36	Rewater_vs_Control	5,7-dihydroxy-2-(4-hydroxy-3-methoxy-phenyl)-6-methoxy-3-[(2S,3R,4S,5S,6R)-3,4,5-trihydroxy-6-[[(2R,3R,4S,5S,6R)-3,4,5-trihydroxy-6-(hydroxymethyl)tetrahydropyran-2-yl]oxymethyl]tetrahydropyran-2-yl]oxy-chromen-4-one	3.708663446393098	0.006618718814517277	Up	13668.466083333333	178705.8299
SL	Root	36	Rewater_vs_Control	PC(P-18:0/18:1(9Z))	-2.467815701	0.01125607435502865	Down	28009926.73	5063203.968
SL	Root	36	Rewater_vs_Control	2-Hydroxycinnamic acid	1.2967614085944397	0.021524647120242768	Up	8078318.134666666	19846550.494999997
SL	Root	36	Rewater_vs_Control	(2R,3S,4S,5R,6S)-2-(hydroxymethyl)-6-(3-methoxy-4-prop-2-enylphenoxy)oxane-3,4,5-triol	-2.407855148	0.013779796629540608	Down	7068570.274333334	1331971.57
SL	Root	36	Rewater_vs_Control	(1S,2S,12S)-3,11-dihydroxy-1,2,5-trimethyl-spiro[8-oxatricyclo[7.2.1.02,7]dodec-5-ene-12,2'-oxirane]-4-one	-3.434309265	0.022865382299674678	Down	50428956.336666666	4664980.977
SL	Root	36	Rewater_vs_Control	6a,7,8-trihydroxy-3-methyl-3,4,5,6,7,12a-hexahydro-2H-benzo[a]anthracene-1,12-dione	-0.868347214	0.03990532920163165	Down	54948265.37	30099233
SL	Root	36	Rewater_vs_Control	6-[(E)-2,8-dihydroxy-5,7-dimethyl-non-5-enyl]-4-hydroxy-3-methyl-pyran-2-one	1.6339175186983605	0.011195667022338795	Up	4081083.987	12665831.79
SL	Root	36	Rewater_vs_Control	(6aR,12aR)-12a-hydroxy-2,3,9-trimethoxy-6,6a-dihydrochromeno[3,4-b]chromen-12-one	-1.787379685	0.01943919305427193	Down	996748.4053	288755.7564
SL	Root	36	Rewater_vs_Control	Lauramine oxide	-2.889249513	0.001750388826443826	Down	112468671.8	15180315.504999999
SL	Root	36	Rewater_vs_Control	6-[[3-(hydroxymethyl)-5-oxo-2H-furan-4-yl]methyl]-5,6-dimethylcyclohexene-1-carboxylic acid	-3.434309265	0.022865382299674678	Down	50428956.336666666	4664980.977
SL	Root	36	Rewater_vs_Control	Sphingosine	-4.507748575	0.04668716598174454	Down	12873846019.666666	565901410.5
SL	Root	36	Rewater_vs_Control	Octahydrocurcumin	-1.340518053	0.02921166279993683	Down	1050118.6195999999	414669.61675000004
SL	Root	36	Rewater_vs_Control	Camptothecin	-3.719895258	0.004608964814502648	Down	20496938.29	1555567.784
SL	Root	36	Rewater_vs_Control	2,5-dihydroxy-3-undecylcyclohexa-2,5-diene-1,4-dione	-1.905456647	0.018120906545010067	Down	71504187.46000001	19086744.93
SL	Root	36	Rewater_vs_Control	3-(5-hydroxy-2,2,7,8-tetramethyl-6-oxo-7,8-dihydropyrano[3,2-g]chromen-10-yl)hexanoic acid [IIN-based on	-1.278792141	0.042755995051720175	Down	52182165.32	21506379.439999998
SL	Root	36	Rewater_vs_Control	Ginkgolide_A	2.032712072815016	0.016268531350146366	Up	943873.6452	3862079.118
SL	Root	36	Rewater_vs_Control	ent-15-Kaurene-17,19-dioic_acid	3.0246250163420867	5.507148482722875e-4	Up	13157756.31	107074164.5
SL	Root	36	Rewater_vs_Control	(2R,3R,4S,5R)-2-(6-((E)-4-hydroxy-3-methylbut-2-enylamino)-9H-purin-9-yl)-5-(hydroxymethyl)tetrahydrofuran-3,4-diol	-1.383721282	0.02379800069611841	Down	4751665.756666667	1820976.211
SL	Root	36	Rewater_vs_Control	hexadecyl (E)-3-(4-hydroxy-3-methoxyphenyl)prop-2-enoate	-1.462715631	0.007286484645738037	Down	76311455.34	27686525.4
SL	Root	36	Rewater_vs_Control	Bis(4-hydroxyphenyl)methane	1.2177407877828408	0.030719599245655572	Up	1620531.2123333334	3769067.405
SL	Root	36	Rewater_vs_Control	alpha,4,2'-Trihydroxy-4-O-geranyldihydrochalcone	1.0841676105191678	0.033700109873271815	Up	850521.1007666667	1803233.902
SL	Root	36	Rewater_vs_Control	2-Methyl-3-hydroxybutyric acid	-1.084096606	0.026098428601297168	Down	5094172.297333333	2402857.596
SL	Root	36	Rewater_vs_Control	Methylnissolin-3-O-glucoside	-1.65584676	0.048430699485422744	Down	839917.2146333334	266548.9276
SL	Root	36	Rewater_vs_Control	Humulone	1.095559897180094	0.005019028731193255	Up	2051146.8123333333	4383218.673
SL	Root	36	Rewater_vs_Control	[(2R,3S,4S,5R,6S)-3,4,5-trihydroxy-6-(5-hydroxy-2-methyl-4-oxochromen-7-yl)oxyoxan-2-yl]methyl_(4R)-4-(2-hydroxypropan-2-yl)cyclohexene-1-carboxylate	2.704578624741872	0.00942463573874641	Up	549241.2025	3580324.5875000004
SL	Root	36	Rewater_vs_Control	Tetrahydrodehydrodiconiferyl alcohol	1.674287675846087	0.04429004077137975	Up	1008559.733	3218936.7029999997
SL	Root	36	Rewater_vs_Control	Fargesin	-1.342366062	0.044237871982587704	Down	10840079.84	4275038.509
SL	Root	36	Rewater_vs_Control	2-(4-HYDROXYPHENYL)PROPIONIC ACID	-3.030163937	0.0041408087973457824	Down	4112056.3340000003	503371.7272
SL	Root	36	Rewater_vs_Control	fraxinellone	-2.92499689	0.027797992562681558	Down	21605469.916666668	2844801.154
SL	Root	36	Rewater_vs_Control	PC(O-19:2)	0.7410646381834224	0.0196051298567141	Up	2752901.966666667	4601224.577
SL	Root	36	Rewater_vs_Control	MG(16:1)	-2.423934629	0.0027518828278636663	Down	15862510.846666668	2955935.1459999997
SL	Root	36	Rewater_vs_Control	PC(34:3)	-2.074207923	0.04440622737804928	Down	5474204.014333333	1299936.6157499999
SL	Root	36	Rewater_vs_Control	Huperzine B	-3.27080848	0.0031834989103751102	Down	5556344.408666667	575675.4312
SL	Root	36	Rewater_vs_Control	PC(P-34:0)	-2.568011236	0.017077427001259655	Down	25456414.31	4292880.7
SL	Root	36	Rewater_vs_Control	Fraxidin	-2.341740228	0.019900192918729152	Down	11015261.19	2173005.1155000003
SL	Root	36	Rewater_vs_Control	PC(18:0/18:1(9Z))	-3.922408936	6.904318423767301e-4	Down	55806187.54	3680608.368
SL	Root	36	Rewater_vs_Control	Chrysoeriol 7-O-glucoside	-3.431799902	0.0035950026845745107	Down	36649334.38333333	3396185.333
SL	Root	36	Rewater_vs_Control	(1S,8R,9R)-8-hydroxy-4-isopropylidene-10-oxatricyclo[7.2.1.01,5]dodecane-8-carboxylic acid	1.4349270722986793	0.0015578210817681285	Up	118695303.13666667	320914709.8
SL	Root	36	Rewater_vs_Control	Chaulmoogric Acid	-3.140541792	0.004109679343610485	Down	105318002.21666667	11942777.2
SL	Root	36	Rewater_vs_Control	2'-Hydroxy-3,4,5,4',6'-pentamethoxychalcone	-0.659885822	0.019498471986196222	Down	46855050.76	29655891.68
SL	Root	36	Rewater_vs_Control	Linoleic_Acid_ethyl_ester	-3.023430987	0.0014773379423819923	Down	14804015.986666666	1820690.5099999998
SL	Root	36	Rewater_vs_Control	2-Acetamido-3-hydroxypropanoic acid	0.9572330863579909	0.04845029283428775	Up	74492664.5	144633661.4
SL	Root	36	Rewater_vs_Control	Deacetylgedunin	1.2988792073920428	0.009365732687693184	Up	1162855.4744666666	2861062.4924999997
SL	Root	36	Rewater_vs_Control	Isopropyl_beta-D-glucoside	-3.860063754	6.557496047628013e-5	Down	27600418.29	1900731.1349999998
SL	Root	36	Rewater_vs_Control	Xanthophyll	0.8119208820403264	0.009390343483487102	Up	2947963.7933333335	5175289.93
SL	Root	36	Rewater_vs_Control	9Z,12Z-Octadecadienal	-4.559044412	0.047892332859018574	Down	246885644.2	10473376.55
SL	Root	36	Rewater_vs_Control	genipin 1-gentiobioside	0.9574553933971806	0.04880219476427296	Up	506322.69996666664	983218.8394500001
SL	Root	36	Rewater_vs_Control	Prosopinine	-4.140794965	0.003642009674240439	Down	50812068.85333333	2880470.207
SL	Root	36	Rewater_vs_Control	Polyporic acid	-4.724960275	0.022321453588623457	Down	4686639.004333334	177217.5514
SL	Root	36	Rewater_vs_Control	Dioncophyllinol_B	-2.584690256	0.035255264823371636	Down	16753136.466666667	2792716.363
SL	Root	36	Rewater_vs_Control	(-)-Obtusadiene	-3.080287286	0.0044563428385980385	Down	24694416.333333332	2919711.211
SL	Root	36	Rewater_vs_Control	Citrusin_F	2.3692938601392872	0.009808695757992782	Up	658307.5848	3401397.431
SL	Root	36	Rewater_vs_Control	2-Propenyl cyclohexanehexanoate	1.4330124859186169	0.021061256395298072	Up	995329.6004	2687488.796
SL	Root	36	Rewater_vs_Control	[12]-Shogaol	1.29076973916768	0.02139053346273599	Up	745977.2923333333	1825097.275
SL	Root	36	Rewater_vs_Control	12-Methyldocosanoylcarnitine	-3.428626697	0.017011868575693208	Down	13088089.47	1215505.072
SL	Root	36	Rewater_vs_Control	10-Methylicosanoylcarnitine	-2.549648683	0.006681380424030721	Down	21508334.7	3673550.835
SL	Root	36	Rewater_vs_Control	Anhydrorhodovibrin	-7.058648174	0.005419636534449627	Down	6189528.932	46429.36757
SL	Root	36	Rewater_vs_Control	Prostaglandin H2	-2.850907732	0.009557641389386126	Down	43033944.306666665	5964889.616
SL	Root	36	Rewater_vs_Control	triethylene glycol	-2.635822534	0.002281111501530494	Down	18814567.60333333	3027140.621
SL	Root	36	Rewater_vs_Control	O-(17-Carboxyheptadecanoyl)carnitine	0.6435783915666022	0.005558265793400125	Up	3032337.7569999998	4737115.502
SL	Root	36	Rewater_vs_Control	Dodecylamine	-1.314946887	8.325951022831387e-4	Down	5577516.471	2241828.602
SL	Root	36	Rewater_vs_Control	Docosatetraenoylcarnitine	-2.653318558	0.024348173139657727	Down	8334276.322000001	1324766.7562000002
SL	Root	36	Rewater_vs_Control	Ethyl 2,4-dioxohexanoate	-2.243436826	0.02478073382702117	Down	15205952.433333334	3211233.232
SL	Root	36	Rewater_vs_Control	1-Hexadecyl-2-tridecanoyl-glycero-3-phosphoethanolamine	-5.094677414	0.001028026913509351	Down	140000630.26666668	4097125.535
SL	Root	36	Rewater_vs_Control	Cer(d17:1/20:32OH(5,6))	-3.97990955	0.015800337677293035	Down	21008926.613333333	1331470.9929999998
SL	Root	36	Rewater_vs_Control	N-Acetylsphinganine	-3.558916979	0.009025666381927476	Down	45904630.77666666	3895074.2054999997
SL	Root	36	Rewater_vs_Control	3-(1,1-Dimethylallyl)scopoletin 7-glucoside	1.0239850153228922	0.044871510892917556	Up	3468267.163	7052819.168
SL	Root	36	Rewater_vs_Control	tetradecasphinganine	-2.287983731	0.03511830280856224	Down	53261354.05333333	10905873.87
SL	Leaf	10	Drought_vs_Control	6-[(2E)-3,7-dimethylocta-2,6-dienyl]-7-hydroxy-chromen-2-one	2.160231958839619	0.0020828846159572875	Up	2901691.087333333	12970173.72
SL	Leaf	10	Drought_vs_Control	4-[5-(7-hydroxy-5,5,8a-trimethyl-2-methylene-decalin-1-yl)-3-methyl-pentoxy]-4-oxo-butanoic acid	1.5076494225519255	0.024111269510392143	Up	223485.3364	635472.4572333334
SL	Leaf	10	Drought_vs_Control	1-[2,3-dihydroxy-4-[(2S,3R,4S,5S,6R)-3,4,5-trihydroxy-6-(hydroxymethyl)tetrahydropyran-2-yl]oxy-phenyl]ethanone	0.9453859875425574	0.018565809343026655	Up	47675264.58333333	91808449.23666666
SL	Leaf	10	Drought_vs_Control	Uridine diphosphate glucose (UDP-glucose)	-1.771173403	0.026537628819103633	Down	30731352.093333334	9003375.15
SL	Leaf	10	Drought_vs_Control	1-[2,4-dihydroxy-6-[(2S,3R,4S,5S,6R)-3,4,5-trihydroxy-6-(hydroxymethyl)tetrahydropyran-2-yl]oxy-phenyl]ethanone	0.9453859875425574	0.018565809343026655	Up	47675264.58333333	91808449.23666666
SL	Leaf	10	Drought_vs_Control	Malic acid	0.7792999832009383	0.02482197204748898	Up	2035864633	3494150190
SL	Leaf	10	Drought_vs_Control	Lactate	0.8111786853409865	0.00410372421043992	Up	123649799.16666667	216961428.4
SL	Leaf	10	Drought_vs_Control	NAE(20:3(5Z,8Z,11Z))	0.8172794310990198	0.04678065791940919	Up	6162755.055	10859267.470333334
SL	Leaf	10	Drought_vs_Control	Diethyltoluamide	1.0337251426087042	0.008032694470142092	Up	54566814.67333333	111714842.57666667
SL	Leaf	10	Drought_vs_Control	NAE(20:3(8Z,11Z,14Z))	0.8172794310990198	0.04678065791940919	Up	6162755.055	10859267.470333334
SL	Leaf	10	Drought_vs_Control	(S)-Abscisic acid	1.3611810043859387	0.009510238088506243	Up	18911340.89666667	48582363.056666665
SL	Leaf	10	Drought_vs_Control	Phosphate	-1.149174019	0.008821645143531232	Down	1215545037	548068957.5
SL	Leaf	10	Drought_vs_Control	Glyceraldehyde	0.8111786853409865	0.00410372421043992	Up	123649799.16666667	216961428.4
SL	Leaf	10	Drought_vs_Control	Isobutyrylglycine	-0.997431158	0.04313071635346503	Down	1219456.9743333333	610815.1279333333
SL	Leaf	10	Drought_vs_Control	6-Methyluracil	0.7638475114285743	0.023955580878170145	Up	5278919.933	8963674.717
SL	Leaf	10	Drought_vs_Control	Thymidine	0.9045741847000519	0.027709831999758495	Up	5325872.742333333	9969990.580333333
SL	Leaf	10	Drought_vs_Control	8-[(2E)-3,7-dimethylocta-2,6-dienyl]-7-hydroxy-chromen-2-one	2.160231958839619	0.0020828846159572875	Up	2901691.087333333	12970173.72
SL	Leaf	10	Drought_vs_Control	6a-acetyl-1-(carboxymethyl)-5,5-dimethyl-1,3a,4,6-tetrahydropentalene-2-carboxylic acid	-1.121675225	0.004629178549124438	Down	7218406.961	3317290.270666667
SL	Leaf	10	Drought_vs_Control	Threonine	0.8359127000190026	0.03837145297596418	Up	11450157.346666668	20438369.726666667
SL	Leaf	10	Drought_vs_Control	Cordycepin	0.8658450474930335	0.04079555877870941	Up	32874557.066666666	59910816.85
SL	Leaf	10	Drought_vs_Control	4-Acetamidobutyric acid	-0.997431158	0.04313071635346503	Down	1219456.9743333333	610815.1279333333
SL	Leaf	10	Drought_vs_Control	Thymine	0.7638475114285743	0.023955580878170145	Up	5278919.933	8963674.717
SL	Leaf	10	Drought_vs_Control	GeloMulideN	1.2747363542477386	0.04783737629877156	Up	5265309.671	12739658.83
SL	Leaf	10	Drought_vs_Control	Homoserine	0.8359127000190026	0.03837145297596418	Up	11450157.346666668	20438369.726666667
SL	Leaf	10	Drought_vs_Control	Imidazol-1-yl-acetic acid	0.7638475114285743	0.023955580878170145	Up	5278919.933	8963674.717
SL	Leaf	10	Drought_vs_Control	Phloretin	1.2080187539302578	0.031012456659615464	Up	22531849.906666666	52053115.7
SL	Leaf	10	Drought_vs_Control	Propranolol	1.8801190395263707	0.021993418990415035	Up	18763726.03533333	69070294.79666667
SL	Leaf	10	Drought_vs_Control	5,7-dihydroxy-2-(4-hydroxy-3-methoxy-phenyl)-3,8-dimethoxy-chromen-4-one	0.6288379709517872	0.028524483895227812	Up	1689967.8073333332	2613229.3266666667
SL	Leaf	10	Drought_vs_Control	Nomilin	-1.658355565	0.01324648091688335	Down	12101343.623333333	3833706.1763333334
SL	Leaf	10	Drought_vs_Control	5,7-dimethoxy-6-[(E)-3-oxobut-1-enyl]chromen-2-one	1.2080187539302578	0.031012456659615464	Up	22531849.906666666	52053115.7
SL	Leaf	10	Drought_vs_Control	5,5,6b-trimethyl-3a,4,6,6a-tetrahydro-1H-cyclopropa[e]indene-1a,2-dicarboxylic acid	1.3611810043859387	0.009510238088506243	Up	18911340.89666667	48582363.056666665
SL	Leaf	10	Drought_vs_Control	6-[2-(1,3-benzodioxol-5-yl)ethyl]-4-methoxy-pyran-2-one	1.0270162216109702	0.049021766310682016	Up	2800301.612333333	5706469.484333334
SL	Leaf	10	Drought_vs_Control	5'-Deoxyadenosine	0.8658450474930335	0.04079555877870941	Up	32874557.066666666	59910816.85
SL	Leaf	10	Drought_vs_Control	Deoxyadenosine	0.8658450474930335	0.04079555877870941	Up	32874557.066666666	59910816.85
SL	Leaf	10	Drought_vs_Control	2-(3,4-dihydroxyphenyl)-5-hydroxy-6,7,8-trimethoxy-chromen-4-one	0.6288379709517872	0.028524483895227812	Up	1689967.8073333332	2613229.3266666667
SL	Leaf	10	Drought_vs_Control	Vicenin-1	0.8906797717028212	0.046755787371098464	Up	1609635.1666666665	2984343.296
SL	Leaf	10	Drought_vs_Control	gamma-CEHC (gamma-Carboxyethyl hydrochroman)	1.3611810043859387	0.009510238088506243	Up	18911340.89666667	48582363.056666665
SL	Leaf	10	Drought_vs_Control	2-isopropenyl-5-methoxy-2,3-dihydropyrano[2,3-g][1,4]benzodioxin-7-one	1.2080187539302578	0.031012456659615464	Up	22531849.906666666	52053115.7
SL	Leaf	10	Drought_vs_Control	Allysine	-0.997431158	0.04313071635346503	Down	1219456.9743333333	610815.1279333333
SL	Leaf	10	Drought_vs_Control	(4aR,6aS,9aR)-1,8,8-trimethyl-2-oxo-1,4,4a,6a,7,9-hexahydropentaleno[1,6a-c]pyran-5-carboxylic acid	1.3611810043859387	0.009510238088506243	Up	18911340.89666667	48582363.056666665
SL	Leaf	10	Drought_vs_Control	(E)-3-(acetoxymethyl)-5-(2-formyl-4-hydroxy-5,5,8a-trimethyl-1,4,4a,6,7,8-hexahydronaphthalen-1-yl)pent-2-enoic acid	1.7558768117834609	0.007434690279718641	Up	994206.6749000001	3357749.272
SL	Leaf	10	Drought_vs_Control	Blinin	1.7558768117834609	0.007434690279718641	Up	994206.6749000001	3357749.272
SL	Leaf	10	Drought_vs_Control	methoxy-myricetin-3-O-hexoside	0.9363166798256364	0.02253469445363745	Up	125591571.47999999	240336593.2
SL	Leaf	10	Drought_vs_Control	Flavonol base + 4O, 1MeO, O-Hex	0.9905078549784734	0.020302907711646858	Up	91147120.60666667	181098781.76666665
SL	Leaf	10	Drought_vs_Control	Mangiferin	-0.92103178	0.04226572103480907	Down	3953875.0303333336	2088164.6809999999
SL	Leaf	10	Drought_vs_Control	Vasicinol	1.8122251478832063	0.02516565253616137	Up	90279703.28666666	317047440.4666667
SL	Leaf	10	Drought_vs_Control	[(2S,3S,4R,5R)-4-hydroxy-2,5-bis(hydroxymethyl)-2-[(2R,3R,4S,5S,6R)-3,4,5-trihydroxy-6-(hydroxymethyl)oxan-2-yl]oxyoxolan-3-yl] (E)-3-(4-hydroxy-3-methoxyphenyl)prop-2-enoate	-1.179454516	0.023379514628483266	Down	1771216.2063333334	782024.5541
SL	Leaf	10	Drought_vs_Control	Pentadecanedioic_acid	-1.851876746	0.027535499510590995	Down	60614807.626666665	16792226.46
SL	Leaf	10	Drought_vs_Control	(1aS,10aR)-1a,5,9-Trimethyl-1a,3,6,10a-tetrahydrooxireno[4,5]cyclodeca[1,2-b]furan-10(2H)-one	1.3659365057424753	0.013115140654128185	Up	10079339.619333334	25978851.009999998
SL	Leaf	10	Drought_vs_Control	2-Acetamido-3-hydroxypropanoic acid	-0.59673371	0.014847878527052768	Down	264935627.4	175188509.6666667
SL	Leaf	10	Drought_vs_Control	Macrocarpal_C	0.82341612835309	0.04627920567183332	Up	10505419.461666668	18590297.98666667
SL	Leaf	10	Drought_vs_Control	Convallatoxin	-1.421666028	0.04108421096527658	Down	17336148.23	6471254.7
SL	Leaf	10	Drought_vs_Control	Veratramine	1.2310119367546788	0.0477192283704076	Up	5472456.086666667	12845582.516666666
SL	Leaf	10	Drought_vs_Control	tricalysioside B	-0.965177666	0.029084296634715852	Down	19065873.833333332	9765832.835333332
SL	Leaf	10	Drought_vs_Control	Moroidin	-1.273522392	0.014348664185558059	Down	57033212.71	23591708.65
SL	Leaf	10	Drought_vs_Control	Hispidulin_7-sulfate	0.7054642825173314	0.03453432772936912	Up	2543624.969666667	4147811.291333333
SL	Leaf	10	Drought_vs_Control	gmelinol	0.886145840209121	0.020445169046555554	Up	8527221.875666667	15760284.093333334
SL	Leaf	10	Drought_vs_Control	Paprazine	-0.865236462	0.015797095622952576	Down	32784686.826666668	17997364.44
SL	Leaf	10	Drought_vs_Control	4-[(3S,3aR,6S,6aR)-6-(3,4-dimethoxyphenyl)-1,3,3a,4,6,6a-hexahydrofuro[3,4-c]furan-3-yl]-2-methoxyphenol	-1.256595217	0.03391371840428902	Down	76759841.79	32126337.556666665
SL	Leaf	10	Drought_vs_Control	(3R,4R,5R)-3-hydroxy-4,5-bis[(3,4,5-trihydroxybenzoyl)oxy]cyclohexene-1-carboxylic acid	0.9793980526032751	0.019448001119133914	Up	21542931.746666666	42474961.806666665
SL	Leaf	10	Drought_vs_Control	Norharman	-0.929673064	0.026403802490798763	Down	4067330.467	2135256.15
SL	Leaf	10	Drought_vs_Control	LysoPE(P-18:1(9Z)/0:0)	1.775418195630962	0.02857485765800583	Up	485444.5178	1661857.3133333335
SL	Leaf	10	Drought_vs_Control	3-hydroxy-1-(4-hydroxy-3-methoxyphenyl)propan-1-one	-0.983869564	0.04492303195704974	Down	20662827.52	10447575.060333334
SL	Leaf	10	Drought_vs_Control	1-(3-Methylbutanoyl)-6-apiosylglucose	-0.844634687	0.016415190830457737	Down	7609593.893666667	4237416.018666667
SL	Leaf	10	Drought_vs_Control	Eriojaposide B	-0.804220602	0.03256377727881608	Down	14999055.783333333	8589529.906
SL	Leaf	10	Drought_vs_Control	2,2'-dideoxy-alpha,alpha-trehalose	-0.790096076	0.034384550758733576	Down	23875969.023333333	13807606.082666667
SL	Leaf	10	Drought_vs_Control	Caffeoyl C1-glucuronide	-0.92756257	0.02446331113772776	Down	8607148.718	4525172.618333333
SL	Leaf	10	Drought_vs_Control	7-[5-Hydroxy-2-[oct-2-en-1-ylidene]-3-oxocyclopentyl]hept-5-enoylcarnitine	2.9810959703936226	0.009548589107504718	Up	3837601.6866666665	30301156.423333336
SL	Leaf	10	Drought_vs_Control	3-(Indol-3-yl)lactoyl-CoA	-2.075881059	0.016769479699670912	Down	7424727.802	1761075.8863333333
SL	Leaf	26	Drought_vs_Control	2,3,12,13-tetrahydroxy-14-(hydroxymethyl)-5,9-dimethyltetracyclo[11.2.1.01,10.04,9]hexadecane-5-carboxylic acid	-2.554044609	2.941323197331327e-6	Down	19403931.746666666	3304043.0753333336
SL	Leaf	26	Drought_vs_Control	Maleic acid	1.6082061956394147	0.0181484913314073	Up	113759119.66666667	346820313.6666667
SL	Leaf	26	Drought_vs_Control	2,3,12,14-tetrahydroxy-14-(hydroxymethyl)-5,9-dimethyltetracyclo[11.2.1.01,10.04,9]hexadecane-5-carboxylic acid	-2.554044609	2.941323197331327e-6	Down	19403931.746666666	3304043.0753333336
SL	Leaf	26	Drought_vs_Control	(1S,5S,8R,9S)-9-hydroxy-9-(hydroxymethyl)-2,5-dimethyltricyclo[6.3.0.01,5]undec-2-ene-3-carboxylic acid	-0.927060035	0.04973043155729368	Down	7192130.834	3782550.204
SL	Leaf	26	Drought_vs_Control	3-Phenylpropanoic acid	1.3380859365092947	0.030267756549054312	Up	1036225.0740333333	2619739.4529999997
SL	Leaf	26	Drought_vs_Control	(3aR,5S,7S,8R,8aS,9aR)-7,8-dihydroxy-5,8a-dimethyl-1-methylene-4,5,5a,6,7,8,9,9a-octahydro-3aH-azuleno[6,5-b]furan-2-one	-0.927060035	0.04973043155729368	Down	7192130.834	3782550.204
SL	Leaf	26	Drought_vs_Control	3-Hydroxyoctanoic acid	-0.711871958	0.02974649061827486	Down	1141130.177	696691.2845666667
SL	Leaf	26	Drought_vs_Control	p-Toluquinone	3.290064344266609	0.0037317856600166503	Up	58996567.42666667	577078373.8
SL	Leaf	26	Drought_vs_Control	(1S,5R,8S,9S)-7,9-dihydroxy-2,5,9-trimethyltricyclo[6.3.0.01,5]undec-2-ene-3-carboxylic acid	-0.927060035	0.04973043155729368	Down	7192130.834	3782550.204
SL	Leaf	26	Drought_vs_Control	Coniferol	-1.807806832	0.0026812431858672784	Down	20731355.666666668	5921389.3703333335
SL	Leaf	26	Drought_vs_Control	(S)-3,4-Dihydroxybutyric acid (lithium hydrate)	0.903977966910671	0.01893965914933286	Up	17901907.906666666	33498379.79
SL	Leaf	26	Drought_vs_Control	(1R,5R,8S)-2,3-dihydroxy-2,10,10-trimethyltricyclo[6.3.0.01,5]undec-6-ene-6-carboxylic acid	-0.927060035	0.04973043155729368	Down	7192130.834	3782550.204
SL	Leaf	26	Drought_vs_Control	Forskolin	-1.802474223	0.029036703305133176	Down	93018372.55333333	26666740.17
SL	Leaf	26	Drought_vs_Control	Benzoic acid	3.290064344266609	0.0037317856600166503	Up	58996567.42666667	577078373.8
SL	Leaf	26	Drought_vs_Control	Malic acid	1.3428269682111043	0.01542147687462281	Up	2250883881	5709318714.333333
SL	Leaf	26	Drought_vs_Control	3a,8-dihydroxy-3,5a,9-trimethyl-4,5,6,7,8,9b-hexahydro-3H-benzo[g]benzofuran-2-one	-0.927060035	0.04973043155729368	Down	7192130.834	3782550.204
SL	Leaf	26	Drought_vs_Control	4-Allylcatechol	1.3380859365092947	0.030267756549054312	Up	1036225.0740333333	2619739.4529999997
SL	Leaf	26	Drought_vs_Control	Pinobanksin	0.6730567921621692	0.03828360874860695	Up	55514666.76	88515233.72
SL	Leaf	26	Drought_vs_Control	N-Acetylmuramic acid	1.395942056798467	0.00701493664944213	Up	6516173.502333334	17147984.046666667
SL	Leaf	26	Drought_vs_Control	Glutamate	-2.045761718	0.01170179699019583	Down	57198000.53	13853043.767666666
SL	Leaf	26	Drought_vs_Control	Tropolone	3.290064344266609	0.0037317856600166503	Up	58996567.42666667	577078373.8
SL	Leaf	26	Drought_vs_Control	L-Azetidine-2-carboxylic acid	-1.322404946	0.025353696229593093	Down	15926288.926666668	6368410.287
SL	Leaf	26	Drought_vs_Control	Isobutyrylglycine	1.0820013429516235	0.01405068797086186	Up	938239.4733666667	1986225.5313333333
SL	Leaf	26	Drought_vs_Control	Linoleic acid	0.64560709432454	0.03954181922875208	Up	1116096904	1746019156.3333333
SL	Leaf	26	Drought_vs_Control	6-hydroxy-1,5-dimethoxy-xanthen-9-one	0.6730567921621692	0.03828360874860695	Up	55514666.76	88515233.72
SL	Leaf	26	Drought_vs_Control	17-ODYA	0.64560709432454	0.03954181922875208	Up	1116096904	1746019156.3333333
SL	Leaf	26	Drought_vs_Control	2'-Deoxyadenosine 5'-monophosphate (dAMP)	1.2897835360883712	0.046450468653510865	Up	2331264.474	5699740.426333333
SL	Leaf	26	Drought_vs_Control	Val-Val	-2.653946017	0.019611929840287753	Down	24657306.44333333	3917673.823
SL	Leaf	26	Drought_vs_Control	o-Tyrosine	3.3715838346256866	0.025143466180816053	Up	66350146.75666667	686735905.7333333
SL	Leaf	26	Drought_vs_Control	Tyrosine	3.3715838346256866	0.025143466180816053	Up	66350146.75666667	686735905.7333333
SL	Leaf	26	Drought_vs_Control	(2R,3S,4S,5R,6S)-2-[(3,4,5-trihydroxytetrahydropyran-2-yl)oxymethyl]-6-(3,4,5-trimethoxyphenoxy)tetrahydropyran-3,4,5-triol	1.0716286365486565	0.029698827053487906	Up	2653575.1203333335	5577296.723333333
SL	Leaf	26	Drought_vs_Control	Leucylphenylalanine	-1.818168925	0.04861581939405456	Down	41791812.050000004	11851349.847333333
SL	Leaf	26	Drought_vs_Control	Aspartate	-2.742141651	0.0016286347898717198	Down	67222916.28999999	10047325.219999999
SL	Leaf	26	Drought_vs_Control	Tryptophan	4.566958669282686	0.01814770380513668	Up	46159907.67666666	1094098644
SL	Leaf	26	Drought_vs_Control	Acetylproline	0.619886812499156	0.049878818633235233	Up	33865180.17666667	52042471.74
SL	Leaf	26	Drought_vs_Control	2-Hydroxyoctanoic acid	-0.711871958	0.02974649061827486	Down	1141130.177	696691.2845666667
SL	Leaf	26	Drought_vs_Control	Heptadecanoic acid	0.9405009644648871	0.018272537679599545	Up	13052119	25049555.63
SL	Leaf	26	Drought_vs_Control	4-Acetamidobutyric acid	1.0820013429516235	0.01405068797086186	Up	938239.4733666667	1986225.5313333333
SL	Leaf	26	Drought_vs_Control	Purine	0.903977966910671	0.01893965914933286	Up	17901907.906666666	33498379.79
SL	Leaf	26	Drought_vs_Control	3-Amino-3-(4-hydroxyphenyl)propanoic acid	3.3715838346256866	0.025143466180816053	Up	66350146.75666667	686735905.7333333
SL	Leaf	26	Drought_vs_Control	Barlerin	1.4019462524579254	0.03339096685122099	Up	6860796.566	18130192.54
SL	Leaf	26	Drought_vs_Control	N-Methylglutamic acid	1.4722902758516159	0.002283134447384429	Up	1973586.9896666666	5475954.222333333
SL	Leaf	26	Drought_vs_Control	2-[(3S,3aR,5R,7aS)-3a-acetyl-3-hydroxy-7a-methyl-2,3,4,5,6,7-hexahydro-1H-inden-5-yl]prop-2-enoic acid	-0.927060035	0.04973043155729368	Down	7192130.834	3782550.204
SL	Leaf	26	Drought_vs_Control	Leu-Leu	-2.202824448	0.04288591075775043	Down	8786626.812666666	1908560.5696666667
SL	Leaf	26	Drought_vs_Control	Ile-Leu	-2.202824448	0.04288591075775043	Down	8786626.812666666	1908560.5696666667
SL	Leaf	26	Drought_vs_Control	Leu-Ile	-2.202824448	0.04288591075775043	Down	8786626.812666666	1908560.5696666667
SL	Leaf	26	Drought_vs_Control	[3-[2,3-dihydroxypropoxy(hydroxy)phosphoryl]oxy-2-hydroxypropyl] 14-methylpentadecanoate	3.4920151004181874	0.04868122674906807	Up	15022549.646666666	169022662.46666667
SL	Leaf	26	Drought_vs_Control	Vanillic acid	0.7783751529550784	0.0012440598177172343	Up	44120160.17333333	75674811.76333334
SL	Leaf	26	Drought_vs_Control	3,7-dihydroxy-9-methoxy-1-methyl-benzo[c]chromen-6-one	0.6730567921621692	0.03828360874860695	Up	55514666.76	88515233.72
SL	Leaf	26	Drought_vs_Control	(6aR,12aR)-12a-hydroxy-2,3,9-trimethoxy-6,6a-dihydrochromeno[3,4-b]chromen-12-one	-1.291280267	0.035369640655912395	Down	388937175.8333333	158915172.34666666
SL	Leaf	26	Drought_vs_Control	(2R)-7-hydroxy-8-(2-hydroxyethyl)-5-methoxy-2-methyl-chroman-4-one	1.8084525467573855	0.027317028294288045	Up	3338587.9006666667	11693951.207666667
SL	Leaf	26	Drought_vs_Control	5'-Methylthioadenosine	-1.624171993	0.028313906084649666	Down	67876010.45	22018707.376666665
SL	Leaf	26	Drought_vs_Control	1,6-dihydroxy-3-methoxy-8-methyl-xanthen-9-one	0.6730567921621692	0.03828360874860695	Up	55514666.76	88515233.72
SL	Leaf	26	Drought_vs_Control	Allysine	1.0820013429516235	0.01405068797086186	Up	938239.4733666667	1986225.5313333333
SL	Leaf	26	Drought_vs_Control	Oxybenzone	1.3148251176722403	0.04746239693412529	Up	6005330.666333334	14939591.586666668
SL	Leaf	26	Drought_vs_Control	2-Aminopimelate	1.2921922746902577	0.011812078751188839	Up	2932747.4816666665	7182296.097333333
SL	Leaf	26	Drought_vs_Control	5,7-dihydroxy-2-(4-hydroxy-3-methoxy-phenyl)-3-[3,4,5-trihydroxy-6-[[(2R,3R,4R,5R,6S)-3,4,5-trihydroxy-6-methyl-tetrahydropyran-2-yl]oxymethyl]tetrahydropyran-2-yl]oxy-chromen-4-one	-1.530194296	0.01903304973276468	Down	31033999.31	10744924.39
SL	Leaf	26	Drought_vs_Control	12-Oxo-phytodienoic acid	1.1089707469031644	0.01332800761665928	Up	126711388.83666666	273305964.8666667
SL	Leaf	26	Drought_vs_Control	(Z)-5-[(1S,2R,4aR,8aR)-5-(hydroxymethyl)-1,2,4a-trimethyl-2,3,4,7,8,8a-hexahydronaphthalen-1-yl]-3-(hydroxymethyl)pent-2-enoic acid	-1.367769764	0.012150855313242857	Down	26016581.71	10081160.015333334
SL	Leaf	26	Drought_vs_Control	Abietin	-1.959581122	0.0020962164680231985	Down	17107617.46	4398421.383333334
SL	Leaf	26	Drought_vs_Control	3-hydroxy-3-methyl-5-oxo-5-[[(2R,3S,4S,5R,6S)-3,4,5-trihydroxy-6-(2-methyl-4-oxopyran-3-yl)oxyoxan-2-yl]methoxy]pentanoic acid	-1.241344184	0.019939342421271485	Down	342608688.26666665	144916066.63333333
SL	Leaf	26	Drought_vs_Control	2,3-dihydroxypropyl hexadecanoate [IIN-based on	-0.750315896	0.03448323028929445	Down	38913146.49666667	23132829.573333334
SL	Leaf	26	Drought_vs_Control	Corymbosin	-1.267757506	0.030020995137418276	Down	297525346.3	123563708.07333334
SL	Leaf	26	Drought_vs_Control	Chrysanthemic Acid	0.9649139596507722	0.03409321275974477	Up	19181566.856666666	37441403.92666666
SL	Leaf	26	Drought_vs_Control	SALICIN	0.9298839643801157	0.03462683988894424	Up	7164050.257999999	13648395.21
SL	Leaf	26	Drought_vs_Control	2-O-β-D-Glucopyranosyl-L-ascorbic acid	0.7245219704252736	1.5695632265029765e-5	Up	73436591.75	121343176.13333334
SL	Leaf	26	Drought_vs_Control	8-(2-hexylcyclopropyl)octanoic acid	1.2920956857493322	0.021149509476144232	Up	5565118.581666666	13628058.256666666
SL	Leaf	26	Drought_vs_Control	ruscogenin	-1.709115621	0.005858777429517142	Down	14727924.593333334	4504498.886
SL	Leaf	26	Drought_vs_Control	Gibberellin A4	1.1367873466191962	0.006833247734192711	Up	74016094.47	162754593.76666668
SL	Leaf	26	Drought_vs_Control	PC(36:6)	2.5733369095818173	4.8054311251589395e-4	Up	1836391.8704666668	10929919.422333334
SL	Leaf	26	Drought_vs_Control	Fragilin	4.266027027964721	0.003610725550801032	Up	1229872.4450666667	23662584.023333333
SL	Leaf	26	Drought_vs_Control	delta9-Tetrahydrocannabinol	-4.421120316	0.03975571913212159	Down	236115336.9	11021339.19
SL	Leaf	26	Drought_vs_Control	4-[4-[hydroxy-(4-hydroxy-3-methoxyphenyl)methyl]-3-(hydroxymethyl)oxolan-2-yl]-2-methoxyphenol	0.7169409467881198	0.013277538482584993	Up	12242149.206666667	20122336.09
SL	Leaf	26	Drought_vs_Control	13-alpha-(21)-Epoxyeurycomanone	1.9441497142360653	0.04919237702392194	Up	4674210.259666666	17986871.183333334
SL	Leaf	26	Drought_vs_Control	3-Aminoisobutyric acid	0.878649712657111	0.03737142931959455	Up	94781050.21333334	174269520.3
SL	Leaf	26	Drought_vs_Control	2-(3,7-Dimethyl-2,6-octadienyl)-4-hydroxy-6-methoxyacetophenone	-0.633687684	0.026780497960941285	Down	60682560.846666664	39111538.446666665
SL	Leaf	26	Drought_vs_Control	Ephedrannin_A	4.331129190792891	0.0032455051950563865	Up	26976.59689	542983.9142
SL	Leaf	26	Drought_vs_Control	Ingenol	-0.753933564	0.04822555839644753	Down	58373284.24333333	34614456.03
SL	Leaf	26	Drought_vs_Control	Vasicinol	4.813508870082007	0.007106368782405785	Up	54580357.79	1534782832
SL	Leaf	26	Drought_vs_Control	2-Pyrrolidinone	0.8000574425279011	0.022780211877330918	Up	22258909.483333334	38756555.483333334
SL	Leaf	26	Drought_vs_Control	Dihydroactinidiolide	-1.868355255	0.025685744704737563	Down	79936394.14666668	21893418.526666667
SL	Leaf	26	Drought_vs_Control	4-Methylcoumarin	0.6216206890366168	0.0052064608340563374	Up	29749372.596666668	45772463.22
SL	Leaf	26	Drought_vs_Control	6-O-p-Hydroxybenzoylaucubin	1.5599819749997093	0.011783584066041113	Up	11269164.9	33227150.676666666
SL	Leaf	26	Drought_vs_Control	Luteolin 7-glucuronide	1.565952719838555	0.03632139615329938	Up	883335.9077666667	2615318.738
SL	Leaf	26	Drought_vs_Control	4-Acetyl-2-methoxyphenyl 6-O-(6-deoxy-alpha-L-mannopyranosyl)-beta-D-glucopyranoside	1.0831456402785415	0.049987800579607666	Up	9295122.896666666	19693117.113333333
SL	Leaf	26	Drought_vs_Control	[(2S)-2-hydroxy-3-[hydroxy-[(2R,3R,5S,6R)-2,3,4,5,6-pentahydroxycyclohexyl]oxyphosphoryl]oxypropyl] (Z)-octadec-12-enoate	3.2803906726277554	0.04122867111028414	Up	3007723.743333333	29223614.76
SL	Leaf	26	Drought_vs_Control	(2S,3R,4R,5R,6S)-2-[(2R,3R,4S,5R,6R)-2-[2-(3,4-dihydroxyphenyl)ethoxy]-3,5-dihydroxy-6-(hydroxymethyl)oxan-4-yl]oxy-6-methyloxane-3,4,5-triol	2.0778866761888826	0.02676525349950676	Up	298343957.4	1259573350
SL	Leaf	26	Drought_vs_Control	5-nonadecylbenzene-1,3-diol	-1.679306483	0.023039822047722133	Down	27027339.276666667	8438818.963
SL	Leaf	26	Drought_vs_Control	1(4H)-Naphthalenone, 4a,5,6,7,8,8a-hexahydro-4-[(3R)-3-hydroxy-3-methyl-4-penten-1-yl]-3,4a,8,8-tetramethyl-, (4S,4aR,8aS)-	1.4437385599233348	0.017416183666936706	Up	24708554.346666664	67213412.99666667
SL	Leaf	26	Drought_vs_Control	Sterebin_A	0.94580471594391	0.022044145451993954	Up	10416261.31	20064459.073333334
SL	Leaf	26	Drought_vs_Control	(2E)-3-[(1R,4S,7R,7aR)-1-Hydroxy-3,7-dimethyl-2,4,5,6,7,7a-hexahydro-1H-inden-4-yl]-2-methylacrylic acid	-0.736438982	0.039131467622089404	Down	41313157.236666664	24796944.063333333
SL	Leaf	26	Drought_vs_Control	Daurisoline	1.3099603003495153	0.024667835108971144	Up	13918829.05	34509609.45666666
SL	Leaf	26	Drought_vs_Control	2,3-dihydroxypropyl palmitate	0.8041224909269836	0.0020223292038691197	Up	147637030.36666667	257786571.76666665
SL	Leaf	26	Drought_vs_Control	PC(39:7)	-1.044911525	0.026655560289035214	Down	17672955.44333333	8565633.152333334
SL	Leaf	26	Drought_vs_Control	Pentadecanedioic_acid	-1.699865589	0.04903132770130233	Down	62917631.596666664	19366976.933333334
SL	Leaf	26	Drought_vs_Control	Gallic acid hexoside	2.9478565892112267	0.016654591282523962	Up	77343966.96000001	596787474.4666667
SL	Leaf	26	Drought_vs_Control	7-hydroxy-2-[4-[(2S,3R,4S,5S,6R)-3,4,5-trihydroxy-6-(hydroxymethyl)oxan-2-yl]oxyphenyl]-2,3-dihydrochromen-4-one	1.5444326837884048	0.008843319356734993	Up	2723015.9086666666	7942747.247333334
SL	Leaf	26	Drought_vs_Control	9R,10R)-10-acetoxy-8,8-dimethyl-2-oxo-2,8,9,10-tetrahydropyrano[2,3-f]chromen-9-yl 3-methylbutanoate	-2.058786616	0.02045787227355096	Down	3844378.937	922719.4242666666
SL	Leaf	26	Drought_vs_Control	ACARBOSE	1.4759871109270313	0.0350830196517766	Up	341537.61373333336	950068.5312333333
SL	Leaf	26	Drought_vs_Control	Dieporeticenin	-1.527948894	0.013962062846625696	Down	25495234.23666667	8840983.041333333
SL	Leaf	26	Drought_vs_Control	Capillanol	-1.329776108	0.0196739115767464	Down	16455946.75	6546668.908333333
SL	Leaf	26	Drought_vs_Control	Panaxynol	-1.57566163	0.042984143754131114	Down	23144136.546666667	7764608.612333333
SL	Leaf	26	Drought_vs_Control	dehydrocostus lactone	-0.612589333	0.038044446722786056	Down	25740427.38	16834801.076666668
SL	Leaf	26	Drought_vs_Control	Osajin	0.9255041098171138	0.0020384978677972024	Up	980056.2905	1861467.7596666666
SL	Leaf	26	Drought_vs_Control	Columbaridione	-1.214813561	0.032980793781801604	Down	6794905.490999999	2927440.6543333335
SL	Leaf	26	Drought_vs_Control	Aloe-emodin-8-O-beta-D-glucopyranoside	-0.660343168	0.010249018212656827	Down	2550141.4033333333	1613545.2956666667
SL	Leaf	26	Drought_vs_Control	5(S)-5-carboxystrictosidine	-0.75172273	0.010640507161706064	Down	1153896.4563333334	685292.1379
SL	Leaf	26	Drought_vs_Control	4-hydroxy-3-tetratrenylbenzoic acid	-0.984903223	0.022284319353814343	Down	9629057.608	4865173.942666667
SL	Leaf	26	Drought_vs_Control	erythro-(7R,8S)-Dadahol B	-2.094791158	0.024885681475924036	Down	49391413.016666666	11562625.98
SL	Leaf	26	Drought_vs_Control	Flavone base + 4O, C-Pen, C-Hex	-1.937445769	0.012783484885914683	Down	13815472.433333334	3606919.4953333335
SL	Leaf	26	Drought_vs_Control	Indomethacin	1.3511197903320924	0.03257122026555295	Up	6822141.800666667	17403970.03
SL	Leaf	26	Drought_vs_Control	Brosimacutin_I	1.0854083608751608	0.00374762861278574	Up	28881588.433333334	61286038.42
SL	Leaf	26	Drought_vs_Control	2-Acetamido-3-hydroxypropanoic acid	-3.868251242	1.7639521376180803e-5	Down	267057439.13333333	18287107.828333333
SL	Leaf	26	Drought_vs_Control	3-Deoxycaryoptinol	-2.861384821	0.02635782563037238	Down	10606309.92	1459491.7786666667
SL	Leaf	26	Drought_vs_Control	methyl (1S,4aS,7aS)-5'-oxo-1-[(2S,3R,4S,5S,6R)-3,4,5-trihydroxy-6-(hydroxymethyl)oxan-2-yl]oxy-4'-[(1S)-1-[(E)-3-[4-[(2S,3R,4S,5S,6R)-3,4,5-trihydroxy-6-(hydroxymethyl)oxan-2-yl]oxyphenyl]prop-2-enoyl]oxyethyl]spiro[4a,7a-dihydro-1H-cyclopenta[c]pyran-7,2'-furan]-4-carboxylate	-1.103401206	0.02134870657182057	Down	11046205.958666667	5141102.662333333
SL	Leaf	26	Drought_vs_Control	[8-[2-(3-methylbutanoyloxy)propan-2-yl]-2-oxo-8,9-dihydrofuro[2,3-h]chromen-9-yl] 3-methylbutanoate	-1.323767831	0.004082741362029901	Down	45431000.45	18149241.35666667
SL	Leaf	26	Drought_vs_Control	Crocetindial/_Crocetin_dialdehyde	-1.810958448	0.04840117998511731	Down	239869062.76666665	68363049.07666667
SL	Leaf	26	Drought_vs_Control	Convallatoxin	-5.665467367	0.04130223493242456	Down	48045511.33333333	946623.3282
SL	Leaf	26	Drought_vs_Control	Deacetylisoipecoside	1.6643103772702683	0.045550451103235176	Up	3761213.7456666664	11921622.350333333
SL	Leaf	26	Drought_vs_Control	[14-hydroxy-3-[4-methoxy-6-methyl-5-[3,4,5-trihydroxy-6-[[3,4,5-trihydroxy-6-(hydroxymethyl)oxan-2-yl]oxymethyl]oxan-2-yl]oxyoxan-2-yl]oxy-10,13-dimethyl-17-(5-oxo-2H-furan-3-yl)-1,2,3,4,5,6,7,8,9,11,12,15,16,17-tetradecahydrocyclopenta[a]phenanthren-16-yl] acetate [IIN-based on	1.6726248823791023	0.025435030657522138	Up	736896.1903666666	2349181.5016666665
SL	Leaf	26	Drought_vs_Control	2-Propenoic acid, 3-(4-hydroxy-3-methoxyphenyl)-, (1aS,1bS,2S,5aR,6S,6aS)-2-(beta-D-glucopyranosyloxy)-1a,1b,2,5a,6,6a-hexahydro-1a-(hydroxymethyl)oxireno[4,5]cyclopenta[1,2-c]pyran-6-yl ester, (2E)-	2.962134442204136	0.047299705827125844	Up	16865487.705333333	131428703.16666666
SL	Leaf	26	Drought_vs_Control	Mulberrofuran_E	1.65916034858126	0.008092135020490861	Up	8429475.937333334	26623037.74
SL	Leaf	26	Drought_vs_Control	Pilosanol_A	3.2775984652786674	0.044956689636077664	Up	2743190.9244999997	26601828.366666667
SL	Leaf	26	Drought_vs_Control	1,2-Dioleoyl-rac-glycerol	-1.875350507	0.0061846050928906745	Down	9711713.915333332	2647031.5983333336
SL	Leaf	26	Drought_vs_Control	Rhodinyl Acetate	-1.45185719	0.006372774483244084	Down	1784420.7806666666	652295.9898666667
SL	Leaf	26	Drought_vs_Control	2''-O-Feruloylorientin	1.1654775155759676	0.04932845068480228	Up	168605245.56666666	378194121.03333336
SL	Leaf	26	Drought_vs_Control	PHYSALIN_B	2.239750335250485	0.012687590737304836	Up	3020695.879	14267209.446666667
SL	Leaf	26	Drought_vs_Control	6'-Hydroxy-2,3,4,5,2',3',4'-heptamethoxychalcone	3.070514658267563	0.004958686780043819	Up	4718724.862	39640732.376666665
SL	Leaf	26	Drought_vs_Control	beta-D-Fructofuranosyl 6-O-benzoyl-alpha-D-glucopyranoside	1.727693004960963	0.028284769250453208	Up	1956706.26	6480567.705
SL	Leaf	26	Drought_vs_Control	asperuloside	-1.455198447	0.048917316197436715	Down	3001410.2413333333	1094629.0713333334
SL	Leaf	26	Drought_vs_Control	aschantin	2.3471228002573175	0.013504843895957642	Up	686731.7705333333	3494149.689
SL	Leaf	26	Drought_vs_Control	ginnalin A	-1.285709017	0.03270027313324468	Down	1329494.0150000001	545317.4646666666
SL	Leaf	26	Drought_vs_Control	Tejedine	0.9462726346617447	0.01416070825979295	Up	8462493.683333334	16306276.59
SL	Leaf	26	Drought_vs_Control	leonurine	0.909039173544994	0.035033617688747576	Up	8638145.656666666	16220662.246666666
SL	Leaf	26	Drought_vs_Control	Kuwanon C	1.1014002996549763	0.040273784453478324	Up	11475948.525333334	24623122.12
SL	Leaf	26	Drought_vs_Control	Melochinone	0.8595167553933335	0.02163925730520906	Up	52832176.62	95860309.88666667
SL	Leaf	26	Drought_vs_Control	Canavanine	-1.303166803	0.018462166437674638	Down	127009520.73333333	51468792.57333333
SL	Leaf	26	Drought_vs_Control	1,4-Diacetylbenzene	-1.842868105	0.0022864680513603863	Down	307819331.03333336	85809883.51
SL	Leaf	26	Drought_vs_Control	n6,2'-o-dibutyryladenosine	1.1340197100899123	0.0413645096742617	Up	7552096.041333334	16574538.803333333
SL	Leaf	26	Drought_vs_Control	2-Hydroxysterculic acid	-0.998970284	0.04625064166354828	Down	11825206.752333334	5916824.972
SL	Leaf	26	Drought_vs_Control	3-Hydroxy-10'-apo-b,y-carotenal	-0.941717832	0.014072088686145467	Down	131075894.13333334	68239763.68
SL	Leaf	26	Drought_vs_Control	QUINGESTANOL ACETATE	-2.14151359	0.011488778113486163	Down	213861783.9	48470037.79333334
SL	Leaf	26	Drought_vs_Control	1-alpha-linolenoyl-sn-glycero-3-phosphocholine	2.63826712395385	0.04974241952628132	Up	18953444.616666667	118001001.00333335
SL	Leaf	26	Drought_vs_Control	Anhydrorhodovibrin	2.1102190592128127	0.03962325523154249	Up	386759.53086666664	1669860.7586666667
SL	Leaf	26	Drought_vs_Control	Hericene C	-2.241066405	0.03929303211878364	Down	35813267.75666667	7575577.398
SL	Leaf	26	Drought_vs_Control	Epigallocatechin 3-p-coumaroate	2.7700109847605785	0.026027698774574268	Up	1097914.6959666666	7489020.045333333
SL	Leaf	26	Drought_vs_Control	Benzyl alcohol beta-rutinoside	-1.118105846	0.007784144239692316	Down	268067387.86666667	123498187.7
SL	Leaf	26	Drought_vs_Control	16,17-dihydro-16alpha,17-dihydroxy gibberellin A12	1.9736900720693575	0.02576659839745396	Up	21005819.886666667	82504863.7
SL	Leaf	26	Drought_vs_Control	Tetracosa-13,16-dienoylcarnitine	1.3536492546340253	0.002068838626064163	Up	5327244.804666667	13614186.126666667
SL	Leaf	26	Drought_vs_Control	Ascorbyl palmitate	-2.638857099	0.018648484612524878	Down	11853255.660333334	1903103.9493333332
SL	Leaf	26	Drought_vs_Control	5-Carboxypyranocyanidin 3-O-beta-glucopyranoside [M]	1.6955632818336048	0.03299120401268879	Up	2716611.0209999997	8799193.447333334
SL	Leaf	26	Drought_vs_Control	Trideca-2,4,6-trienoylcarnitine	-2.725998288	0.03400509798784214	Down	585971534.8666667	88566455.99
SL	Leaf	26	Drought_vs_Control	1-O-E-Cinnamoyl-(6-arabinosylglucose)	0.7533707576216343	0.012256503779496115	Up	3424342.9006666667	5772506.660333334
SL	Leaf	26	Drought_vs_Control	3-O-beta-Galactopyranosylproanthocyanidin A5'	-3.090393831	0.013221532354594081	Down	938140.3035333334	110145.4477
SL	Leaf	27	Rewater_vs_Control	Maleic acid	1.2062723265324078	0.03566729316032599	Up	103536522.8	238900868.53333333
SL	Leaf	27	Rewater_vs_Control	(2Z,6E,10E)-12-hydroxy-6,10-dimethyl-2-(4-methylpent-3-enyl)dodeca-2,6,10-trienoic acid	-0.852722435	0.04182205529689472	Down	5899202823.666667	3266617598
SL	Leaf	27	Rewater_vs_Control	Epigallocatechin	-1.170241885	0.01086444980933534	Down	918946708.9666667	408331061.1333333
SL	Leaf	27	Rewater_vs_Control	(1R,8S,9S)-3,4,8-trihydroxy-5-isopropyl-11,11-dimethyl-16-oxatetracyclo[7.5.2.01,10.02,7]hexadeca-2,4,6-trien-15-one	1.2022867681434493	0.017828895190525024	Up	3237118.972666667	7448743.882666666
SL	Leaf	27	Rewater_vs_Control	(+)-Gallocatechin	-1.170241885	0.01086444980933534	Down	918946708.9666667	408331061.1333333
SL	Leaf	27	Rewater_vs_Control	Coniferol	-1.535428841	0.01631382841745138	Down	29768003.213333335	10269269.861333333
SL	Leaf	27	Rewater_vs_Control	(-)-Gallocatechin	-1.170241885	0.01086444980933534	Down	918946708.9666667	408331061.1333333
SL	Leaf	27	Rewater_vs_Control	Malic acid	1.1356135420942308	0.04424127433828273	Up	2080344545	4570766209.333333
SL	Leaf	27	Rewater_vs_Control	Octadecanedioic acid	1.17575582176218	0.005579707619595928	Up	42598014.50666667	96233687.4
SL	Leaf	27	Rewater_vs_Control	(2S,3R,4R,5R,6R)-2-methyl-6-[[(2R,3S,4S,5R,6R)-3,4,5-trihydroxy-6-(2-phenylethoxy)tetrahydropyran-2-yl]methoxy]tetrahydropyran-3,4,5-triol	0.5866649212147068	0.023235887652228445	Up	11876679.01	17836053.143333334
SL	Leaf	27	Rewater_vs_Control	(S)-Abscisic acid	1.221023599130157	0.035681656965515736	Up	29925252.656666666	69759370.76333334
SL	Leaf	27	Rewater_vs_Control	DMCM (hydrochloride)	1.6227907806170698	0.017557441772751297	Up	3347119.185666667	10308129.806666667
SL	Leaf	27	Rewater_vs_Control	(2R)-2-[(3S,5R,10S,13R,14R,17R)-3-hydroxy-4,4,10,13,14-pentamethyl-2,3,5,6,7,11,12,15,16,17-decahydro-1H-cyclopenta[a]phenanthren-17-yl]-6-methyl-5-methylene-heptanoic acid	4.898509063998604	0.046604397184418986	Up	165992.6498	4950932.668666666
SL	Leaf	27	Rewater_vs_Control	p-Hydroxymandelic acid	1.0103398662015683	0.049305858040721816	Up	21942636.32	44200930.36
SL	Leaf	27	Rewater_vs_Control	4-[1-hydroxy-2-(methylamino)ethyl]benzene-1,2-diol	0.9398870663129995	0.047248508076145404	Up	56677201.50666667	108728300
SL	Leaf	27	Rewater_vs_Control	2,3-Dimethylphenol	-1.616515062	0.040040127658045904	Down	1085056.502	353861.10676666663
SL	Leaf	27	Rewater_vs_Control	2,6-Dimethylphenol	-1.616515062	0.040040127658045904	Down	1085056.502	353861.10676666663
SL	Leaf	27	Rewater_vs_Control	4-Ethylphenol	-1.616515062	0.040040127658045904	Down	1085056.502	353861.10676666663
SL	Leaf	27	Rewater_vs_Control	2,5-Dimethylphenol	-1.616515062	0.040040127658045904	Down	1085056.502	353861.10676666663
SL	Leaf	27	Rewater_vs_Control	3-Ethylphenol	-1.616515062	0.040040127658045904	Down	1085056.502	353861.10676666663
SL	Leaf	27	Rewater_vs_Control	4-hydroxy-3',6-dimethoxy-5'-methyl-spiro[benzofuran-2,4'-cyclohex-2-ene]-1',3-dione	1.2166307857467233	0.044368502174440876	Up	2905739.416333333	6753035.376
SL	Leaf	27	Rewater_vs_Control	5,5,6b-trimethyl-3a,4,6,6a-tetrahydro-1H-cyclopropa[e]indene-1a,2-dicarboxylic acid	1.221023599130157	0.035681656965515736	Up	29925252.656666666	69759370.76333334
SL	Leaf	27	Rewater_vs_Control	gamma-CEHC (gamma-Carboxyethyl hydrochroman)	1.221023599130157	0.035681656965515736	Up	29925252.656666666	69759370.76333334
SL	Leaf	27	Rewater_vs_Control	(4aR,6aS,9aR)-1,8,8-trimethyl-2-oxo-1,4,4a,6a,7,9-hexahydropentaleno[1,6a-c]pyran-5-carboxylic acid	1.221023599130157	0.035681656965515736	Up	29925252.656666666	69759370.76333334
SL	Leaf	27	Rewater_vs_Control	Altretamine	2.244139584466349	0.001324645223885975	Up	74945540.55666667	355057855.56666666
SL	Leaf	27	Rewater_vs_Control	OMEGA-HYDROXYDODECANOIC ACID	0.8908916041150194	0.03820535970937983	Up	57927213.76	107415693.2
SL	Leaf	27	Rewater_vs_Control	Abietin	-1.430402599	0.024753954567898067	Down	19437206.686666667	7211735.076
SL	Leaf	27	Rewater_vs_Control	Secalonic acid A	-1.824589351	0.0052596762699246204	Down	19531397.91	5514132.573
SL	Leaf	27	Rewater_vs_Control	Ethanone, 1-[4-(beta-D-glucopyranosyloxy)-2,6-dihydroxyphenyl]-	0.5877819624481719	0.005562260052015488	Up	7335644.351666667	11024991.65
SL	Leaf	27	Rewater_vs_Control	Avocadienofuran	-0.912311201	0.01025627180398121	Down	25300617.196666665	13443058.203333333
SL	Leaf	27	Rewater_vs_Control	Ferruginol	1.255260968934912	0.04710048975426939	Up	23772609.436666667	56747673.24333333
SL	Leaf	27	Rewater_vs_Control	Pterosin B	0.7394114782455575	0.049876502395527704	Up	8583935.584	14330834.613333333
SL	Leaf	27	Rewater_vs_Control	isomer of dihydrophaseic acid	1.2998654906952711	0.012436112689546263	Up	20485084.596666668	50435492.35666667
SL	Leaf	27	Rewater_vs_Control	bergenin	0.8921750767922506	0.014640497709266058	Up	19384311.55	35976742.75
SL	Leaf	27	Rewater_vs_Control	Haplophytine	1.3935017526283757	0.020167821575879943	Up	12286145.71	32277618.78333333
SL	Leaf	27	Rewater_vs_Control	DIGOXIGENIN	1.2356922085138222	0.03236584959930074	Up	6537099.758333333	15394498.040000001
SL	Leaf	27	Rewater_vs_Control	2,5-Diisopropyl-4-methylphenol	0.9850811736351395	0.04808821499946217	Up	51655496.47	102248164.70333333
SL	Leaf	27	Rewater_vs_Control	Solanine	0.907607601000753	0.0343716629294714	Up	5037715.312666667	9450411.807
SL	Leaf	27	Rewater_vs_Control	(1aS,10aR)-1a,5,9-Trimethyl-1a,3,6,10a-tetrahydrooxireno[4,5]cyclodeca[1,2-b]furan-10(2H)-one	1.1698363066230448	0.048552777499727834	Up	16382208.673333334	36857703.486666664
SL	Leaf	27	Rewater_vs_Control	methyl (1S,4aS,7aS)-4'-[(1S)-1-[(E)-3-(4-hydroxyphenyl)prop-2-enoyl]oxyethyl]-5'-oxo-1-[(2S,3R,4S,5S,6R)-3,4,5-trihydroxy-6-(hydroxymethyl)oxan-2-yl]oxyspiro[4a,7a-dihydro-1H-cyclopenta[c]pyran-7,2'-furan]-4-carboxylate	-1.79002361	0.023756664844385957	Down	22152170.683333334	6405683.686
SL	Leaf	27	Rewater_vs_Control	3,7,11,15-Tetramethyl-6,10,14-hexadecatrien-1-ol	0.8454136109731583	0.04253475374347684	Up	1483193.1963333334	2664971.569666667
SL	Leaf	27	Rewater_vs_Control	(+|-)-Myrtenyl_acetate	1.8494063189115277	0.013556517720033131	Up	3468972.427	12500506.896666666
SL	Leaf	27	Rewater_vs_Control	Carvyl_acetate	0.9392265249695136	0.03249176457063451	Up	15636430.75	29982854.866666667
SL	Leaf	27	Rewater_vs_Control	Phyllanthin	1.0562215852778583	0.020874218859657873	Up	1880963.653	3911422.978
SL	Leaf	27	Rewater_vs_Control	2',7-Dihydroxy-4'-methoxy-8-prenylflavan_2',7-diglucoside	0.6228920066912379	0.03260127084711665	Up	5710793.5600000005	8794388.340333333
SL	Leaf	27	Rewater_vs_Control	PAEDEROSIDE	-1.03506397	0.03714319660645242	Down	4318910.26	2107603.338
SL	Leaf	27	Rewater_vs_Control	Dioncophyllinol_B	1.5477383689408744	0.04349495213190053	Up	24313758.836666666	71083332.36333333
SL	Leaf	27	Rewater_vs_Control	1,4-Diacetylbenzene	-1.440987014	0.04885071094708531	Down	353225361.3666667	130098282.63000001
SL	Leaf	27	Rewater_vs_Control	4-ketotorulene	0.6402494920165135	0.04789935933088867	Up	12130820.573333334	18907080.833333332
SL	Leaf	27	Rewater_vs_Control	Ganolucidic acid E	-1.153252852	0.04262001554943814	Down	3090516.827666667	1389528.3493666667
SL	Leaf	27	Rewater_vs_Control	Simmondsin	0.6111702143793806	0.041500206011095296	Up	2364039.818	3611065.4013333335
SL	Leaf	27	Rewater_vs_Control	Leukotriene E3	0.7069231361988358	0.01077092326047314	Up	256336194.6	418422472.4666667
SL	Leaf	27	Rewater_vs_Control	Dihydrophaseic acid	0.7846220498863687	0.035509760143564176	Up	9323274.625333333	16060654.856666667
SL	Leaf	36	Rewater_vs_Control	14-(hydroxymethyl)-5,9-dimethyl-tetracyclo[11.2.1.01,10.04,9]hexadecane-5-carboxylic acid	-1.206935314	0.04047105761434753	Down	317751960.2	137646288.67333335
SL	Leaf	36	Rewater_vs_Control	5-[(Z)-5-hydroxy-3-methyl-pent-3-enyl]-1,4a-dimethyl-6-methylene-decalin-1-carboxylic acid	-1.206935314	0.04047105761434753	Down	317751960.2	137646288.67333335
SL	Leaf	36	Rewater_vs_Control	6,9a,11a-Trimethyl-4-oxo-1,2,3a,3b,5,5a,7,8,9,9b,10,11-dodecahydronaphtho[1,2-g][1]benzofuran-6-carboxylic acid	-0.998123832	0.04191808840031415	Down	3020121661.6666665	1512025883.3333333
SL	Leaf	36	Rewater_vs_Control	(5S,9R)-14-(hydroxymethyl)-5,9-dimethyl-tetracyclo[11.2.1.01,10.04,9]hexadecane-5-carboxylic acid	-1.206935314	0.04047105761434753	Down	317751960.2	137646288.67333335
SL	Leaf	36	Rewater_vs_Control	(2E,6E,10E)-12-hydroxy-6,10-dimethyl-2-(4-methylpent-3-enyl)dodeca-2,6,10-trienoic acid	-1.206935314	0.04047105761434753	Down	317751960.2	137646288.67333335
SL	Leaf	36	Rewater_vs_Control	(1S,5R,9S,12S)-16-isopropyl-5,9-dimethyl-13,14-dioxatetracyclo[10.2.2.01,10.04,9]hexadec-15-ene-5-carboxylic acid	-0.998123832	0.04191808840031415	Down	3020121661.6666665	1512025883.3333333
SL	Leaf	36	Rewater_vs_Control	Forskolin	-1.045142561	0.04873846475835779	Down	73302884.90333334	35522359.596666664
SL	Leaf	36	Rewater_vs_Control	3H-1,3-benzothiazol-2-one	1.0426054192773562	0.033080559757702216	Up	14429890.49	29724772.543333333
SL	Leaf	36	Rewater_vs_Control	Kaempferol-3-O-galactoside	0.6018464346226865	0.04106497937737617	Up	446077536.1	676993007.3333334
SL	Leaf	36	Rewater_vs_Control	Shikimic acid	-0.82756393	0.007898428551925452	Down	4643835964.666667	2616708254.6666665
SL	Leaf	36	Rewater_vs_Control	(E)-5-[(1R,3S,4aS,5S,8aS)-3-hydroxy-1,4a,5-trimethyl-2-methylidene-4,5,6,7,8,8a-hexahydro-3H-naphthalen-1-yl]-3-methylpent-2-enoic acid	-1.206935314	0.04047105761434753	Down	317751960.2	137646288.67333335
SL	Leaf	36	Rewater_vs_Control	2-hydroxy-1',4,4'a-trimethyl-5'-oxo-4-vinyl-spiro[cyclopentane-1,6'-decalin]-1'-carboxylic acid	-0.998123832	0.04191808840031415	Down	3020121661.6666665	1512025883.3333333
SL	Leaf	36	Rewater_vs_Control	L-Arginine	-1.311826387	0.005795357700938151	Down	1900711001.6666667	765626570.5666666
SL	Leaf	36	Rewater_vs_Control	Pimozide	1.5307783046257353	0.007296907568234677	Up	3016249.7636666666	8715202.595999999
SL	Leaf	36	Rewater_vs_Control	2,4-Hexadienoic-acid	-0.830268706	0.01738065167403777	Down	102386949.9	57584927.00666667
SL	Leaf	36	Rewater_vs_Control	3,5-dihydroxy-2-(4-hydroxyphenyl)-7-[(2S,3R,4S,5S,6R)-3,4,5-trihydroxy-6-(hydroxymethyl)tetrahydropyran-2-yl]oxy-chromen-4-one	0.6018464346226865	0.04106497937737617	Up	446077536.1	676993007.3333334
SL	Leaf	36	Rewater_vs_Control	4-[2-[(1R,4aS,5R,8aS)-6-hydroxy-5-(hydroxymethyl)-5,8a-dimethyl-2-methylene-decalin-1-yl]ethyl]-2H-furan-5-one	-0.998123832	0.04191808840031415	Down	3020121661.6666665	1512025883.3333333
SL	Leaf	36	Rewater_vs_Control	Felbinac	2.973199326452276	0.01517699570311353	Up	14390337.416666668	113003828.53666666
SL	Leaf	36	Rewater_vs_Control	(2R,3S,4S,5R,6S)-2-(hydroxymethyl)-6-[4-[[(3S,4S,5R)-4-(hydroxymethyl)-5-[3-methoxy-4-[(2S,3R,4S,5S,6R)-3,4,5-trihydroxy-6-(hydroxymethyl)tetrahydropyran-2-yl]oxy-phenyl]tetrahydrofuran-3-yl]methyl]-2-methoxy-phenoxy]tetrahydropyran-3,4,5-triol	1.6899658005750986	0.009101563742267832	Up	1441529.3680333334	4651080.885333333
SL	Leaf	36	Rewater_vs_Control	methyl 2,4-dihydroxy-3,6-dimethyl-benzoate	0.661917821560214	0.002274530303889866	Up	2149163.155333333	3400372.5803333335
SL	Leaf	36	Rewater_vs_Control	3-Hydorxy-3-methylglutaric acid	0.8014713899350728	0.03289139982172569	Up	19898103.083333332	34679961.403333336
SL	Leaf	36	Rewater_vs_Control	2-(3,4-dihydroxyphenyl)-7-hydroxy-5-[(2S,3R,4S,5S,6R)-3,4,5-trihydroxy-6-[[(2R,3R,4R,5R,6S)-3,4,5-trihydroxy-6-methyl-tetrahydropyran-2-yl]oxymethyl]tetrahydropyran-2-yl]oxy-chromen-4-one	-1.394972901	0.026097371308590845	Down	23823557.80666667	9058951.472333334
SL	Leaf	36	Rewater_vs_Control	Saponarin	-1.394972901	0.026097371308590845	Down	23823557.80666667	9058951.472333334
SL	Leaf	36	Rewater_vs_Control	2-(3,4-dihydroxyphenyl)-5-hydroxy-7-[(2S,3R,4S,5S,6R)-3,4,5-trihydroxy-6-[[(2R,3R,4R,5R,6S)-3,4,5-trihydroxy-6-methyl-tetrahydropyran-2-yl]oxymethyl]tetrahydropyran-2-yl]oxy-chromen-4-one	-1.394972901	0.026097371308590845	Down	23823557.80666667	9058951.472333334
SL	Leaf	36	Rewater_vs_Control	Phenacetin	-1.029327125	0.025758076830164012	Down	21426926.706666667	10497878.552666666
SL	Leaf	36	Rewater_vs_Control	Oxybenzone	1.626839429934885	0.03592258118199695	Up	5843339.278333333	18046316.496666666
SL	Leaf	36	Rewater_vs_Control	Oroxin B	-1.394972901	0.026097371308590845	Down	23823557.80666667	9058951.472333334
SL	Leaf	36	Rewater_vs_Control	3-[(2S,3R,4R,5S,6S)-3,5-dihydroxy-6-methyl-4-[(2S,3R,4S,5S,6R)-3,4,5-trihydroxy-6-(hydroxymethyl)tetrahydropyran-2-yl]oxy-tetrahydropyran-2-yl]oxy-5,7-dihydroxy-2-(4-hydroxyphenyl)chromen-4-one	-1.394972901	0.026097371308590845	Down	23823557.80666667	9058951.472333334
SL	Leaf	36	Rewater_vs_Control	5,7-dihydroxy-2-(4-hydroxy-3-methoxy-phenyl)-3-[3,4,5-trihydroxy-6-[[(2R,3R,4R,5R,6S)-3,4,5-trihydroxy-6-methyl-tetrahydropyran-2-yl]oxymethyl]tetrahydropyran-2-yl]oxy-chromen-4-one	-1.170185049	0.017028012474182338	Down	28411973.523333333	12625267.862333333
SL	Leaf	36	Rewater_vs_Control	3-[(2S,3R,4S,5R,6R)-3,5-dihydroxy-6-(hydroxymethyl)-4-[(2S,3R,4R,5R,6S)-3,4,5-trihydroxy-6-methyl-tetrahydropyran-2-yl]oxy-tetrahydropyran-2-yl]oxy-5,7-dihydroxy-2-(4-hydroxyphenyl)chromen-4-one	-1.394972901	0.026097371308590845	Down	23823557.80666667	9058951.472333334
SL	Leaf	36	Rewater_vs_Control	Beclometasone dipropionate	1.7700032527944205	0.018250274751247575	Up	59768879.016666666	203844586.36666667
SL	Leaf	36	Rewater_vs_Control	7-hydroxy-2-(4-hydroxy-3,5-dimethoxyphenyl)-5-[(2S,3R,4S,5S,6R)-3,4,5-trihydroxy-6-(hydroxymethyl)oxan-2-yl]oxychromen-4-one	-0.754467966	0.007058460696636525	Down	25637305.71	15196896.076666666
SL	Leaf	36	Rewater_vs_Control	Tetradecanedioic acid	0.7870685328486721	0.02905189092442762	Up	10041232.89	17326796.586666666
SL	Leaf	36	Rewater_vs_Control	6-HYDROXYANGOLENSIC ACID METHYL ESTER	-1.084570769	0.008397541989167073	Down	41900863.096666664	19757620.296666667
SL	Leaf	36	Rewater_vs_Control	5,3'-Dihydroxy-3,8,4',5'-tetramethoxy-6,7-methylenedioxyflavone	-1.881215222	0.01990002659844383	Down	2166254.1863333336	588040.4549
SL	Leaf	36	Rewater_vs_Control	delta9-Tetrahydrocannabinol	-1.668286586	0.03868325275793338	Down	189311616.03333333	59562505.63
SL	Leaf	36	Rewater_vs_Control	Myricetin-3-O-xyloside	-1.356205218	0.04085897482047768	Down	17882443.586666666	6985032.2036666665
SL	Leaf	36	Rewater_vs_Control	Coelogin	2.191266929860011	0.04374077666741889	Up	44215085.57	201933114.8
SL	Leaf	36	Rewater_vs_Control	Arnicolide D	-0.709022552	0.001851258345094934	Down	20522782.416666668	12554493.18
SL	Leaf	36	Rewater_vs_Control	Protocatechuic aldehyde	-0.78079566	0.006706080146838664	Down	83250817.53	48455780.45333333
SL	Leaf	36	Rewater_vs_Control	4-hydroxy-5-[(2S,3R,4S,5S,6R)-3,4,5-trihydroxy-6-(hydroxymethyl)oxan-2-yl]oxy-1H-benzo[f][2]benzofuran-3-one	1.2831031248703788	0.03612403355158673	Up	9704805.929	23617796.87666667
SL	Leaf	36	Rewater_vs_Control	Kinetin-9-riboside	2.147241889209365	0.039065139444105924	Up	9559933.352333333	42348602.3
SL	Leaf	36	Rewater_vs_Control	Ailanthinone	1.8839376881775085	0.013250840230394056	Up	24479937.753333334	90350812.68
SL	Leaf	36	Rewater_vs_Control	Benzoylgomisin O	-0.844397512	0.011689570928551557	Down	11515633.013666667	6413555.1976666665
SL	Leaf	36	Rewater_vs_Control	Santene_hydrate	-0.637873434	0.04400562864197953	Down	5033470.259333333	3234807.7126666666
SL	Leaf	36	Rewater_vs_Control	9R,10R)-10-acetoxy-8,8-dimethyl-2-oxo-2,8,9,10-tetrahydropyrano[2,3-f]chromen-9-yl 3-methylbutanoate	-1.242353543	0.0013245067073303306	Down	3423874.8426666665	1447212.1473333333
SL	Leaf	36	Rewater_vs_Control	5'-O-beta-D-Glucosylpyridoxine	2.263809727251676	0.03472895651571315	Up	7939977.266	38132378.163333334
SL	Leaf	36	Rewater_vs_Control	PC(35:5)	0.9432504605384766	0.01767722746929869	Up	787447.4997333334	1514147.8716666666
SL	Leaf	36	Rewater_vs_Control	D-(-)-salicin	0.8595204485016346	0.0465510115596456	Up	16961384.116666667	30775330.56
SL	Leaf	36	Rewater_vs_Control	Licochalcone D	0.8479895662365248	0.0445873719166117	Up	9618476.912	17313170.35333333
SL	Leaf	36	Rewater_vs_Control	(2R)-2,8-Dimethyl-2-[(3E,7E)-4,8,12-trimethyl-3,7,11-tridecatrien-1-yl]-6-chromanol	-0.699971687	0.04506568111899727	Down	29675592.296666667	18267828.34
SL	Leaf	36	Rewater_vs_Control	5-hydroxy-3-[4-hydroxy-2-methoxy-3-(3-methylbut-2-enyl)phenyl]-8,8-dimethyl-2,3-dihydropyrano[2,3-h]chromen-4-one	-0.783426141	0.021980783391746146	Down	15797931.136666667	9178367.620333333
SL	Leaf	36	Rewater_vs_Control	Chryso-obtusin_glucoside	-0.653160699	0.03155982373152201	Down	7149741.8379999995	4546418.373333333
SL	Leaf	36	Rewater_vs_Control	n-Propyl_gallate	-1.864131304	0.009733994510933057	Down	47285540.6	12988796.725666666
SL	Leaf	36	Rewater_vs_Control	[8-[2-(3-methylbutanoyloxy)propan-2-yl]-2-oxo-8,9-dihydrofuro[2,3-h]chromen-9-yl] 3-methylbutanoate	-1.108511384	0.02767058151140081	Down	43585601.82666667	20213795.61
SL	Leaf	36	Rewater_vs_Control	[(2R,3S,4S,5R,6S)-3,4,5-trihydroxy-6-(4-hydroxyphenoxy)oxan-2-yl]methyl 4-hydroxybenzoate	-1.71832885	0.023511865755765315	Down	2161851.6936666667	656987.9001
SL	Leaf	36	Rewater_vs_Control	Broussoflavonol_D	-0.781013352	0.04113697698851792	Down	8458000.711333334	4922200.173
SL	Leaf	36	Rewater_vs_Control	Phyllanthin	1.2725492040551416	0.01623390894936984	Up	4238169.087	10238910.83
SL	Leaf	36	Rewater_vs_Control	[14-hydroxy-3-[4-methoxy-6-methyl-5-[3,4,5-trihydroxy-6-[[3,4,5-trihydroxy-6-(hydroxymethyl)oxan-2-yl]oxymethyl]oxan-2-yl]oxyoxan-2-yl]oxy-10,13-dimethyl-17-(5-oxo-2H-furan-3-yl)-1,2,3,4,5,6,7,8,9,11,12,15,16,17-tetradecahydrocyclopenta[a]phenanthren-16-yl] acetate [IIN-based on	1.2385601096867958	0.021340661056734645	Up	855357.4287	2018326.2843333334
SL	Leaf	36	Rewater_vs_Control	6-(Furan-3-yl)-13-hydroxy-5,12,16,16-tetramethyl-7,10,17-trioxahexacyclo[13.3.3.01,15.02,12.05,11.09,11]henicos-19-ene-8,14,21-trione	-1.006245374	0.016424629369529556	Down	19324537.25	9620531.42
SL	Leaf	36	Rewater_vs_Control	Plicatic_acid	-0.688653805	0.01438900663931827	Down	7187804.205666667	4459547.424000001
SL	Leaf	36	Rewater_vs_Control	(2R,3S,4S,5R,6S)-2-(hydroxymethyl)-6-(3-hydroxy-5-methylphenoxy)oxane-3,4,5-triol	1.0863550562466882	0.019684829285153704	Up	7216122.635	15322490.583333334
SL	Leaf	36	Rewater_vs_Control	homoorientin	-2.569270769	0.027895232422602355	Down	3589594.6520000002	604808.4372333332
SL	Leaf	36	Rewater_vs_Control	Melochinone	0.6303724248036723	0.04696710179664643	Up	36005137.77666666	55734676.593333334
SL	Leaf	36	Rewater_vs_Control	Speciosine	1.917753760635828	0.01301960000597913	Up	102560611.57333334	387509191.46666664
SL	Leaf	36	Rewater_vs_Control	Archangelicine	0.8392172434430845	0.008137519101208768	Up	7480298.557666667	13382846.453333333
SL	Leaf	36	Rewater_vs_Control	flavanthrin	1.8743364353429723	0.044626705898949855	Up	1823805.4326666668	6686671.594666666
SL	Leaf	36	Rewater_vs_Control	LysoPE(P-18:1(9Z)/0:0)	-1.86029646	0.028294386503255227	Down	4707087.357	1296424.4795666668
SL	Leaf	36	Rewater_vs_Control	6,7-dioxolithocholate	1.3926851340651276	0.017604837192244933	Up	3035803.576	7971015.765
SL	Leaf	36	Rewater_vs_Control	2,9-Bis(3-methyl-2E-pentenoyl)-2b,9a-dihydroxy-4Z,10(14)-oplopadien-3-one	-1.683598239	0.04299994275497232	Down	2473620.8746666666	770051.1372
SL	Leaf	36	Rewater_vs_Control	cis-11-Methyl-2-dodecenoic acid	-2.924385427	6.764956159513708e-4	Down	71808097.75666666	9459010.114666667
SL	Leaf	36	Rewater_vs_Control	Ethyl 2-[2-(diethylamino)ethoxy]-1-phenylcyclopentane-1-carboxylate	-1.236469191	0.03707247929589924	Down	180867456.2	76761970.61
SL	Leaf	36	Rewater_vs_Control	N-Linoleoyl Glutamic acid	1.9654375515851927	0.03020898612962042	Up	24968102.85	97508214.09666666
SL	Leaf	36	Rewater_vs_Control	Chondroitin glucuronate	-1.344244874	0.04116944013989997	Down	3094177.800333333	1218673.1346999998
SL	Leaf	36	Rewater_vs_Control	5-Androstene-3,17-dione	-1.292771482	0.0278631131438332	Down	127691259.89666666	52119252.52333333
SL	Leaf	36	Rewater_vs_Control	Docosanamide	-0.840517238	0.003255756152718641	Down	51430537.166666664	28721039.86
SL	Leaf	36	Rewater_vs_Control	N-Lauroyl Phenylalanine	0.9311676139770142	0.025093654491750834	Up	11814007.193333333	22527168.823333334
SL	Leaf	36	Rewater_vs_Control	Leukotriene E3	-1.170550364	0.04764379663861309	Down	367415547.93333334	163225030.8333333
SL	Leaf	36	Rewater_vs_Control	15-Hydroxyicosa-8,11,13-trienoylcarnitine	1.8486128292921697	0.008466197399063154	Up	1915155.0426666667	6897502.242
