# Supplementary material for: Integrated transcriptomic and metabolomic analysis of provenances and organ-specific responses to drought and rehydration in Pinus tabuliformis
Source: Front Plant Sci. 2026 Mar 12;17:1778743. doi: 10.3389/fpls.2026.1778743 (PMC13020022; doi:10.3389/fpls.2026.1778743)
Supplement: Supplementary file 3 [file DataSheet3.csv]

Gene	Module
Pt4G28000.1	turquoise
Pt2G22550.1	turquoise
PtJG24650.1	turquoise
Pt5G01920.1	turquoise
Pt9G46890.1	turquoise
PtJG34020.1	turquoise
Pt8G27910.1	turquoise
Pt1G31760.1	blue
PtXG23710.1	turquoise
Pt8G31820.1	blue
Pt1G38540.1	turquoise
PtJG05170.1	turquoise
Pt8G44310.1	turquoise
Pt4G30560.1	blue
Pt4G28010.1	turquoise
Pt1G54080.1	yellow
Pt2G19800.1	blue
PtXG22850.1	turquoise
Pt7G50530.1	turquoise
Pt6G52130.1	turquoise
Pt3G02180.1	turquoise
Pt6G32790.1	blue
Pt5G53560.1	turquoise
Pt6G52180.1	turquoise
Pt9G55160.1	turquoise
Pt2G44160.1	yellow
Pt2G43140.1	turquoise
Pt6G35840.1	turquoise
Pt6G46140.1	yellow
Pt4G55200.1	turquoise
Pt1G33940.1	turquoise
Pt0G19770.1	yellow
PtJG10930.1	turquoise
Pt6G58750.1	turquoise
PtXG20510.1	turquoise
Pt3G40380.1	turquoise
PtJG33980.1	turquoise
Pt8G31830.1	blue
Pt0G26870.1	turquoise
Pt9G34280.1	blue
Pt7G35460.1	turquoise
Pt0G15530.1	turquoise
Pt8G12320.1	turquoise
Pt9G15030.1	turquoise
Pt5G34820.1	turquoise
Pt5G62570.1	brown
PtJG34090.1	blue
PtJG30490.1	blue
Pt0G38290.1	blue
Pt0G17660.1	blue
Pt7G11810.1	yellow
Pt8G36190.1	turquoise
Pt1G32740.1	yellow
PtJG29310.1	lightcyan
Pt1G53730.1	turquoise
Pt5G53280.1	yellow
PtJG01750.1	yellow
Pt7G35390.1	grey
PtQG39610.1	turquoise
Pt9G34310.1	blue
PtQG39890.1	turquoise
Pt3G65140.1	yellow
Pt6G52070.1	turquoise
Pt9G41270.1	turquoise
Pt3G04130.1	turquoise
Pt1G54140.1	yellow
Pt2G44190.1	blue
Pt4G09700.1	turquoise
PtJG30450.1	blue
Pt7G44590.1	yellow
Pt4G43980.1	red
Pt0G04400.1	turquoise
Pt2G29950.1	turquoise
Pt8G36250.1	turquoise
Pt2G08890.1	blue
PtJG29270.1	blue
Pt2G58080.1	grey
Pt3G33480.1	tan
PtXG41750.1	turquoise
PtXG11870.1	turquoise
Pt7G38850.1	brown
Pt5G61930.1	grey
PtQG06050.1	turquoise
Pt6G52200.1	turquoise
Pt7G11930.1	yellow
Pt6G17610.1	grey
Pt1G54120.1	yellow
PtQG36810.1	yellow
Pt3G30590.1	turquoise
Pt2G09650.1	blue
Pt4G54870.1	blue
PtQG00770.1	turquoise
Pt5G27330.1	turquoise
PtQG33700.1	turquoise
Pt4G54660.1	yellow
Pt5G22200.1	turquoise
Pt8G02520.1	blue
PtJG20490.1	turquoise
Pt5G25970.1	blue
Pt2G58180.1	grey
PtQG25320.1	turquoise
Pt2G43110.1	turquoise
Pt7G30450.1	turquoise
Pt3G29470.1	turquoise
Pt4G51450.1	red
Pt9G11000.1	blue
Pt1G27250.1	brown
Pt1G43030.1	turquoise
Pt3G19280.1	turquoise
Pt3G19250.1	yellow
Pt9G34290.1	turquoise
Pt6G01680.1	turquoise
Pt1G19380.1	turquoise
Pt1G36890.1	yellow
Pt5G60860.1	blue
PtQG35570.1	turquoise
Pt0G04390.1	turquoise
Pt7G10900.1	brown
PtXG00610.1	brown
Pt7G35490.1	turquoise
Pt1G05270.1	turquoise
Pt6G17670.1	turquoise
Pt6G13250.1	turquoise
Pt6G56430.1	blue
Pt2G22580.1	turquoise
Pt4G09610.1	turquoise
Pt4G19610.1	brown
Pt2G46660.1	turquoise
Pt2G37090.1	blue
Pt3G01160.1	turquoise
Pt0G26330.1	blue
Pt7G24440.1	turquoise
Pt8G47530.1	turquoise
Pt1G05260.1	turquoise
Pt9G10970.1	blue
Pt5G62010.1	turquoise
Pt1G60670.1	yellow
Pt6G39330.1	blue
Pt9G01310.1	yellow
Pt4G19600.1	brown
Pt7G32680.1	turquoise
Pt1G54060.1	yellow
Pt9G13770.1	yellow
Pt8G46910.1	turquoise
PtJG15670.1	black
Pt4G19590.1	brown
Pt2G57040.1	turquoise
Pt6G34350.1	blue
Pt8G02570.1	yellow
Pt6G35730.1	turquoise
Pt3G14990.1	turquoise
Pt6G62430.1	blue
Pt8G27920.1	turquoise
Pt3G14790.1	turquoise
Pt2G28040.1	brown
Pt7G24870.1	brown
Pt4G19620.1	brown
Pt1G72460.1	yellow
Pt3G22430.1	yellow
PtJG04970.1	turquoise
Pt2G10390.1	brown
Pt3G42650.1	turquoise
PtJG30290.1	blue
Pt8G52900.1	grey
Pt8G54660.1	blue
PtJG35260.1	turquoise
Pt4G55310.1	turquoise
PtXG16700.1	turquoise
Pt9G56590.1	blue
Pt1G11410.1	blue
Pt7G35330.1	turquoise
Pt1G37510.1	brown
Pt7G10930.1	turquoise
Pt5G22060.1	grey
Pt9G08110.1	yellow
Pt5G42820.1	turquoise
PtJG45580.1	turquoise
Pt7G11010.1	brown
Pt8G28850.1	turquoise
Pt7G16830.1	yellow
Pt9G44270.1	brown
Pt9G49410.1	turquoise
Pt0G20190.1	green
Pt7G44480.1	yellow
Pt4G40000.1	turquoise
Pt7G35410.1	yellow
Pt7G24450.1	turquoise
Pt3G38980.1	brown
Pt1G54100.1	yellow
PtXG10370.1	blue
Pt2G03060.1	turquoise
Pt1G25650.1	brown
Pt7G32870.1	turquoise
PtJG34050.1	blue
Pt4G19110.1	brown
Pt8G02580.1	grey
Pt0G29070.1	yellow
Pt1G60660.1	yellow
Pt2G28020.1	brown
Pt4G60990.1	turquoise
PtJG11050.1	blue
Pt6G62210.1	turquoise
Pt3G12910.1	brown
Pt8G25450.1	yellow
Pt6G17600.1	turquoise
PtJG14600.1	brown
Pt5G62000.1	grey
Pt6G35010.1	turquoise
Pt9G39100.1	brown
Pt1G52540.1	turquoise
Pt4G14010.1	brown
Pt4G09530.1	turquoise
Pt7G10860.1	turquoise
Pt7G35420.1	yellow
Pt8G17720.1	grey
Pt3G60840.1	blue
Pt6G62160.1	turquoise
Pt9G10980.1	blue
PtXG03280.1	brown
Pt6G32760.1	lightcyan
Pt6G32770.1	lightcyan
Pt4G39880.1	brown
Pt9G31300.1	brown
Pt1G72450.1	yellow
Pt8G27780.1	turquoise
Pt3G28600.1	turquoise
Pt6G51270.1	turquoise
Pt4G17170.1	grey
Pt3G26780.1	brown
PtQG21150.1	brown
Pt8G43360.1	yellow
Pt1G39590.1	blue
Pt6G05920.1	turquoise
PtQG11150.1	brown
Pt6G13110.1	blue
Pt3G22370.1	yellow
Pt9G60620.1	turquoise
Pt6G29390.1	brown
PtQG01430.1	turquoise
PtJG05100.1	turquoise
Pt2G04000.1	magenta
Pt2G36920.1	turquoise
PtJG34130.1	blue
Pt8G37310.1	turquoise
PtXG03250.1	brown
Pt7G18550.1	turquoise
Pt4G09670.1	turquoise
Pt4G19550.1	brown
Pt7G33000.1	brown
Pt4G39990.1	turquoise
Pt6G19230.1	yellow
Pt1G63010.1	blue
Pt4G11820.1	turquoise
Pt3G22420.1	turquoise
Pt6G38880.1	brown
PtJG34230.1	blue
Pt4G12530.1	red
Pt7G19460.1	brown
Pt4G13350.1	grey60
Pt3G02620.1	turquoise
Pt9G60790.1	tan
Pt2G35860.1	blue
Pt3G02290.1	turquoise
Pt8G02560.1	turquoise
Pt6G33150.1	blue
Pt7G61220.1	turquoise
Pt2G39230.1	turquoise
PtQG21170.1	brown
Pt3G39020.1	brown
Pt5G08630.1	green
Pt4G17020.1	grey
PtXG22080.1	turquoise
Pt5G28300.1	yellow
Pt9G05350.1	turquoise
Pt5G14680.1	brown
Pt3G14810.1	turquoise
Pt0G06980.1	turquoise
Pt7G29240.1	green
Pt8G63830.1	yellow
PtQG19050.1	grey
Pt8G28840.1	turquoise
Pt4G31400.1	yellow
Pt8G61070.1	turquoise
Pt3G04110.1	blue
Pt9G31250.1	magenta
PtQG39950.1	brown
Pt2G65420.1	blue
Pt3G29480.1	grey60
Pt4G40270.1	turquoise
Pt5G23450.1	brown
Pt1G36900.1	yellow
Pt4G64430.1	turquoise
Pt5G43090.1	turquoise
Pt3G02560.1	turquoise
Pt3G34630.1	turquoise
PtJG05110.1	grey
Pt5G33630.1	brown
PtJG29260.1	yellow
Pt5G53520.1	tan
Pt0G41750.1	brown
Pt4G36640.1	turquoise
Pt6G04620.1	magenta
Pt5G32020.1	turquoise
Pt9G57670.1	blue
Pt3G00790.1	turquoise
Pt1G58200.1	grey
Pt4G13830.1	brown
Pt3G26720.1	brown
Pt1G74490.1	turquoise
Pt0G28800.1	brown
Pt2G63560.1	blue
Pt7G35440.1	turquoise
Pt8G37320.1	turquoise
Pt2G11250.1	blue
Pt5G11570.1	turquoise
Pt1G07770.1	blue
Pt4G09400.1	brown
Pt6G61990.1	blue
PtJG29680.1	yellow
Pt5G44340.1	brown
Pt4G30450.1	blue
PtJG30360.1	brown
Pt2G66370.1	turquoise
Pt6G00670.1	turquoise
Pt6G58060.1	brown
Pt9G43280.1	turquoise
Pt5G30330.1	brown
Pt7G10940.1	grey
PtJG47280.1	yellow
Pt5G01690.1	yellow
Pt0G35390.1	blue
PtXG06540.1	blue
PtQG26360.1	yellow
PtXG03170.1	brown
Pt8G37870.1	brown
PtXG11580.1	turquoise
Pt4G09410.1	brown
PtQG21260.1	turquoise
Pt9G10950.1	yellow
PtJG44950.1	blue
Pt2G62740.1	turquoise
Pt9G39090.1	brown
Pt3G01010.1	turquoise
Pt4G09430.1	brown
Pt2G18410.1	brown
Pt7G19370.1	yellow
Pt3G36280.1	yellow
Pt3G39010.1	turquoise
Pt9G48530.1	turquoise
Pt5G55250.1	grey60
Pt8G36240.1	turquoise
Pt5G01760.1	turquoise
Pt9G55920.1	brown
Pt6G62440.1	blue
PtQG24400.1	brown
Pt7G26880.1	turquoise
Pt8G30970.1	brown
PtJG27280.1	turquoise
Pt9G20650.1	turquoise
Pt9G53900.1	turquoise
PtQG25330.1	turquoise
Pt5G58750.1	magenta
PtQG41130.1	turquoise
Pt3G34490.1	turquoise
Pt5G20970.1	yellow
Pt0G22700.1	brown
Pt1G16590.1	brown
PtXG20020.1	brown
Pt2G28370.1	brown
Pt3G60220.1	turquoise
Pt9G15480.1	turquoise
Pt3G30950.1	turquoise
PtJG18990.1	brown
PtXG52030.1	yellow
Pt0G34100.1	turquoise
Pt7G24930.1	brown
Pt1G52010.1	brown
Pt3G42520.1	yellow
PtQG00720.1	blue
PtJG01740.1	yellow
Pt6G39340.1	blue
Pt7G24970.1	brown
Pt3G12920.1	brown
Pt3G65680.1	yellow
Pt7G09560.1	blue
PtQG02510.1	turquoise
Pt2G28120.1	brown
Pt2G41270.1	yellow
PtQG02910.1	yellow
Pt6G00900.1	blue
Pt8G49820.1	brown
PtQG19000.1	blue
Pt2G28160.1	brown
Pt5G14480.1	brown
Pt8G31770.1	turquoise
Pt3G39050.1	turquoise
PtXG31870.1	turquoise
PtXG31880.1	turquoise
Pt5G36850.1	yellow
Pt7G25730.1	brown
Pt9G23210.1	turquoise
Pt9G21960.1	brown
Pt9G43410.1	turquoise
Pt6G35790.1	turquoise
Pt3G51250.1	blue
Pt7G30070.1	blue
Pt9G32620.1	blue
PtJG14500.1	brown
Pt5G40210.1	green
Pt9G27670.1	blue
PtQG01390.1	green
Pt9G39230.1	brown
Pt8G46100.1	grey
Pt6G58080.1	brown
PtXG03270.1	brown
Pt0G19190.1	turquoise
Pt4G37990.1	blue
Pt1G02650.1	brown
Pt8G11880.1	blue
Pt8G38010.1	blue
PtJG07300.1	turquoise
Pt9G05360.1	turquoise
Pt1G49600.1	turquoise
Pt3G19330.1	yellow
Pt6G32750.1	grey
PtXG26250.1	yellow
Pt2G48290.1	grey
Pt3G16430.1	turquoise
Pt5G49490.1	grey60
Pt3G00410.1	turquoise
Pt8G61130.1	turquoise
Pt7G35780.1	turquoise
Pt7G31670.1	turquoise
Pt5G02610.1	yellow
Pt9G22010.1	green
Pt2G49380.1	turquoise
Pt1G13290.1	turquoise
Pt3G44520.1	turquoise
Pt1G72530.1	yellow
Pt0G06600.1	yellow
Pt8G24450.1	blue
Pt9G49380.1	turquoise
Pt1G45540.1	brown
Pt5G61920.1	turquoise
PtXG06550.1	blue
Pt8G00150.1	brown
Pt7G35380.1	grey
Pt5G42780.1	turquoise
Pt5G03070.1	brown
Pt8G50030.1	brown
Pt6G32670.1	black
PtJG45880.1	grey60
Pt8G44870.1	grey
Pt7G35400.1	turquoise
Pt7G32300.1	turquoise
Pt2G15310.1	tan
PtJG43020.1	brown
Pt7G04140.1	brown
Pt6G01820.1	grey
Pt0G23180.1	turquoise
Pt0G13440.1	turquoise
PtQG08860.1	brown
Pt0G06910.1	blue
Pt7G35450.1	yellow
Pt4G11330.1	red
Pt5G13570.1	brown
PtXG51060.1	turquoise
Pt9G09830.1	blue
Pt2G40330.1	turquoise
Pt6G02420.1	blue
Pt7G24960.1	brown
Pt3G62230.1	brown
Pt6G57460.1	yellow
PtXG06070.1	brown
PtJG47270.1	yellow
Pt5G42790.1	turquoise
Pt6G64210.1	turquoise
Pt7G28000.1	turquoise
Pt7G35830.1	green
Pt3G65190.1	yellow
Pt5G55230.1	grey60
Pt9G01300.1	grey
Pt8G58170.1	green
PtJG46730.1	brown
Pt9G34250.1	turquoise
Pt9G44240.1	turquoise
Pt8G27880.1	turquoise
Pt2G31490.1	turquoise
Pt1G17660.1	brown
Pt8G47940.1	blue
Pt2G22310.1	turquoise
Pt1G07710.1	turquoise
Pt6G58070.1	brown
PtXG16760.1	magenta
PtJG53500.1	turquoise
Pt3G02550.1	turquoise
Pt2G36550.1	grey
Pt2G27890.1	turquoise
Pt3G60170.1	grey
PtQG22380.1	turquoise
Pt9G26350.1	yellow
PtJG14640.1	brown
PtJG14310.1	brown
PtJG23810.1	brown
Pt3G02790.1	turquoise
Pt9G38950.1	brown
PtJG02760.1	turquoise
Pt7G09990.1	turquoise
Pt1G71640.1	brown
Pt1G07810.1	turquoise
Pt8G02530.1	blue
Pt1G36650.1	yellow
Pt9G16550.1	turquoise
Pt3G39040.1	brown
PtXG03160.1	brown
Pt4G38600.1	tan
Pt6G03020.1	turquoise
Pt6G58140.1	brown
Pt4G14930.1	turquoise
Pt9G60570.1	brown
PtJG20190.1	turquoise
Pt4G15740.1	turquoise
Pt7G56800.1	turquoise
Pt7G15650.1	turquoise
PtJG48410.1	turquoise
Pt7G00850.1	brown
Pt0G20880.1	grey
Pt0G23170.1	turquoise
Pt3G10600.1	turquoise
Pt7G47650.1	brown
Pt4G00990.1	turquoise
Pt8G49790.1	brown
Pt1G45530.1	brown
Pt7G30490.1	turquoise
Pt9G22650.1	turquoise
Pt2G05830.1	brown
Pt8G33960.1	turquoise
PtJG43210.1	brown
Pt8G31670.1	turquoise
PtXG43350.1	turquoise
PtQG17700.1	yellow
Pt2G29750.1	turquoise
PtXG29460.1	turquoise
Pt9G41280.1	brown
Pt8G46940.1	turquoise
Pt1G69830.1	turquoise
Pt8G49810.1	brown
Pt6G00360.1	yellow
Pt4G39730.1	brown
Pt4G32610.1	brown
PtJG20120.1	brown
Pt2G44270.1	grey
PtXG28850.1	turquoise
PtJG43590.1	turquoise
Pt1G63130.1	brown
Pt9G37910.1	turquoise
PtJG47350.1	brown
PtJG50190.1	grey60
Pt0G19800.1	turquoise
Pt7G30050.1	blue
Pt9G14850.1	turquoise
Pt5G42830.1	turquoise
Pt1G31800.1	blue
Pt7G52910.1	brown
Pt3G43590.1	turquoise
Pt2G66340.1	turquoise
Pt7G03740.1	red
Pt5G53550.1	turquoise
Pt7G26650.1	brown
Pt6G52740.1	brown
Pt8G23020.1	turquoise
Pt8G04340.1	brown
Pt2G22150.1	yellow
PtXG53090.1	yellow
PtJG14630.1	brown
Pt3G02580.1	turquoise
PtQG36750.1	yellow
Pt7G49420.1	brown
PtXG01940.1	turquoise
PtXG53970.1	yellow
Pt1G00450.1	grey
PtJG06790.1	brown
Pt6G39050.1	yellow
Pt9G01650.1	brown
PtJG48160.1	turquoise
Pt8G58950.1	salmon
Pt4G13840.1	brown
Pt8G27890.1	turquoise
Pt8G28860.1	turquoise
Pt3G02840.1	turquoise
Pt8G37860.1	brown
Pt2G29850.1	grey
Pt1G54110.1	yellow
Pt7G27380.1	red
Pt8G22460.1	yellow
Pt9G43420.1	brown
Pt0G29060.1	yellow
Pt3G45400.1	turquoise
PtXG32050.1	turquoise
Pt6G55670.1	grey
PtXG44120.1	brown
Pt8G01480.1	yellow
Pt9G19680.1	green
Pt8G32290.1	turquoise
Pt1G71360.1	turquoise
Pt4G49370.1	green
PtJG53120.1	brown
Pt2G57420.1	turquoise
PtJG14780.1	turquoise
Pt7G07210.1	brown
PtXG48400.1	lightcyan
Pt3G29450.1	grey60
Pt1G20690.1	brown
Pt7G20930.1	turquoise
PtQG20560.1	yellow
Pt6G57320.1	yellow
Pt6G52810.1	brown
Pt6G58730.1	turquoise
Pt6G58040.1	brown
Pt8G27870.1	turquoise
PtQG02270.1	blue
PtJG14290.1	brown
Pt6G41690.1	blue
Pt2G09430.1	brown
Pt6G58020.1	brown
Pt5G11490.1	turquoise
Pt5G04920.1	red
Pt3G07500.1	turquoise
PtJG19990.1	brown
PtXG22250.1	blue
Pt1G04890.1	turquoise
Pt2G19410.1	turquoise
Pt3G10460.1	grey
Pt9G18680.1	blue
Pt4G19450.1	brown
Pt7G03380.1	blue
Pt2G46670.1	turquoise
Pt2G56770.1	yellow
Pt2G69760.1	blue
PtJG43620.1	brown
Pt1G44470.1	turquoise
Pt4G45440.1	turquoise
Pt4G49000.1	brown
Pt3G09720.1	turquoise
Pt7G04490.1	blue
Pt1G72950.1	yellow
Pt2G68060.1	yellow
Pt4G14470.1	brown
Pt7G30060.1	turquoise
PtQG38410.1	grey
Pt4G35110.1	blue
Pt5G18800.1	turquoise
PtJG48740.1	turquoise
Pt2G28180.1	brown
PtXG23920.1	blue
Pt4G29140.1	red
Pt6G02900.1	yellow
Pt0G07410.1	turquoise
Pt2G58890.1	turquoise
PtXG03070.1	brown
Pt2G57090.1	blue
Pt1G36840.1	yellow
Pt7G06480.1	turquoise
PtQG38340.1	grey
Pt4G07360.1	brown
Pt2G04010.1	turquoise
PtXG29400.1	grey
Pt2G72780.1	yellow
PtJG40980.1	blue
Pt4G02130.1	lightcyan
Pt4G51400.1	brown
PtJG19790.1	blue
Pt6G53480.1	turquoise
Pt5G60430.1	brown
Pt2G64380.1	grey
Pt7G10600.1	red
Pt1G41900.1	yellow
Pt7G30460.1	turquoise
PtXG35910.1	turquoise
PtXG16790.1	blue
Pt5G07110.1	turquoise
PtJG01720.1	brown
Pt5G38440.1	turquoise
Pt3G24210.1	turquoise
Pt7G28570.1	turquoise
Pt1G28010.1	brown
PtJG47070.1	turquoise
Pt6G52700.1	brown
PtXG30850.1	brown
Pt7G61730.1	brown
PtJG05220.1	lightcyan
Pt6G01750.1	brown
PtQG32810.1	grey
Pt3G19220.1	yellow
Pt6G32820.1	blue
Pt1G72420.1	yellow
Pt5G02470.1	yellow
Pt7G36370.1	yellow
Pt5G28400.1	grey
Pt4G08410.1	yellow
Pt7G26640.1	brown
Pt3G03350.1	brown
PtXG47680.1	brown
Pt2G69650.1	turquoise
Pt4G44840.1	turquoise
Pt4G38300.1	blue
Pt4G33700.1	brown
Pt1G68710.1	brown
Pt4G09380.1	brown
Pt5G34800.1	turquoise
Pt3G36660.1	turquoise
PtXG43130.1	red
Pt6G26090.1	blue
PtXG01800.1	turquoise
PtQG18270.1	blue
Pt1G63080.1	brown
Pt1G02620.1	brown
Pt5G07440.1	yellow
Pt4G28820.1	grey
PtQG32610.1	brown
PtXG14900.1	blue
PtQG23590.1	turquoise
Pt6G03330.1	turquoise
Pt1G32090.1	turquoise
Pt8G13640.1	brown
Pt3G49170.1	magenta
Pt6G13350.1	yellow
Pt8G30470.1	turquoise
Pt4G36230.1	brown
Pt5G04030.1	brown
Pt5G44700.1	grey
PtXG04320.1	green
Pt5G51730.1	brown
PtJG20040.1	brown
Pt3G12930.1	brown
Pt1G05120.1	yellow
Pt6G46310.1	turquoise
Pt7G08340.1	brown
Pt2G23890.1	blue
Pt3G38250.1	brown
Pt8G28370.1	blue
Pt7G26400.1	brown
PtJG06290.1	turquoise
Pt3G53640.1	blue
Pt9G05390.1	turquoise
PtXG04170.1	brown
Pt9G14900.1	turquoise
Pt0G08210.1	yellow
Pt1G36850.1	yellow
Pt1G20100.1	blue
PtXG00190.1	turquoise
Pt2G06120.1	turquoise
Pt1G76850.1	grey
Pt6G48030.1	yellow
Pt4G59190.1	yellow
Pt3G16160.1	yellow
Pt4G07820.1	turquoise
Pt6G14970.1	brown
Pt2G65960.1	blue
Pt2G44280.1	grey
Pt7G20970.1	turquoise
PtQG36350.1	yellow
Pt7G24890.1	brown
PtJG47380.1	yellow
PtJG41770.1	green
Pt0G31030.1	turquoise
PtJG50130.1	magenta
Pt8G21030.1	brown
Pt8G59250.1	brown
PtXG19830.1	green
Pt4G20630.1	brown
Pt2G55990.1	turquoise
PtQG09840.1	turquoise
Pt1G32660.1	yellow
PtXG52220.1	turquoise
Pt9G08120.1	blue
PtQG16870.1	blue
Pt3G30760.1	turquoise
Pt2G28170.1	brown
Pt7G25720.1	brown
PtQG01950.1	turquoise
PtQG22460.1	brown
PtXG16860.1	turquoise
PtXG17280.1	brown
Pt4G25730.1	turquoise
Pt6G36960.1	lightcyan
Pt1G57190.1	grey
Pt3G02220.1	turquoise
Pt4G16150.1	turquoise
Pt7G49820.1	brown
Pt3G21190.1	blue
PtJG20200.1	brown
Pt3G28680.1	turquoise
Pt1G69580.1	blue
Pt8G38160.1	blue
Pt4G14020.1	brown
Pt2G26570.1	turquoise
Pt7G30080.1	blue
PtXG10390.1	blue
Pt2G71100.1	blue
Pt2G44020.1	brown
Pt8G59490.1	turquoise
Pt8G49900.1	brown
Pt6G00310.1	yellow
Pt6G56960.1	grey
Pt7G11550.1	turquoise
Pt3G51710.1	blue
PtXG17810.1	turquoise
PtXG44100.1	brown
Pt4G14430.1	brown
Pt9G14670.1	brown
Pt9G14290.1	blue
Pt5G05430.1	turquoise
Pt7G36050.1	grey
Pt7G25140.1	blue
Pt2G49360.1	red
PtJG43270.1	brown
Pt2G06600.1	yellow
Pt1G64540.1	turquoise
Pt2G42720.1	brown
Pt3G08780.1	yellow
Pt7G04600.1	grey
Pt3G43970.1	yellow
Pt3G56400.1	turquoise
PtJG45490.1	blue
PtJG08000.1	turquoise
Pt2G59830.1	yellow
Pt2G74320.1	brown
Pt9G13910.1	turquoise
Pt7G06270.1	turquoise
PtQG20380.1	blue
Pt9G39030.1	turquoise
Pt5G34100.1	brown
Pt1G39270.1	turquoise
Pt4G65510.1	turquoise
Pt4G00830.1	yellow
PtJG05140.1	grey
Pt1G38160.1	blue
Pt2G38150.1	brown
Pt4G07810.1	turquoise
Pt8G46930.1	turquoise
Pt4G54270.1	blue
PtJG50620.1	brown
Pt9G08540.1	blue
Pt4G30500.1	grey
Pt3G44440.1	turquoise
Pt3G06980.1	grey
PtQG23550.1	turquoise
Pt6G26990.1	blue
Pt9G27070.1	brown
Pt9G46090.1	turquoise
Pt8G46010.1	yellow
Pt0G35560.1	grey
Pt8G49290.1	yellow
PtJG16940.1	yellow
PtJG04910.1	turquoise
Pt9G44030.1	brown
PtXG06710.1	turquoise
Pt5G06930.1	yellow
Pt5G58780.1	magenta
Pt4G44080.1	turquoise
Pt7G04080.1	green
Pt5G39850.1	turquoise
Pt1G07780.1	blue
Pt5G37050.1	blue
Pt8G37450.1	brown
Pt7G14970.1	grey60
Pt9G01640.1	turquoise
Pt6G19600.1	brown
Pt8G24240.1	red
Pt4G29640.1	brown
Pt6G52580.1	turquoise
Pt3G39030.1	brown
Pt0G42600.1	brown
Pt9G24180.1	yellow
Pt6G16920.1	yellow
PtXG10920.1	green
Pt1G40910.1	turquoise
Pt4G48890.1	blue
Pt1G05250.1	turquoise
Pt8G46870.1	turquoise
PtJG08050.1	brown
Pt9G55960.1	brown
Pt6G26690.1	turquoise
Pt6G33400.1	yellow
Pt9G53890.1	yellow
PtJG50640.1	brown
Pt4G09390.1	brown
Pt9G22310.1	turquoise
Pt4G08480.1	turquoise
Pt5G39660.1	grey
PtJG22770.1	yellow
Pt1G43380.1	turquoise
PtJG14540.1	brown
Pt4G57300.1	turquoise
Pt6G19480.1	turquoise
Pt2G33920.1	turquoise
Pt1G50930.1	turquoise
Pt1G40670.1	turquoise
Pt7G11020.1	brown
Pt6G05780.1	blue
Pt8G12510.1	turquoise
Pt1G16690.1	turquoise
Pt9G53950.1	yellow
Pt7G19640.1	blue
Pt7G17960.1	turquoise
Pt2G32830.1	turquoise
Pt8G28030.1	brown
Pt9G00660.1	brown
Pt3G05550.1	green
Pt2G29990.1	brown
Pt8G04580.1	turquoise
Pt7G26630.1	brown
Pt8G63500.1	turquoise
Pt3G08550.1	grey
Pt7G03400.1	yellow
Pt7G03370.1	turquoise
PtQG15530.1	brown
Pt6G38900.1	blue
Pt0G18190.1	brown
PtJG47250.1	turquoise
Pt4G19370.1	brown
Pt2G04420.1	turquoise
PtQG13610.1	grey
PtJG27470.1	turquoise
Pt9G50160.1	brown
Pt8G34840.1	brown
Pt1G39350.1	blue
Pt7G00790.1	turquoise
Pt8G58210.1	grey
PtJG01760.1	yellow
Pt9G01090.1	yellow
Pt2G66830.1	turquoise
Pt4G34400.1	brown
PtJG50610.1	brown
Pt6G39420.1	blue
Pt5G42840.1	turquoise
Pt6G34620.1	grey
PtQG27770.1	blue
Pt1G39570.1	blue
Pt1G50870.1	yellow
Pt9G38880.1	yellow
Pt2G25290.1	lightcyan
Pt2G03190.1	brown
PtXG43470.1	turquoise
PtJG11790.1	turquoise
Pt5G14520.1	brown
Pt0G36690.1	blue
Pt2G42130.1	brown
Pt9G43580.1	turquoise
Pt3G00910.1	yellow
PtXG52840.1	green
Pt6G10480.1	turquoise
Pt7G22450.1	green
Pt6G08260.1	turquoise
Pt0G15580.1	turquoise
Pt5G33330.1	blue
Pt5G01240.1	grey
PtJG51790.1	turquoise
Pt9G15470.1	turquoise
Pt1G17850.1	turquoise
Pt9G10300.1	blue
Pt8G27850.1	turquoise
PtJG37530.1	turquoise
PtJG45470.1	turquoise
Pt2G68810.1	brown
Pt6G57330.1	yellow
Pt7G48360.1	grey
PtXG46070.1	turquoise
Pt4G27450.1	green
Pt8G41110.1	brown
Pt8G33200.1	yellow
PtJG45820.1	turquoise
Pt5G21000.1	turquoise
Pt3G50740.1	grey
Pt7G20980.1	blue
Pt6G52750.1	brown
Pt8G49910.1	brown
PtQG33440.1	blue
Pt4G10540.1	blue
Pt1G72480.1	yellow
Pt1G49880.1	blue
Pt2G33610.1	blue
Pt9G58340.1	green
PtXG27180.1	grey60
Pt8G31850.1	blue
Pt8G32230.1	turquoise
Pt6G64450.1	turquoise
Pt2G41570.1	yellow
Pt3G69680.1	brown
PtJG08060.1	turquoise
Pt6G30450.1	brown
Pt3G01540.1	turquoise
PtXG04830.1	turquoise
PtJG12320.1	blue
Pt1G37620.1	red
PtJG20160.1	brown
Pt5G02490.1	yellow
Pt7G61540.1	turquoise
PtQG30560.1	brown
Pt7G30470.1	turquoise
PtXG04230.1	turquoise
Pt7G31280.1	magenta
Pt5G09200.1	blue
Pt6G27900.1	turquoise
Pt2G66450.1	turquoise
PtJG21280.1	turquoise
Pt9G19850.1	yellow
Pt9G32050.1	turquoise
Pt8G07640.1	turquoise
PtQG23150.1	yellow
Pt9G05430.1	turquoise
Pt5G28900.1	blue
Pt2G68830.1	brown
Pt7G61630.1	grey
PtXG14160.1	brown
Pt9G48200.1	yellow
Pt9G21650.1	brown
Pt4G31440.1	magenta
Pt4G51410.1	turquoise
Pt8G27350.1	turquoise
Pt6G30320.1	green
Pt2G69350.1	turquoise
Pt2G15300.1	green
Pt4G16500.1	brown
PtJG31280.1	blue
PtQG24320.1	brown
Pt2G31070.1	green
Pt8G41120.1	turquoise
Pt8G49920.1	brown
Pt6G33720.1	turquoise
Pt6G33130.1	brown
Pt4G10380.1	turquoise
Pt5G31860.1	yellow
PtXG02720.1	turquoise
Pt7G61710.1	brown
Pt8G41810.1	yellow
Pt5G01870.1	turquoise
Pt3G20220.1	blue
Pt7G54590.1	brown
Pt7G41420.1	tan
Pt7G04170.1	brown
Pt9G25820.1	red
Pt5G07040.1	green
Pt5G01930.1	green
Pt3G54180.1	grey
PtJG20010.1	brown
Pt9G27680.1	yellow
PtJG05550.1	lightcyan
Pt1G58150.1	yellow
Pt2G33510.1	blue
Pt1G32650.1	yellow
Pt3G39620.1	brown
PtQG15500.1	brown
Pt0G04950.1	brown
Pt0G35960.1	brown
Pt7G49840.1	brown
Pt7G49870.1	brown
Pt8G48170.1	blue
PtXG50170.1	brown
Pt9G00610.1	blue
Pt9G43560.1	turquoise
Pt4G49780.1	brown
Pt1G67420.1	blue
Pt7G10820.1	turquoise
PtJG21120.1	blue
Pt3G04350.1	yellow
Pt8G38320.1	blue
Pt8G52570.1	turquoise
Pt3G53030.1	grey
Pt6G62240.1	turquoise
Pt9G28600.1	yellow
Pt4G15300.1	brown
Pt7G43770.1	blue
Pt8G54950.1	turquoise
PtJG30950.1	red
Pt2G73250.1	turquoise
Pt5G00390.1	turquoise
Pt3G33380.1	blue
Pt3G64370.1	brown
PtXG05440.1	turquoise
Pt5G01380.1	brown
Pt4G02170.1	turquoise
Pt8G33140.1	green
PtJG02820.1	turquoise
Pt9G53750.1	yellow
Pt1G13170.1	blue
Pt2G10380.1	brown
Pt4G07650.1	brown
Pt2G44550.1	brown
Pt8G38180.1	blue
PtJG01820.1	blue
Pt4G60580.1	lightcyan
Pt4G44580.1	green
Pt1G52550.1	turquoise
Pt1G78860.1	brown
Pt9G37490.1	brown
Pt7G36310.1	turquoise
PtXG15000.1	blue
PtQG01070.1	turquoise
Pt2G66520.1	grey
Pt3G54800.1	brown
Pt1G79050.1	turquoise
Pt7G53520.1	blue
Pt7G16820.1	turquoise
Pt4G52760.1	turquoise
Pt7G08110.1	turquoise
Pt9G27510.1	red
PtJG11140.1	brown
PtJG32910.1	yellow
PtJG22250.1	brown
Pt5G39720.1	grey
PtQG06640.1	brown
Pt6G38960.1	blue
Pt9G60800.1	tan
Pt8G31790.1	blue
PtXG32990.1	magenta
Pt0G18630.1	turquoise
Pt2G02280.1	green
Pt7G50910.1	yellow
Pt3G64600.1	blue
Pt4G12590.1	red
Pt8G33170.1	yellow
Pt0G02240.1	turquoise
Pt6G26710.1	yellow
PtJG51330.1	green
Pt4G26130.1	green
Pt5G40710.1	brown
Pt9G36580.1	turquoise
Pt8G30690.1	turquoise
Pt7G37460.1	turquoise
Pt2G34260.1	turquoise
Pt3G50450.1	yellow
Pt2G74340.1	brown
Pt3G46190.1	turquoise
Pt5G51640.1	grey
PtXG16220.1	brown
Pt9G47230.1	blue
PtJG27630.1	turquoise
Pt7G48470.1	grey
PtXG15790.1	brown
Pt4G08940.1	brown
Pt3G42860.1	turquoise
Pt1G71410.1	turquoise
Pt5G58810.1	magenta
Pt6G39040.1	blue
Pt5G09230.1	turquoise
PtXG11970.1	turquoise
Pt9G15160.1	turquoise
Pt6G31670.1	yellow
PtXG29730.1	brown
Pt1G48230.1	brown
Pt5G09340.1	brown
PtXG43480.1	blue
Pt3G16790.1	turquoise
Pt7G50300.1	grey
Pt4G50650.1	green
PtQG38420.1	turquoise
Pt4G43990.1	red
Pt8G53830.1	blue
PtQG37840.1	turquoise
Pt8G36600.1	blue
PtQG42190.1	green
Pt3G14310.1	yellow
Pt3G28180.1	yellow
PtXG08380.1	brown
Pt9G10960.1	blue
Pt7G35840.1	yellow
Pt7G24920.1	brown
Pt9G32070.1	turquoise
Pt8G02600.1	blue
Pt7G27440.1	brown
Pt8G30020.1	turquoise
Pt3G51390.1	brown
PtQG09940.1	brown
Pt6G62500.1	brown
PtXG49260.1	brown
Pt7G14390.1	brown
Pt5G18820.1	brown
PtJG23680.1	yellow
Pt4G56670.1	blue
Pt6G61080.1	yellow
Pt6G29830.1	yellow
PtJG29320.1	yellow
Pt5G53920.1	turquoise
Pt1G58240.1	turquoise
Pt5G20840.1	yellow
Pt5G61970.1	grey
PtXG49440.1	turquoise
Pt8G46580.1	grey
Pt7G01110.1	turquoise
Pt4G42780.1	turquoise
Pt1G36810.1	yellow
Pt5G42690.1	turquoise
PtJG52470.1	blue
Pt9G00350.1	turquoise
Pt2G25350.1	blue
Pt2G33680.1	turquoise
Pt3G03900.1	turquoise
PtQG22130.1	turquoise
Pt7G25710.1	brown
Pt9G03650.1	yellow
PtXG27080.1	grey60
Pt7G30480.1	turquoise
Pt4G08420.1	blue
Pt9G41300.1	yellow
Pt9G37590.1	brown
PtXG13730.1	magenta
Pt1G46300.1	lightcyan
PtXG03920.1	green
Pt9G41520.1	yellow
PtXG15780.1	blue
Pt0G20180.1	blue
PtXG54610.1	brown
Pt1G54430.1	turquoise
PtQG07080.1	turquoise
PtQG21380.1	turquoise
Pt2G44680.1	brown
PtQG30540.1	grey
Pt1G32190.1	yellow
Pt2G44050.1	brown
Pt7G45470.1	brown
Pt8G18760.1	tan
Pt9G46070.1	turquoise
PtJG39560.1	turquoise
PtQG41000.1	turquoise
Pt6G10640.1	green
Pt5G35410.1	blue
Pt4G04010.1	green
Pt8G48440.1	blue
Pt5G60770.1	brown
Pt6G50530.1	turquoise
PtJG52950.1	turquoise
Pt3G00900.1	yellow
Pt9G46460.1	turquoise
PtQG36670.1	yellow
Pt5G37420.1	turquoise
Pt5G50770.1	turquoise
Pt9G05410.1	turquoise
Pt2G60810.1	yellow
Pt3G00890.1	grey
PtQG23850.1	brown
Pt4G32090.1	green
Pt7G02390.1	grey
Pt5G09720.1	brown
Pt8G46890.1	grey
Pt4G42670.1	turquoise
Pt2G23530.1	blue
Pt2G20170.1	blue
Pt4G09590.1	yellow
Pt5G24550.1	grey60
Pt8G26100.1	turquoise
Pt7G42380.1	grey
Pt6G58130.1	brown
Pt1G39900.1	brown
PtJG14550.1	brown
Pt9G08080.1	blue
Pt6G38480.1	green
Pt0G08630.1	red
Pt6G10630.1	brown
Pt4G65010.1	yellow
Pt4G01130.1	yellow
PtXG03240.1	brown
Pt6G01120.1	brown
PtJG02920.1	turquoise
PtXG29230.1	yellow
Pt8G57650.1	brown
PtJG29780.1	magenta
PtXG54530.1	brown
PtXG14290.1	turquoise
PtQG13680.1	grey
Pt2G73560.1	brown
Pt3G39270.1	yellow
Pt9G48900.1	brown
Pt2G26840.1	yellow
Pt8G04170.1	yellow
Pt2G42540.1	brown
Pt4G30700.1	brown
Pt5G12640.1	turquoise
PtJG38600.1	green
Pt4G16610.1	brown
Pt1G36750.1	yellow
PtXG14550.1	brown
Pt8G49780.1	brown
PtXG31930.1	blue
Pt1G60860.1	turquoise
PtJG43200.1	grey
Pt5G22140.1	blue
Pt1G38120.1	yellow
Pt1G63990.1	brown
Pt8G07050.1	yellow
Pt2G55650.1	red
PtXG10680.1	blue
PtJG05150.1	grey
Pt6G58110.1	brown
Pt3G61070.1	grey
Pt5G07490.1	turquoise
PtQG36800.1	yellow
Pt2G24620.1	blue
PtQG39430.1	red
Pt5G38630.1	yellow
Pt4G04230.1	green
PtJG11080.1	blue
Pt2G55550.1	blue
PtQG09450.1	blue
Pt2G68200.1	brown
Pt5G24650.1	grey60
PtJG30340.1	brown
Pt3G10450.1	turquoise
PtXG29490.1	yellow
Pt9G00230.1	brown
PtJG30520.1	green
Pt7G40830.1	blue
PtXG00480.1	turquoise
Pt4G59760.1	grey
PtQG41360.1	brown
Pt6G35550.1	brown
Pt1G39740.1	turquoise
Pt6G57900.1	brown
Pt2G48350.1	turquoise
Pt6G21680.1	blue
Pt2G40880.1	blue
Pt6G55970.1	blue
Pt7G04470.1	yellow
Pt9G52640.1	blue
Pt1G32680.1	yellow
Pt8G62200.1	turquoise
Pt3G12060.1	brown
PtXG47790.1	brown
PtJG08020.1	turquoise
Pt1G74020.1	red
Pt2G19120.1	blue
Pt7G61180.1	brown
Pt7G48820.1	brown
Pt7G61210.1	turquoise
Pt9G14320.1	brown
PtXG06520.1	brown
Pt4G08150.1	turquoise
Pt2G73530.1	brown
Pt3G03970.1	blue
Pt9G03890.1	blue
Pt4G62750.1	turquoise
Pt9G36340.1	turquoise
Pt3G10920.1	brown
Pt4G32290.1	turquoise
Pt9G35550.1	blue
PtJG05230.1	blue
Pt0G31400.1	grey
Pt6G10330.1	green
Pt7G61650.1	brown
Pt9G40060.1	red
Pt4G08520.1	turquoise
Pt6G60570.1	turquoise
Pt3G00620.1	turquoise
Pt9G29460.1	brown
Pt3G12660.1	turquoise
Pt2G25740.1	green
PtJG30370.1	brown
Pt3G11950.1	blue
Pt3G11620.1	blue
PtJG00270.1	yellow
Pt8G25430.1	yellow
Pt8G61230.1	grey
Pt7G14660.1	grey60
PtXG27090.1	grey60
PtXG01900.1	blue
Pt3G21380.1	red
Pt9G10780.1	brown
PtQG02860.1	blue
Pt7G03410.1	turquoise
Pt0G35970.1	brown
Pt8G48160.1	blue
Pt7G49270.1	yellow
Pt9G00790.1	blue
Pt5G24960.1	yellow
Pt7G05930.1	turquoise
PtQG06120.1	blue
Pt4G59090.1	grey
Pt7G26950.1	turquoise
Pt2G41550.1	brown
Pt8G52050.1	brown
PtQG21180.1	brown
Pt2G47670.1	blue
PtXG19360.1	yellow
Pt3G56270.1	brown
Pt9G33690.1	blue
Pt6G58150.1	brown
Pt1G60380.1	tan
Pt5G51500.1	grey
Pt7G34770.1	turquoise
Pt2G30330.1	turquoise
PtXG53870.1	yellow
Pt4G29170.1	red
PtJG53170.1	turquoise
Pt9G41480.1	brown
PtXG15040.1	blue
Pt8G57640.1	blue
Pt1G14400.1	brown
Pt7G10610.1	red
Pt7G16350.1	brown
Pt9G06010.1	green
Pt3G55140.1	brown
Pt4G07450.1	brown
Pt3G54630.1	blue
Pt8G27290.1	brown
Pt4G33300.1	turquoise
Pt5G29760.1	brown
Pt5G20020.1	green
PtJG30390.1	brown
Pt3G10910.1	brown
Pt2G46860.1	blue
Pt4G08690.1	turquoise
Pt3G18320.1	brown
Pt1G51270.1	green
Pt9G08160.1	yellow
Pt7G01370.1	blue
PtJG27160.1	green
PtJG48200.1	blue
Pt4G50550.1	turquoise
PtJG44730.1	green
Pt6G15170.1	red
PtQG18980.1	yellow
Pt2G26090.1	yellow
Pt1G19780.1	lightcyan
Pt4G01440.1	green
Pt3G46880.1	brown
Pt0G27400.1	turquoise
Pt6G61400.1	turquoise
Pt6G57960.1	brown
Pt8G49850.1	blue
PtXG01950.1	turquoise
Pt2G05820.1	brown
Pt6G13240.1	turquoise
Pt7G11880.1	turquoise
Pt5G61960.1	yellow
Pt7G09500.1	turquoise
Pt3G04400.1	yellow
PtJG39120.1	green
Pt6G42430.1	turquoise
Pt3G54690.1	brown
PtXG50750.1	grey
Pt2G27860.1	brown
Pt4G64940.1	green
Pt7G45440.1	turquoise
PtXG16870.1	turquoise
Pt4G43970.1	blue
Pt6G38670.1	brown
PtXG41080.1	yellow
Pt3G66550.1	blue
Pt7G01820.1	turquoise
Pt2G41200.1	yellow
Pt3G53320.1	turquoise
PtQG09500.1	brown
PtJG53720.1	blue
Pt9G36830.1	yellow
Pt0G15980.1	brown
Pt6G50300.1	turquoise
Pt2G07210.1	brown
Pt7G04460.1	blue
PtJG45710.1	blue
Pt1G16610.1	brown
Pt4G49770.1	brown
PtXG39050.1	turquoise
Pt2G68280.1	blue
Pt9G57510.1	turquoise
Pt6G52960.1	brown
Pt8G06960.1	brown
Pt5G43500.1	turquoise
PtQG06650.1	brown
Pt2G46950.1	turquoise
PtJG43960.1	brown
Pt6G08950.1	green
Pt8G18800.1	tan
PtXG13200.1	grey
Pt7G61580.1	yellow
Pt5G14620.1	brown
Pt2G23360.1	turquoise
Pt9G28480.1	green
Pt7G22430.1	turquoise
PtJG24770.1	turquoise
Pt7G36070.1	grey
Pt7G01810.1	turquoise
PtJG14420.1	brown
Pt6G52870.1	red
Pt2G58740.1	turquoise
Pt7G50290.1	turquoise
Pt6G41760.1	blue
Pt3G02770.1	brown
Pt3G10530.1	turquoise
Pt3G57350.1	yellow
Pt5G53230.1	brown
Pt1G21750.1	turquoise
Pt1G00590.1	turquoise
Pt2G59820.1	yellow
Pt4G40320.1	grey
Pt6G30100.1	yellow
Pt9G53930.1	yellow
Pt2G71230.1	blue
Pt3G26860.1	brown
Pt3G65290.1	blue
PtQG38150.1	turquoise
Pt5G59340.1	green
Pt6G53070.1	yellow
PtJG32980.1	brown
Pt9G34140.1	grey
Pt2G62730.1	turquoise
Pt1G64780.1	green
PtJG20450.1	yellow
Pt7G53000.1	brown
Pt8G01130.1	turquoise
Pt1G66070.1	yellow
Pt8G46590.1	brown
Pt5G10170.1	brown
Pt6G39500.1	grey
Pt6G34170.1	turquoise
Pt5G00440.1	turquoise
PtXG02020.1	green
PtJG44530.1	turquoise
Pt3G35750.1	brown
Pt5G42450.1	turquoise
Pt1G38000.1	turquoise
Pt0G42240.1	turquoise
Pt7G25690.1	brown
Pt0G02540.1	turquoise
Pt7G37410.1	turquoise
PtQG16650.1	turquoise
PtJG49020.1	yellow
Pt4G59140.1	yellow
PtQG39370.1	blue
PtXG25540.1	yellow
Pt6G26140.1	blue
Pt7G02440.1	brown
PtJG08480.1	turquoise
PtXG07200.1	turquoise
Pt5G33290.1	brown
Pt6G17710.1	brown
PtXG28720.1	brown
Pt4G43950.1	turquoise
Pt8G37930.1	brown
Pt3G63500.1	turquoise
Pt3G28750.1	turquoise
Pt6G05940.1	brown
Pt4G30140.1	yellow
Pt4G11970.1	brown
Pt9G24140.1	blue
Pt9G51880.1	blue
Pt0G02520.1	turquoise
Pt4G32120.1	green
PtXG03210.1	brown
PtQG25460.1	green
Pt3G03180.1	yellow
Pt6G52540.1	turquoise
Pt8G32830.1	turquoise
Pt9G40070.1	red
Pt2G25730.1	turquoise
Pt5G41090.1	brown
Pt6G45060.1	turquoise
PtXG15690.1	brown
Pt4G19440.1	brown
Pt4G43890.1	turquoise
PtJG23380.1	brown
Pt3G66570.1	brown
Pt3G48070.1	brown
Pt5G48320.1	turquoise
Pt1G16600.1	brown
Pt5G53270.1	brown
Pt3G28270.1	turquoise
Pt5G00450.1	turquoise
Pt6G45100.1	grey
PtJG15800.1	black
Pt5G32070.1	brown
Pt3G68080.1	turquoise
Pt6G26600.1	green
Pt9G56600.1	yellow
Pt2G48480.1	turquoise
Pt0G31070.1	blue
Pt4G07640.1	brown
Pt5G28430.1	turquoise
Pt2G19540.1	yellow
Pt5G43020.1	green
Pt3G19310.1	yellow
Pt2G39840.1	turquoise
Pt4G07440.1	brown
Pt6G51940.1	yellow
Pt1G31860.1	blue
Pt0G41370.1	turquoise
Pt0G21730.1	blue
Pt5G37100.1	yellow
Pt4G61510.1	green
Pt3G62640.1	blue
Pt5G61940.1	grey
Pt6G29740.1	brown
Pt3G26100.1	turquoise
Pt5G19840.1	turquoise
Pt5G02620.1	grey
Pt8G29870.1	brown
Pt2G13280.1	blue
Pt2G68960.1	brown
Pt2G48080.1	turquoise
Pt4G49760.1	brown
PtXG08300.1	brown
Pt8G10340.1	blue
Pt9G08130.1	blue
Pt0G10490.1	turquoise
PtJG53420.1	turquoise
Pt3G02170.1	turquoise
Pt3G28120.1	yellow
Pt9G19810.1	yellow
Pt2G23880.1	blue
PtQG24200.1	brown
Pt2G33640.1	turquoise
Pt6G00240.1	yellow
Pt8G28800.1	turquoise
Pt8G32030.1	turquoise
Pt1G02590.1	brown
Pt3G39960.1	brown
Pt1G37460.1	blue
Pt7G01920.1	red
PtJG21270.1	turquoise
PtXG52190.1	turquoise
Pt9G05590.1	yellow
PtJG23010.1	brown
Pt0G17190.1	turquoise
Pt6G57540.1	blue
Pt5G21610.1	brown
Pt2G41280.1	grey
Pt8G07190.1	turquoise
Pt9G34040.1	blue
Pt4G62730.1	yellow
Pt1G76180.1	blue
Pt7G07000.1	blue
Pt9G24870.1	yellow
Pt2G68970.1	brown
Pt9G02270.1	turquoise
Pt7G02710.1	turquoise
PtJG29280.1	yellow
Pt5G28240.1	blue
Pt0G05080.1	turquoise
Pt1G54420.1	turquoise
Pt4G50950.1	blue
PtJG05120.1	yellow
Pt1G39100.1	grey
PtXG00070.1	blue
Pt6G61920.1	blue
Pt2G16420.1	turquoise
Pt8G00920.1	blue
Pt3G48600.1	blue
PtXG10760.1	brown
Pt5G11000.1	turquoise
PtXG11020.1	blue
Pt9G02420.1	brown
Pt3G26850.1	turquoise
Pt5G26380.1	turquoise
Pt1G45520.1	brown
Pt3G56390.1	green
Pt3G39070.1	brown
Pt1G45560.1	brown
Pt2G34020.1	turquoise
PtJG08510.1	red
Pt7G26860.1	turquoise
Pt5G42370.1	turquoise
Pt9G01020.1	blue
Pt1G16630.1	brown
Pt9G56330.1	green
Pt7G25680.1	brown
Pt7G40310.1	turquoise
Pt1G41020.1	brown
PtXG19450.1	turquoise
Pt4G45310.1	blue
PtJG14520.1	brown
Pt2G65830.1	blue
Pt3G71470.1	brown
Pt2G25070.1	black
PtXG42050.1	blue
Pt5G09470.1	blue
Pt8G36550.1	grey
Pt8G26010.1	yellow
Pt6G41810.1	turquoise
PtXG28300.1	grey
PtQG24000.1	green
Pt1G79930.1	turquoise
Pt8G26830.1	red
Pt8G44210.1	grey
Pt2G38810.1	brown
PtJG15660.1	black
Pt7G24240.1	blue
Pt7G24670.1	turquoise
Pt4G10000.1	brown
Pt6G52520.1	brown
PtQG09390.1	brown
Pt4G50170.1	brown
PtXG46350.1	blue
Pt7G30430.1	turquoise
Pt9G10630.1	turquoise
Pt9G26120.1	yellow
Pt0G06870.1	brown
Pt7G15540.1	turquoise
Pt5G24030.1	brown
Pt9G23520.1	brown
Pt6G48240.1	yellow
Pt4G39780.1	blue
Pt0G34470.1	blue
Pt2G37930.1	turquoise
Pt9G29530.1	brown
Pt3G44080.1	turquoise
Pt8G45970.1	yellow
Pt7G23730.1	blue
Pt8G07890.1	blue
PtQG15110.1	green
PtXG50710.1	grey
Pt2G68180.1	turquoise
Pt7G30440.1	turquoise
Pt7G25870.1	brown
Pt9G46640.1	yellow
Pt7G42340.1	brown
PtJG18780.1	blue
Pt4G52790.1	turquoise
Pt1G55430.1	turquoise
PtJG49120.1	blue
Pt2G58060.1	turquoise
Pt2G31820.1	yellow
Pt3G45010.1	yellow
Pt9G16890.1	blue
Pt9G54790.1	yellow
Pt4G39830.1	brown
PtQG15440.1	tan
Pt6G36750.1	lightcyan
Pt0G21760.1	yellow
Pt6G57260.1	turquoise
Pt5G46920.1	brown
PtQG20150.1	blue
Pt3G47860.1	turquoise
Pt8G44200.1	grey
PtXG02670.1	turquoise
Pt0G18170.1	turquoise
Pt8G28430.1	turquoise
PtJG22860.1	yellow
PtXG03110.1	brown
Pt4G12480.1	brown
Pt2G18570.1	brown
Pt6G56710.1	brown
Pt0G08540.1	brown
Pt7G21600.1	yellow
Pt4G34830.1	red
Pt2G40980.1	green
Pt7G29190.1	grey60
PtQG04080.1	brown
PtJG15440.1	turquoise
PtJG15880.1	yellow
Pt5G42270.1	green
Pt5G40000.1	brown
PtJG39220.1	brown
Pt2G44420.1	grey
Pt8G57410.1	brown
Pt8G00710.1	turquoise
Pt3G73060.1	turquoise
Pt2G25040.1	black
Pt7G16150.1	turquoise
Pt3G47350.1	brown
Pt2G63730.1	brown
Pt5G16510.1	yellow
PtXG52550.1	grey
Pt1G49240.1	yellow
Pt7G32610.1	turquoise
Pt2G27230.1	blue
Pt7G46620.1	turquoise
Pt4G65480.1	turquoise
Pt4G48870.1	turquoise
PtXG52830.1	brown
PtJG32900.1	yellow
Pt4G42980.1	yellow
Pt6G06260.1	yellow
Pt7G14750.1	turquoise
Pt5G07160.1	brown
Pt3G30160.1	turquoise
Pt4G50390.1	turquoise
PtQG28880.1	turquoise
PtXG46090.1	tan
PtXG33250.1	brown
Pt5G02260.1	turquoise
Pt0G08360.1	turquoise
Pt9G10480.1	blue
PtJG04610.1	lightcyan
Pt6G31390.1	tan
Pt3G05940.1	turquoise
Pt7G62200.1	turquoise
Pt1G46770.1	turquoise
Pt1G02600.1	brown
Pt7G25620.1	brown
Pt2G03970.1	yellow
Pt1G56910.1	turquoise
Pt2G60820.1	yellow
PtJG45650.1	blue
Pt6G44370.1	brown
Pt6G38370.1	turquoise
Pt5G07730.1	brown
PtQG39920.1	brown
Pt6G09750.1	turquoise
Pt7G57460.1	blue
Pt6G11480.1	turquoise
Pt3G51260.1	blue
Pt6G08400.1	turquoise
Pt2G46840.1	turquoise
Pt9G35630.1	brown
Pt1G43000.1	brown
Pt7G24980.1	brown
Pt0G35660.1	brown
Pt3G65620.1	yellow
PtQG01340.1	blue
Pt5G01860.1	turquoise
Pt9G45230.1	turquoise
Pt7G19860.1	blue
Pt4G62760.1	turquoise
Pt5G40370.1	turquoise
Pt1G48180.1	blue
PtXG26430.1	brown
Pt5G03950.1	turquoise
Pt7G15090.1	brown
Pt2G29320.1	blue
Pt4G01610.1	brown
PtXG48050.1	brown
Pt9G33970.1	yellow
PtJG30260.1	yellow
PtQG22590.1	brown
PtJG53640.1	blue
Pt3G01760.1	yellow
Pt5G56740.1	blue
Pt9G03290.1	green
Pt6G51950.1	turquoise
Pt5G16220.1	yellow
Pt8G34200.1	turquoise
Pt0G09670.1	green
Pt2G20150.1	turquoise
Pt4G60590.1	yellow
Pt9G35660.1	turquoise
Pt7G37970.1	blue
Pt8G17700.1	turquoise
Pt0G40060.1	brown
Pt9G53100.1	turquoise
Pt8G58640.1	yellow
Pt7G21910.1	blue
Pt3G17660.1	turquoise
Pt6G32450.1	turquoise
Pt2G18650.1	brown
Pt2G46880.1	turquoise
Pt8G54920.1	turquoise
Pt0G38430.1	grey
Pt1G02900.1	turquoise
Pt9G48080.1	yellow
PtJG02410.1	brown
PtXG20490.1	turquoise
Pt7G16990.1	blue
Pt1G65390.1	turquoise
PtJG46280.1	turquoise
Pt3G32580.1	brown
Pt6G45660.1	turquoise
Pt1G46050.1	turquoise
Pt7G52620.1	black
PtJG17740.1	yellow
Pt8G08490.1	turquoise
Pt1G73520.1	blue
Pt3G26870.1	grey
PtXG10460.1	blue
Pt8G30790.1	turquoise
Pt6G61060.1	yellow
Pt3G65200.1	yellow
Pt5G63240.1	turquoise
Pt7G02610.1	blue
Pt3G13010.1	brown
PtXG08140.1	grey
Pt3G67190.1	blue
Pt4G37280.1	brown
Pt9G18670.1	blue
Pt5G11270.1	green
Pt5G06820.1	blue
Pt3G18120.1	brown
Pt9G42880.1	turquoise
PtJG46580.1	blue
PtJG28080.1	brown
Pt5G23500.1	turquoise
Pt8G33000.1	brown
Pt6G32140.1	brown
PtJG29640.1	blue
Pt4G07630.1	turquoise
Pt2G37140.1	brown
Pt3G34980.1	turquoise
Pt7G03970.1	blue
Pt1G54160.1	yellow
Pt6G00200.1	yellow
PtXG10010.1	blue
PtXG52360.1	turquoise
Pt2G21010.1	brown
PtXG39360.1	yellow
Pt4G05810.1	turquoise
Pt0G24320.1	brown
PtXG28750.1	blue
Pt1G29830.1	turquoise
Pt7G14650.1	grey60
Pt9G43910.1	blue
Pt4G14350.1	brown
Pt9G08090.1	blue
Pt7G02490.1	brown
Pt3G32260.1	turquoise
Pt2G11260.1	blue
Pt2G18660.1	brown
Pt5G51740.1	turquoise
Pt4G07420.1	brown
Pt5G42800.1	turquoise
Pt1G31770.1	blue
Pt8G18340.1	brown
Pt8G34590.1	turquoise
PtQG43170.1	yellow
PtQG24790.1	brown
PtXG50100.1	brown
Pt1G79090.1	grey
Pt8G49600.1	brown
Pt0G30140.1	brown
PtJG19070.1	turquoise
Pt6G34870.1	green
PtQG17190.1	brown
Pt1G48520.1	turquoise
Pt3G65560.1	yellow
Pt5G34560.1	blue
Pt4G43070.1	blue
Pt8G35160.1	yellow
PtJG11810.1	turquoise
PtJG17470.1	yellow
PtJG03600.1	turquoise
Pt4G31450.1	brown
Pt2G26000.1	turquoise
Pt0G41840.1	turquoise
Pt6G20740.1	turquoise
Pt4G04320.1	red
Pt2G29740.1	blue
Pt0G37950.1	yellow
Pt5G41240.1	brown
Pt6G08180.1	brown
Pt1G05060.1	yellow
Pt9G05320.1	turquoise
Pt1G73290.1	turquoise
Pt2G70060.1	turquoise
Pt3G51380.1	blue
PtJG03420.1	grey
Pt8G10860.1	blue
Pt3G28560.1	turquoise
Pt5G05050.1	blue
Pt6G00100.1	yellow
PtJG20060.1	brown
Pt2G73380.1	brown
Pt6G38410.1	blue
Pt4G15470.1	brown
Pt3G11150.1	green
Pt1G42620.1	turquoise
PtJG19050.1	green
Pt4G34510.1	turquoise
Pt9G53090.1	turquoise
Pt6G56660.1	turquoise
Pt4G34670.1	green
PtXG21030.1	blue
Pt3G05060.1	brown
PtXG31180.1	turquoise
Pt9G45670.1	turquoise
PtJG36890.1	turquoise
Pt7G44970.1	green
Pt8G57010.1	brown
Pt8G58400.1	turquoise
PtXG44780.1	turquoise
Pt1G31790.1	yellow
Pt1G38520.1	brown
Pt2G27780.1	grey
PtJG19820.1	blue
Pt5G61870.1	turquoise
Pt4G31430.1	brown
Pt2G28030.1	brown
PtXG39710.1	turquoise
Pt7G32520.1	turquoise
Pt8G05680.1	green
Pt8G27570.1	turquoise
PtXG50760.1	turquoise
Pt1G59250.1	tan
Pt6G50460.1	red
Pt1G79230.1	brown
PtJG50340.1	blue
PtQG40920.1	yellow
Pt5G32830.1	turquoise
Pt7G55910.1	magenta
Pt6G37110.1	blue
Pt3G07940.1	brown
Pt2G28060.1	brown
Pt6G39480.1	grey
Pt5G33470.1	brown
Pt3G10440.1	grey
Pt4G09440.1	brown
Pt8G10030.1	turquoise
Pt2G56010.1	grey
PtJG45260.1	turquoise
PtQG41690.1	brown
PtQG10040.1	brown
Pt2G32650.1	blue
[truncated: 18,151 more rows]
