# Supplementary material for: Integrated transcriptomic and metabolomic analysis of provenances and organ-specific responses to drought and rehydration in Pinus tabuliformis
Source: Front Plant Sci. 2026 Mar 12;17:1778743. doi: 10.3389/fpls.2026.1778743 (PMC13020022; doi:10.3389/fpls.2026.1778743)
Supplement: Supplementary file 4 [file DataSheet4.csv]

GO_ID	Term	Ontology	ID	Description	GeneRatio	BgRatio	RichFactor	FoldEnrichment	zScore	pvalue	p.adjust	qvalue	geneID	Count	tissue	time	provenances	treatment
GO:0002213	defense response to insect	BP	GO:0002213	GO:0002213	17/785	77/50470	0.220779221	14.19455704	14.56429952	3.16E-15	7.39E-12	7.09E-12	Pt4G13870.1/Pt4G13990.1/Pt4G15180.1/Pt4G14430.1/Pt4G13890.1/Pt4G13900.1/Pt4G15080.1/Pt4G13880.1/Pt4G14420.1/Pt4G14020.1/Pt4G13910.1/Pt4G15150.1/Pt4G14010.1/Pt4G13840.1/Pt4G13860.1/Pt4G15110.1/Pt9G48830.1	17	leaf	D10	HLH	drought
GO:0010200	response to chitin	BP	GO:0010200	GO:0010200	24/785	230/50470	0.104347826	6.708834118	10.90739542	3.14E-13	3.66E-10	3.52E-10	Pt1G53370.1/PtJG01570.1/PtJG01540.1/PtJG01650.1/PtJG01530.1/PtJG01590.1/Pt4G07410.1/Pt4G07400.1/Pt4G07450.1/Pt4G07440.1/Pt4G07430.1/Pt4G07420.1/Pt5G09830.1/Pt5G51980.1/Pt5G52010.1/Pt6G52870.1/Pt6G04860.1/Pt6G04690.1/Pt8G06950.1/Pt8G06940.1/Pt8G04340.1/Pt8G04270.1/Pt9G12520.1/Pt5G53120.1	24	leaf	D10	HLH	drought
GO:0002239	response to oomycetes	BP	GO:0002239	GO:0002239	20/785	274/50470	0.072992701	4.692919243	7.704510791	1.56E-08	1.21E-05	1.16E-05	PtJG14310.1/PtJG20070.1/PtJG20040.1/PtJG20010.1/PtJG20060.1/PtJG14420.1/PtJG14300.1/Pt3G48720.1/Pt5G10300.1/Pt5G46690.1/Pt5G46680.1/Pt5G46710.1/Pt5G45860.1/Pt6G30850.1/Pt6G62500.1/Pt8G04160.1/Pt9G14720.1/Pt9G14830.1/Pt9G01600.1/Pt9G06380.1	20	leaf	D10	HLH	drought
GO:0010087	phloem or xylem histogenesis	BP	GO:0010087	GO:0010087	25/785	482/50470	0.05186722	3.33469884	6.473751686	2.24E-07	0.000109749	0.000105428	PtJG01570.1/PtJG01540.1/PtJG01650.1/PtJG01530.1/PtJG01590.1/Pt2G38460.1/Pt4G13870.1/Pt4G13990.1/Pt4G15180.1/Pt4G14430.1/Pt4G13890.1/Pt4G13900.1/Pt4G15080.1/Pt4G13880.1/Pt4G14420.1/Pt4G14020.1/Pt4G13910.1/Pt4G15150.1/Pt4G14010.1/Pt4G13840.1/Pt4G13860.1/Pt4G15110.1/Pt6G04860.1/Pt6G04690.1/Pt9G02910.1	25	leaf	D10	HLH	drought
GO:0050829	defense response to Gram-negative bacterium	BP	GO:0050829	GO:0050829	9/785	57/50470	0.157894737	10.15152531	8.689487702	2.35E-07	0.000109749	0.000105428	Pt4G07770.1/Pt4G07650.1/Pt4G07640.1/Pt4G07630.1/Pt4G07620.1/Pt4G07790.1/Pt4G07670.1/Pt4G07730.1/Pt9G10690.1	9	leaf	D10	HLH	drought
GO:0009873	ethylene-activated signaling pathway	BP	GO:0009873	GO:0009873	15/785	193/50470	0.077720207	4.99686479	6.992749398	4.31E-07	0.000163081	0.00015666	PtJG30330.1/PtJG01650.1/PtJG30320.1/PtJG01590.1/Pt3G48720.1/Pt6G62500.1/Pt6G04690.1/Pt8G06950.1/Pt8G06940.1/Pt8G56090.1/Pt8G56080.1/Pt9G12520.1/Pt4G54900.1/Pt4G54720.1/Pt6G17970.1	15	leaf	D10	HLH	drought
GO:0010427	abscisic acid binding	MF	GO:0010427	GO:0010427	7/785	32/50470	0.21875	14.06409236	9.292013532	5.14E-07	0.000163081	0.00015666	Pt2G47790.1/Pt2G47800.1/Pt2G47630.1/Pt2G47750.1/Pt2G46240.1/Pt2G47830.1/Pt2G47720.1	7	leaf	D10	HLH	drought
GO:0071369	cellular response to ethylene stimulus	BP	GO:0071369	GO:0071369	17/785	252/50470	0.067460317	4.337225761	6.67560579	5.59E-07	0.000163081	0.00015666	PtJG30330.1/PtJG01650.1/PtJG30320.1/PtJG01590.1/Pt3G48720.1/Pt5G46710.1/Pt5G45860.1/Pt6G62500.1/Pt6G04690.1/Pt8G06950.1/Pt8G06940.1/Pt8G56090.1/Pt8G56080.1/Pt9G12520.1/Pt4G54900.1/Pt4G54720.1/Pt6G17970.1	17	leaf	D10	HLH	drought
GO:0004864	protein phosphatase inhibitor activity	MF	GO:0004864	GO:0004864	7/785	33/50470	0.212121212	13.63790774	9.128345266	6.44E-07	0.000167075	0.000160497	Pt2G47790.1/Pt2G47800.1/Pt2G47630.1/Pt2G47750.1/Pt2G46240.1/Pt2G47830.1/Pt2G47720.1	7	leaf	D10	HLH	drought
GO:0004857	enzyme inhibitor activity	MF	GO:0004857	GO:0004857	18/785	295/50470	0.061016949	3.922962323	6.328853837	1.13E-06	0.000217042	0.000208496	Pt2G47790.1/Pt2G47800.1/Pt2G47630.1/Pt2G47750.1/Pt2G46240.1/Pt2G47830.1/Pt2G47720.1/Pt4G07770.1/Pt4G07650.1/Pt4G07640.1/Pt4G07630.1/Pt4G07680.1/Pt4G07620.1/Pt4G07790.1/Pt4G07670.1/Pt4G07730.1/Pt9G10690.1/Pt8G40580.1	18	leaf	D10	HLH	drought
GO:0019840	isoprenoid binding	MF	GO:0019840	GO:0019840	7/785	36/50470	0.194444444	12.50141543	8.677115229	1.21E-06	0.000217042	0.000208496	Pt2G47790.1/Pt2G47800.1/Pt2G47630.1/Pt2G47750.1/Pt2G46240.1/Pt2G47830.1/Pt2G47720.1	7	leaf	D10	HLH	drought
GO:0000160	phosphorelay signal transduction system	BP	GO:0000160	GO:0000160	15/785	216/50470	0.069444444	4.464791224	6.414357475	1.79E-06	0.000297867	0.000286139	PtJG30330.1/PtJG01650.1/PtJG30320.1/PtJG01590.1/Pt3G48720.1/Pt6G62500.1/Pt6G04690.1/Pt8G06950.1/Pt8G06940.1/Pt8G56090.1/Pt8G56080.1/Pt9G12520.1/Pt4G54900.1/Pt4G54720.1/Pt6G17970.1	15	leaf	D10	HLH	drought
GO:0019212	phosphatase inhibitor activity	MF	GO:0019212	GO:0019212	7/785	39/50470	0.179487179	11.53976809	8.276545361	2.14E-06	0.000332834	0.000319729	Pt2G47790.1/Pt2G47800.1/Pt2G47630.1/Pt2G47750.1/Pt2G46240.1/Pt2G47830.1/Pt2G47720.1	7	leaf	D10	HLH	drought
GO:0019888	protein phosphatase regulator activity	MF	GO:0019888	GO:0019888	7/785	41/50470	0.170731707	10.97685257	8.033038271	3.04E-06	0.000443949	0.000426469	Pt2G47790.1/Pt2G47800.1/Pt2G47630.1/Pt2G47750.1/Pt2G46240.1/Pt2G47830.1/Pt2G47720.1	7	leaf	D10	HLH	drought
GO:0043086	negative regulation of catalytic activity	BP	GO:0043086	GO:0043086	21/785	421/50470	0.049881235	3.207013934	5.715878017	3.75E-06	0.000460463	0.000442333	PtXG25880.1/Pt2G47790.1/Pt2G47800.1/Pt2G47630.1/Pt2G47750.1/Pt2G46240.1/Pt2G47830.1/Pt2G47720.1/Pt4G07770.1/Pt4G07650.1/Pt4G07640.1/Pt4G07630.1/Pt4G07680.1/Pt4G07620.1/Pt4G07790.1/Pt4G07670.1/Pt4G07730.1/Pt5G49170.1/Pt9G10690.1/PtXG41890.1/Pt8G40580.1	21	leaf	D10	HLH	drought
GO:0019208	phosphatase regulator activity	MF	GO:0019208	GO:0019208	7/785	47/50470	0.14893617	9.575552243	7.39317892	7.85E-06	0.000872715	0.000838354	Pt2G47790.1/Pt2G47800.1/Pt2G47630.1/Pt2G47750.1/Pt2G46240.1/Pt2G47830.1/Pt2G47720.1	7	leaf	D10	HLH	drought
GO:0010923	negative regulation of phosphatase activity	BP	GO:0010923	GO:0010923	7/785	50/50470	0.14	9.001019108	7.114811858	1.20E-05	0.001215423	0.001167569	Pt2G47790.1/Pt2G47800.1/Pt2G47630.1/Pt2G47750.1/Pt2G46240.1/Pt2G47830.1/Pt2G47720.1	7	leaf	D10	HLH	drought
GO:0035305	negative regulation of dephosphorylation	BP	GO:0035305	GO:0035305	7/785	50/50470	0.14	9.001019108	7.114811858	1.20E-05	0.001215423	0.001167569	Pt2G47790.1/Pt2G47800.1/Pt2G47630.1/Pt2G47750.1/Pt2G46240.1/Pt2G47830.1/Pt2G47720.1	7	leaf	D10	HLH	drought
GO:0042562	hormone binding	MF	GO:0042562	GO:0042562	10/785	118/50470	0.084745763	5.448558782	6.081161056	1.69E-05	0.001639884	0.001575318	Pt2G47790.1/Pt2G47800.1/Pt2G47630.1/Pt2G47750.1/Pt2G46240.1/Pt2G47830.1/Pt2G47720.1/Pt3G45520.1/Pt9G01750.1/Pt6G14910.1	10	leaf	D10	HLH	drought
GO:0045431	flavonol synthase activity	MF	GO:0045431	GO:0045431	4/785	11/50470	0.363636364	23.37927041	9.330555016	1.76E-05	0.001640336	0.001575752	Pt1G72050.1/Pt7G33610.1/Pt7G33620.1/Pt0G21450.1	4	leaf	D10	HLH	drought
GO:0004014	adenosylmethionine decarboxylase activity	MF	GO:0004014	GO:0004014	5/785	24/50470	0.208333333	13.39437367	7.633986183	2.99E-05	0.002491581	0.002393482	Pt2G63530.1/Pt8G62630.1/Pt5G20560.1/Pt5G20550.1/Pt5G20650.1	5	leaf	D10	HLH	drought
GO:0006597	spermine biosynthetic process	BP	GO:0006597	GO:0006597	5/785	24/50470	0.208333333	13.39437367	7.633986183	2.99E-05	0.002491581	0.002393482	Pt2G63530.1/Pt8G62630.1/Pt5G20560.1/Pt5G20550.1/Pt5G20650.1	5	leaf	D10	HLH	drought
GO:0008215	spermine metabolic process	BP	GO:0008215	GO:0008215	5/785	24/50470	0.208333333	13.39437367	7.633986183	2.99E-05	0.002491581	0.002393482	Pt2G63530.1/Pt8G62630.1/Pt5G20560.1/Pt5G20550.1/Pt5G20650.1	5	leaf	D10	HLH	drought
GO:0009864	induced systemic resistance, jasmonic acid mediated signaling pathway	BP	GO:0009864	GO:0009864	7/785	61/50470	0.114754098	7.377884515	6.265014186	4.51E-05	0.0036316	0.003488615	PtJG01650.1/PtJG01590.1/Pt6G04690.1/Pt8G06950.1/Pt8G06940.1/Pt9G12520.1/Pt9G03050.1	7	leaf	D10	HLH	drought
GO:0046910	pectinesterase inhibitor activity	MF	GO:0046910	GO:0046910	10/785	135/50470	0.074074074	4.762443973	5.502200606	5.38E-05	0.004187687	0.004022808	Pt4G07770.1/Pt4G07650.1/Pt4G07640.1/Pt4G07630.1/Pt4G07680.1/Pt4G07620.1/Pt4G07790.1/Pt4G07670.1/Pt4G07730.1/Pt9G10690.1	10	leaf	D10	HLH	drought
GO:0030599	pectinesterase activity	MF	GO:0030599	GO:0030599	10/785	138/50470	0.072463768	4.658912582	5.41008407	6.48E-05	0.004880221	0.004688076	Pt4G07770.1/Pt4G07650.1/Pt4G07640.1/Pt4G07630.1/Pt4G07680.1/Pt4G07620.1/Pt4G07790.1/Pt4G07670.1/Pt4G07730.1/Pt9G10690.1	10	leaf	D10	HLH	drought
GO:0051131	chaperone-mediated protein complex assembly	BP	GO:0051131	GO:0051131	6/785	46/50470	0.130434783	8.386042647	6.299507696	7.66E-05	0.005587477	0.005367485	PtQG03990.1/PtQG03980.1/PtQG03860.1/PtQG03970.1/Pt2G17570.1/Pt0G03080.1	6	leaf	D10	HLH	drought
GO:0009700	indole phytoalexin biosynthetic process	BP	GO:0009700	GO:0009700	5/785	32/50470	0.15625	10.04578025	6.433934348	0.000127774	0.008261846	0.007936559	PtQG33320.1/Pt3G48720.1/Pt6G62500.1/Pt8G61750.1/Pt2G44610.1	5	leaf	D10	HLH	drought
GO:0010120	camalexin biosynthetic process	BP	GO:0010120	GO:0010120	5/785	32/50470	0.15625	10.04578025	6.433934348	0.000127774	0.008261846	0.007936559	PtQG33320.1/Pt3G48720.1/Pt6G62500.1/Pt8G61750.1/Pt2G44610.1	5	leaf	D10	HLH	drought
GO:0046217	indole phytoalexin metabolic process	BP	GO:0046217	GO:0046217	5/785	32/50470	0.15625	10.04578025	6.433934348	0.000127774	0.008261846	0.007936559	PtQG33320.1/Pt3G48720.1/Pt6G62500.1/Pt8G61750.1/Pt2G44610.1	5	leaf	D10	HLH	drought
GO:0052317	camalexin metabolic process	BP	GO:0052317	GO:0052317	5/785	32/50470	0.15625	10.04578025	6.433934348	0.000127774	0.008261846	0.007936559	PtQG33320.1/Pt3G48720.1/Pt6G62500.1/Pt8G61750.1/Pt2G44610.1	5	leaf	D10	HLH	drought
GO:0009964	negative regulation of flavonoid biosynthetic process	BP	GO:0009964	GO:0009964	7/785	73/50470	0.095890411	6.165081581	5.550994592	0.000143478	0.008261846	0.007936559	PtJG45260.1/PtJG50000.1/Pt9G12210.1/PtJG50050.1/PtJG50190.1/PtJG45170.1/Pt6G56760.1	7	leaf	D10	HLH	drought
GO:0010921	regulation of phosphatase activity	BP	GO:0010921	GO:0010921	7/785	73/50470	0.095890411	6.165081581	5.550994592	0.000143478	0.008261846	0.007936559	Pt2G47790.1/Pt2G47800.1/Pt2G47630.1/Pt2G47750.1/Pt2G46240.1/Pt2G47830.1/Pt2G47720.1	7	leaf	D10	HLH	drought
GO:0033729	anthocyanidin reductase activity	MF	GO:0033729	GO:0033729	7/785	73/50470	0.095890411	6.165081581	5.550994592	0.000143478	0.008261846	0.007936559	PtJG45260.1/PtJG50000.1/Pt9G12210.1/PtJG50050.1/PtJG50190.1/PtJG45170.1/Pt6G56760.1	7	leaf	D10	HLH	drought
GO:0035303	regulation of dephosphorylation	BP	GO:0035303	GO:0035303	7/785	73/50470	0.095890411	6.165081581	5.550994592	0.000143478	0.008261846	0.007936559	Pt2G47790.1/Pt2G47800.1/Pt2G47630.1/Pt2G47750.1/Pt2G46240.1/Pt2G47830.1/Pt2G47720.1	7	leaf	D10	HLH	drought
GO:0052314	phytoalexin metabolic process	BP	GO:0052314	GO:0052314	5/785	33/50470	0.151515152	9.741362671	6.31387554	0.000148671	0.008261846	0.007936559	PtQG33320.1/Pt3G48720.1/Pt6G62500.1/Pt8G61750.1/Pt2G44610.1	5	leaf	D10	HLH	drought
GO:0052315	phytoalexin biosynthetic process	BP	GO:0052315	GO:0052315	5/785	33/50470	0.151515152	9.741362671	6.31387554	0.000148671	0.008261846	0.007936559	PtQG33320.1/Pt3G48720.1/Pt6G62500.1/Pt8G61750.1/Pt2G44610.1	5	leaf	D10	HLH	drought
GO:1905428	regulation of plant organ formation	BP	GO:1905428	GO:1905428	7/785	76/50470	0.092105263	5.921723098	5.397207156	0.000184937	0.010038199	0.009642973	Pt1G66780.1/Pt3G35370.1/Pt4G24790.1/Pt8G40860.1/Pt9G01750.1/Pt7G50640.1/Pt7G52960.1	7	leaf	D10	HLH	drought
GO:0009738	abscisic acid-activated signaling pathway	BP	GO:0009738	GO:0009738	16/785	359/50470	0.044568245	2.8654259	4.458545705	0.00019077	0.010119465	0.00972104	Pt1G02590.1/Pt1G02640.1/Pt1G02580.1/Pt2G47790.1/Pt2G47800.1/Pt2G27850.1/Pt2G47630.1/Pt2G47750.1/Pt2G46240.1/Pt2G25610.1/Pt2G47830.1/Pt2G47720.1/Pt2G27920.1/Pt5G03440.1/Pt8G06410.1/Pt1G61740.1	16	leaf	D10	HLH	drought
GO:0010345	suberin biosynthetic process	BP	GO:0010345	GO:0010345	9/785	130/50470	0.069230769	4.451053405	4.952235416	0.000210509	0.010918385	0.010488504	Pt2G25350.1/Pt3G35370.1/Pt4G10350.1/Pt5G32490.1/Pt8G36050.1/Pt9G23870.1/Pt9G41560.1/Pt9G41550.1/Pt5G31760.1	9	leaf	D10	HLH	drought
GO:0019187	beta-1,4-mannosyltransferase activity	MF	GO:0019187	GO:0019187	4/785	20/50470	0.2	12.85859873	6.667335621	0.000230746	0.01145877	0.011007613	Pt1G47900.1/Pt6G32110.1/Pt7G28890.1/Pt7G28900.1	4	leaf	D10	HLH	drought
GO:0051753	mannan synthase activity	MF	GO:0051753	GO:0051753	4/785	20/50470	0.2	12.85859873	6.667335621	0.000230746	0.01145877	0.011007613	Pt1G47900.1/Pt6G32110.1/Pt7G28890.1/Pt7G28900.1	4	leaf	D10	HLH	drought
GO:1900618	regulation of shoot system morphogenesis	BP	GO:1900618	GO:1900618	5/785	45/50470	0.111111111	7.143665959	5.18257301	0.000656349	0.029677753	0.028509275	PtQG05960.1/Pt3G35370.1/Pt9G01750.1/Pt7G50640.1/Pt7G52960.1	5	leaf	D10	HLH	drought
GO:0015174	basic amino acid transmembrane transporter activity	MF	GO:0015174	GO:0015174	4/785	26/50470	0.153846154	9.891229789	5.700044958	0.000661201	0.029677753	0.028509275	Pt2G42070.1/Pt4G04080.1/Pt0G04030.1/Pt6G15230.1	4	leaf	D10	HLH	drought
GO:0015802	basic amino acid transport	BP	GO:0015802	GO:0015802	4/785	26/50470	0.153846154	9.891229789	5.700044958	0.000661201	0.029677753	0.028509275	Pt2G42070.1/Pt4G04080.1/Pt0G04030.1/Pt6G15230.1	4	leaf	D10	HLH	drought
GO:1990822	basic amino acid transmembrane transport	BP	GO:1990822	GO:1990822	4/785	26/50470	0.153846154	9.891229789	5.700044958	0.000661201	0.029677753	0.028509275	Pt2G42070.1/Pt4G04080.1/Pt0G04030.1/Pt6G15230.1	4	leaf	D10	HLH	drought
GO:0002229	defense response to oomycetes	BP	GO:0002229	GO:0002229	11/785	219/50470	0.050228311	3.229328447	4.155834959	0.000702541	0.030365389	0.029169836	Pt3G48720.1/Pt5G46690.1/Pt5G46680.1/Pt5G46710.1/Pt5G45860.1/Pt6G62500.1/Pt8G04160.1/Pt9G14720.1/Pt9G14830.1/Pt9G01600.1/Pt9G06380.1	11	leaf	D10	HLH	drought
GO:0004252	serine-type endopeptidase activity	MF	GO:0004252	GO:0004252	11/785	219/50470	0.050228311	3.229328447	4.155834959	0.000702541	0.030365389	0.029169836	Pt1G40070.1/PtJG35160.1/PtJG35070.1/PtJG37040.1/PtJG35000.1/PtJG35100.1/PtQG20480.1/Pt6G11180.1/Pt0G17550.1/Pt0G00690.1/Pt4G63830.1	11	leaf	D10	HLH	drought
GO:0005509	calcium ion binding	MF	GO:0005509	GO:0005509	16/785	406/50470	0.039408867	2.533714035	3.90013075	0.000729813	0.030950008	0.029731438	Pt2G68830.1/Pt2G68970.1/Pt2G68960.1/Pt4G47820.1/Pt4G62040.1/Pt5G54010.1/Pt5G40710.1/Pt6G45210.1/Pt6G52430.1/Pt6G56150.1/Pt8G49750.1/Pt8G49110.1/Pt9G08400.1/Pt0G38500.1/Pt1G27600.1/Pt1G27570.1	16	leaf	D10	HLH	drought
GO:0004535	poly(A)-specific ribonuclease activity	MF	GO:0004535	GO:0004535	3/785	12/50470	0.25	16.07324841	6.563976149	0.000742588	0.030950008	0.029731438	Pt5G29760.1/Pt6G38880.1/Pt6G38890.1	3	leaf	D10	HLH	drought
GO:0006826	iron ion transport	BP	GO:0006826	GO:0006826	7/785	96/50470	0.072916667	4.688030786	4.54633534	0.000772104	0.031615635	0.030370858	Pt2G60140.1/Pt6G37110.1/Pt6G37040.1/Pt6G37030.1/Pt6G37070.1/Pt8G40860.1/PtXG25920.1	7	leaf	D10	HLH	drought
GO:0009682	induced systemic resistance	BP	GO:0009682	GO:0009682	7/785	97/50470	0.072164948	4.639700571	4.510110131	0.000821155	0.033044416	0.031743385	PtJG01650.1/PtJG01590.1/Pt6G04690.1/Pt8G06950.1/Pt8G06940.1/Pt9G12520.1/Pt9G03050.1	7	leaf	D10	HLH	drought
GO:0080001	mucilage extrusion from seed coat	BP	GO:0080001	GO:0080001	6/785	71/50470	0.084507042	5.433210729	4.698628639	0.000843696	0.03337606	0.032061971	PtJG35160.1/PtJG35070.1/PtJG37040.1/PtJG35000.1/PtJG35100.1/Pt0G17550.1	6	leaf	D10	HLH	drought
GO:0009403	toxin biosynthetic process	BP	GO:0009403	GO:0009403	5/785	50/50470	0.1	6.429299363	4.827940412	0.001067896	0.041541152	0.039905585	PtQG33320.1/Pt3G48720.1/Pt6G62500.1/Pt8G61750.1/Pt2G44610.1	5	leaf	D10	HLH	drought
GO:0043178	alcohol binding	MF	GO:0043178	GO:0043178	7/785	103/50470	0.067961165	4.369426752	4.302651005	0.001169398	0.044743864	0.042982199	Pt2G47790.1/Pt2G47800.1/Pt2G47630.1/Pt2G47750.1/Pt2G46240.1/Pt2G47830.1/Pt2G47720.1	7	leaf	D10	HLH	drought
GO:0010143	cutin biosynthetic process	BP	GO:0010143	GO:0010143	7/785	104/50470	0.067307692	4.327413033	4.269619601	0.001237242	0.045123484	0.043346873	PtXG23700.1/PtJG02270.1/Pt5G26160.1/Pt7G20720.1/Pt8G56080.1/Pt9G23870.1/Pt9G10460.1	7	leaf	D10	HLH	drought
GO:0010563	negative regulation of phosphorus metabolic process	BP	GO:0010563	GO:0010563	9/785	166/50470	0.054216867	3.485764715	4.032248919	0.001237319	0.045123484	0.043346873	Pt2G47790.1/Pt2G47800.1/Pt2G47630.1/Pt2G47750.1/Pt2G46240.1/Pt2G47830.1/Pt2G47720.1/Pt5G49170.1/PtXG41890.1	9	leaf	D10	HLH	drought
GO:0045936	negative regulation of phosphate metabolic process	BP	GO:0045936	GO:0045936	9/785	166/50470	0.054216867	3.485764715	4.032248919	0.001237319	0.045123484	0.043346873	Pt2G47790.1/Pt2G47800.1/Pt2G47630.1/Pt2G47750.1/Pt2G46240.1/Pt2G47830.1/Pt2G47720.1/Pt5G49170.1/PtXG41890.1	9	leaf	D10	HLH	drought
GO:0009404	toxin metabolic process	BP	GO:0009404	GO:0009404	10/447	113/50470	0.088495575	9.991882956	9.045679307	7.40E-08	5.12E-05	4.89E-05	PtXG14900.1/PtQG33290.1/Pt7G09770.1/Pt7G08770.1/Pt9G51820.1/Pt9G51540.1/Pt9G51490.1/Pt9G01930.1/Pt9G51530.1/Pt9G51550.1	10	leaf	D18	HLH	drought
GO:0009407	toxin catabolic process	BP	GO:0009407	GO:0009407	8/447	63/50470	0.126984127	14.33755904	10.01342037	9.00E-08	5.12E-05	4.89E-05	PtXG14900.1/Pt7G09770.1/Pt7G08770.1/Pt9G51820.1/Pt9G51540.1/Pt9G51490.1/Pt9G51530.1/Pt9G51550.1	8	leaf	D18	HLH	drought
GO:0043295	glutathione binding	MF	GO:0043295	GO:0043295	7/447	43/50470	0.162790698	18.38041725	10.77814705	9.98E-08	5.12E-05	4.89E-05	PtXG14900.1/Pt7G08770.1/Pt9G51820.1/Pt9G51540.1/Pt9G51490.1/Pt9G51530.1/Pt9G51550.1	7	leaf	D18	HLH	drought
GO:1900750	oligopeptide binding	MF	GO:1900750	GO:1900750	7/447	43/50470	0.162790698	18.38041725	10.77814705	9.98E-08	5.12E-05	4.89E-05	PtXG14900.1/Pt7G08770.1/Pt9G51820.1/Pt9G51540.1/Pt9G51490.1/Pt9G51530.1/Pt9G51550.1	7	leaf	D18	HLH	drought
GO:0006261	DNA-templated DNA replication	BP	GO:0006261	GO:0006261	19/447	495/50470	0.038383838	4.333853072	7.046182678	1.32E-07	5.41E-05	5.17E-05	Pt1G00930.1/Pt1G01460.1/Pt1G43620.1/Pt1G36060.1/PtXG48580.1/PtJG17220.1/PtJG24730.1/PtQG23210.1/PtQG06800.1/Pt3G33910.1/Pt3G48120.1/Pt5G33560.1/Pt6G24520.1/Pt7G47940.1/Pt8G49440.1/Pt8G12970.1/Pt9G10950.1/Pt9G07410.1/Pt0G04410.1	19	leaf	D18	HLH	drought
GO:0072341	modified amino acid binding	MF	GO:0072341	GO:0072341	7/447	78/50470	0.08974359	10.13279413	7.630472226	6.27E-06	0.002142222	0.002048174	PtXG14900.1/Pt7G08770.1/Pt9G51820.1/Pt9G51540.1/Pt9G51490.1/Pt9G51530.1/Pt9G51550.1	7	leaf	D18	HLH	drought
GO:1901681	sulfur compound binding	MF	GO:1901681	GO:1901681	7/447	84/50470	0.083333333	9.409023117	7.29140955	1.03E-05	0.002962375	0.002832319	PtXG14900.1/Pt7G08770.1/Pt9G51820.1/Pt9G51540.1/Pt9G51490.1/Pt9G51530.1/Pt9G51550.1	7	leaf	D18	HLH	drought
GO:0006270	DNA replication initiation	BP	GO:0006270	GO:0006270	6/447	57/50470	0.105263158	11.88508183	7.772828749	1.16E-05	0.002962375	0.002832319	Pt1G00930.1/Pt1G01460.1/PtXG48580.1/PtQG06800.1/Pt8G49440.1/Pt9G07410.1	6	leaf	D18	HLH	drought
GO:0006273	lagging strand elongation	BP	GO:0006273	GO:0006273	5/447	35/50470	0.142857143	16.12975391	8.464106482	1.39E-05	0.003165486	0.003026513	Pt1G00930.1/Pt1G01460.1/Pt3G33910.1/Pt9G10950.1/Pt0G04410.1	5	leaf	D18	HLH	drought
GO:0030894	replisome	CC	GO:0030894	GO:0030894	6/447	64/50470	0.09375	10.58515101	7.253190318	2.27E-05	0.004224818	0.004039338	Pt1G00930.1/Pt1G01460.1/PtJG24730.1/Pt5G33560.1/Pt8G49440.1/Pt8G12970.1	6	leaf	D18	HLH	drought
GO:0043601	nuclear replisome	CC	GO:0043601	GO:0043601	6/447	64/50470	0.09375	10.58515101	7.253190318	2.27E-05	0.004224818	0.004039338	Pt1G00930.1/Pt1G01460.1/PtJG24730.1/Pt5G33560.1/Pt8G49440.1/Pt8G12970.1	6	leaf	D18	HLH	drought
GO:0005658	alpha DNA polymerase:primase complex	CC	GO:0005658	GO:0005658	4/447	21/50470	0.19047619	21.50633855	8.884903883	3.22E-05	0.005508423	0.00526659	Pt1G00930.1/Pt1G01460.1/Pt5G33560.1/Pt8G49440.1	4	leaf	D18	HLH	drought
GO:0006271	DNA strand elongation involved in DNA replication	BP	GO:0006271	GO:0006271	6/447	75/50470	0.08	9.032662192	6.580784281	5.61E-05	0.008213878	0.007853269	Pt1G00930.1/Pt1G01460.1/Pt3G33910.1/Pt8G12970.1/Pt9G10950.1/Pt0G04410.1	6	leaf	D18	HLH	drought
GO:0022616	DNA strand elongation	BP	GO:0022616	GO:0022616	6/447	75/50470	0.08	9.032662192	6.580784281	5.61E-05	0.008213878	0.007853269	Pt1G00930.1/Pt1G01460.1/Pt3G33910.1/Pt8G12970.1/Pt9G10950.1/Pt0G04410.1	6	leaf	D18	HLH	drought
GO:0032993	protein-DNA complex	CC	GO:0032993	GO:0032993	9/447	207/50470	0.043478261	4.909055539	5.327384648	0.000106694	0.013474463	0.012882902	Pt1G00930.1/Pt1G01460.1/PtJG22030.1/PtJG24730.1/Pt5G33560.1/Pt7G27080.1/Pt7G58870.1/Pt8G49440.1/Pt8G12970.1	9	leaf	D18	HLH	drought
GO:0004364	glutathione transferase activity	MF	GO:0004364	GO:0004364	8/447	163/50470	0.049079755	5.541510547	5.489858669	0.000111739	0.013474463	0.012882902	PtXG14900.1/Pt7G09770.1/Pt7G08770.1/Pt9G51820.1/Pt9G51540.1/Pt9G51490.1/Pt9G51530.1/Pt9G51550.1	8	leaf	D18	HLH	drought
GO:0006749	glutathione metabolic process	BP	GO:0006749	GO:0006749	10/447	260/50470	0.038461538	4.342626054	5.108114243	0.000123222	0.014033655	0.013417543	PtXG14900.1/PtJG11120.1/Pt4G16150.1/Pt7G09770.1/Pt7G08770.1/Pt9G51820.1/Pt9G51540.1/Pt9G51490.1/Pt9G51530.1/Pt9G51550.1	10	leaf	D18	HLH	drought
GO:0002039	p53 binding	MF	GO:0002039	GO:0002039	4/447	30/50470	0.133333333	15.05443699	7.278934068	0.000138624	0.014956823	0.014300182	PtXG53400.1/Pt3G02820.1/Pt3G53860.1/Pt7G47940.1	4	leaf	D18	HLH	drought
GO:0006269	DNA replication, synthesis of primer	BP	GO:0006269	GO:0006269	4/447	32/50470	0.125	14.11353468	7.014505724	0.000179372	0.016467387	0.015744429	Pt1G00930.1/Pt1G01460.1/PtJG17220.1/Pt5G33560.1	4	leaf	D18	HLH	drought
GO:0051955	regulation of amino acid transport	BP	GO:0051955	GO:0051955	3/447	13/50470	0.230769231	26.05575632	8.54082306	0.000184756	0.016467387	0.015744429	PtXG45990.1/PtXG46100.1/PtXG46030.1	3	leaf	D18	HLH	drought
GO:0080143	regulation of amino acid export	BP	GO:0080143	GO:0080143	3/447	13/50470	0.230769231	26.05575632	8.54082306	0.000184756	0.016467387	0.015744429	PtXG45990.1/PtXG46100.1/PtXG46030.1	3	leaf	D18	HLH	drought
GO:1903789	regulation of amino acid transmembrane transport	BP	GO:1903789	GO:1903789	3/447	13/50470	0.230769231	26.05575632	8.54082306	0.000184756	0.016467387	0.015744429	PtXG45990.1/PtXG46100.1/PtXG46030.1	3	leaf	D18	HLH	drought
GO:0043596	nuclear replication fork	CC	GO:0043596	GO:0043596	6/447	96/50470	0.0625	7.056767338	5.615061706	0.00022095	0.018872778	0.018044217	Pt1G00930.1/Pt1G01460.1/PtJG24730.1/Pt5G33560.1/Pt8G49440.1/Pt8G12970.1	6	leaf	D18	HLH	drought
GO:0051952	regulation of amine transport	BP	GO:0051952	GO:0051952	3/447	14/50470	0.214285714	24.19463087	8.204957176	0.000233599	0.019155132	0.018314175	PtXG45990.1/PtXG46100.1/PtXG46030.1	3	leaf	D18	HLH	drought
GO:0006575	modified amino acid metabolic process	BP	GO:0006575	GO:0006575	13/447	472/50470	0.027542373	3.109761878	4.353207495	0.000351461	0.026697708	0.025525614	Pt1G52480.1/PtXG14900.1/PtJG36870.1/PtJG11120.1/Pt4G16150.1/Pt7G09770.1/Pt7G11940.1/Pt7G08770.1/Pt9G51820.1/Pt9G51540.1/Pt9G51490.1/Pt9G51530.1/Pt9G51550.1	13	leaf	D18	HLH	drought
GO:0009900	dehiscence	BP	GO:0009900	GO:0009900	6/447	106/50470	0.056603774	6.39103457	5.252259632	0.000377538	0.026697708	0.025525614	Pt3G35600.1/Pt5G00280.1/Pt6G36020.1/Pt6G09540.1/Pt8G08750.1/Pt8G08450.1	6	leaf	D18	HLH	drought
GO:0003909	DNA ligase activity	MF	GO:0003909	GO:0003909	4/447	39/50470	0.102564103	11.58033614	6.248333818	0.000390698	0.026697708	0.025525614	Pt3G33910.1/Pt4G34640.1/Pt9G10950.1/Pt0G04410.1	4	leaf	D18	HLH	drought
GO:0003910	DNA ligase (ATP) activity	MF	GO:0003910	GO:0003910	4/447	39/50470	0.102564103	11.58033614	6.248333818	0.000390698	0.026697708	0.025525614	Pt3G33910.1/Pt4G34640.1/Pt9G10950.1/Pt0G04410.1	4	leaf	D18	HLH	drought
GO:0032890	regulation of organic acid transport	BP	GO:0032890	GO:0032890	3/447	18/50470	0.166666667	18.81804623	7.147240317	0.000510061	0.033729808	0.032248987	PtXG45990.1/PtXG46100.1/PtXG46030.1	3	leaf	D18	HLH	drought
GO:0080113	regulation of seed growth	BP	GO:0080113	GO:0080113	4/447	46/50470	0.086956522	9.818111079	5.65609999	0.000738228	0.047292742	0.045216475	Pt3G09800.1/Pt7G60490.1/Pt7G60450.1/Pt8G42410.1	4	leaf	D18	HLH	drought
GO:0009926	auxin polar transport	BP	GO:0009926	GO:0009926	10/423	175/50470	0.057142857	6.817966903	7.087961881	2.57E-06	0.003392205	0.003084202	PtXG50950.1/Pt3G48720.1/Pt4G52900.1/Pt5G02110.1/Pt7G36030.1/Pt7G53190.1/Pt8G01010.1/Pt8G13680.1/Pt9G23960.1/Pt9G01750.1	10	leaf	D26	HLH	drought
GO:0009739	response to gibberellin	BP	GO:0009739	GO:0009739	16/423	481/50470	0.033264033	3.968878862	6.014801511	3.97E-06	0.003392205	0.003084202	Pt1G04670.1/PtJG05540.1/PtJG17740.1/PtJG17720.1/PtJG10180.1/PtQG35420.1/PtQG35510.1/Pt4G39770.1/Pt4G02130.1/Pt4G07380.1/Pt4G01550.1/Pt6G48350.1/Pt7G03650.1/Pt8G05280.1/Pt9G04540.1/Pt0G20070.1	16	leaf	D26	HLH	drought
GO:0004161	dimethylallyltranstransferase activity	MF	GO:0004161	GO:0004161	4/423	20/50470	0.2	23.86288416	9.401755163	2.12E-05	0.007411631	0.006738676	Pt4G60590.1/Pt4G60580.1/Pt4G60650.1/Pt7G07420.1	4	leaf	D26	HLH	drought
GO:0080161	auxin transmembrane transporter activity	MF	GO:0080161	GO:0080161	6/423	68/50470	0.088235294	10.52774301	7.227932943	2.36E-05	0.007411631	0.006738676	Pt4G52900.1/Pt7G53190.1/Pt8G01010.1/Pt8G13680.1/Pt9G23960.1/Pt9G01750.1	6	leaf	D26	HLH	drought
GO:0060918	auxin transport	BP	GO:0060918	GO:0060918	11/423	276/50470	0.039855072	4.755284887	5.751286946	2.52E-05	0.007411631	0.006738676	PtXG50950.1/Pt3G48720.1/Pt4G52900.1/Pt5G02110.1/Pt7G36030.1/Pt7G60570.1/Pt7G53190.1/Pt8G01010.1/Pt8G13680.1/Pt9G23960.1/Pt9G01750.1	11	leaf	D26	HLH	drought
GO:0045548	phenylalanine ammonia-lyase activity	MF	GO:0045548	GO:0045548	4/423	21/50470	0.19047619	22.72655634	9.155198633	2.60E-05	0.007411631	0.006738676	PtJG17740.1/PtJG17720.1/PtQG35420.1/PtQG35510.1	4	leaf	D26	HLH	drought
GO:0009914	hormone transport	BP	GO:0009914	GO:0009914	11/423	286/50470	0.038461538	4.589016185	5.595891753	3.48E-05	0.008507531	0.007735071	PtXG50950.1/Pt3G48720.1/Pt4G52900.1/Pt5G02110.1/Pt7G36030.1/Pt7G60570.1/Pt7G53190.1/Pt8G01010.1/Pt8G13680.1/Pt9G23960.1/Pt9G01750.1	11	leaf	D26	HLH	drought
GO:0010328	auxin influx transmembrane transporter activity	MF	GO:0010328	GO:0010328	4/423	24/50470	0.166666667	19.8857368	8.507847462	4.53E-05	0.008599775	0.00781894	Pt8G01010.1/Pt8G13680.1/Pt9G23960.1/Pt9G01750.1	4	leaf	D26	HLH	drought
GO:0060919	auxin import into cell	BP	GO:0060919	GO:0060919	4/423	24/50470	0.166666667	19.8857368	8.507847462	4.53E-05	0.008599775	0.00781894	Pt8G01010.1/Pt8G13680.1/Pt9G23960.1/Pt9G01750.1	4	leaf	D26	HLH	drought
GO:0016841	ammonia-lyase activity	MF	GO:0016841	GO:0016841	4/423	26/50470	0.153846154	18.35606474	8.138168651	6.28E-05	0.010745934	0.009770234	PtJG17740.1/PtJG17720.1/PtQG35420.1/PtQG35510.1	4	leaf	D26	HLH	drought
GO:0009087	methionine catabolic process	BP	GO:0009087	GO:0009087	3/423	11/50470	0.272727273	32.54029658	9.618033923	9.18E-05	0.011207012	0.010189447	Pt1G14070.1/Pt0G06600.1/Pt0G06580.1	3	leaf	D26	HLH	drought
GO:0018826	methionine gamma-lyase activity	MF	GO:0018826	GO:0018826	3/423	11/50470	0.272727273	32.54029658	9.618033923	9.18E-05	0.011207012	0.010189447	Pt1G14070.1/Pt0G06600.1/Pt0G06580.1	3	leaf	D26	HLH	drought
GO:0019458	methionine catabolic process via 2-oxobutanoate	BP	GO:0019458	GO:0019458	3/423	11/50470	0.272727273	32.54029658	9.618033923	9.18E-05	0.011207012	0.010189447	Pt1G14070.1/Pt0G06600.1/Pt0G06580.1	3	leaf	D26	HLH	drought
GO:0045431	flavonol synthase activity	MF	GO:0045431	GO:0045431	3/423	11/50470	0.272727273	32.54029658	9.618033923	9.18E-05	0.011207012	0.010189447	Pt1G72050.1/Pt7G33610.1/Pt7G33620.1	3	leaf	D26	HLH	drought
GO:0009629	response to gravity	BP	GO:0009629	GO:0009629	10/423	284/50470	0.035211268	4.201212	4.973656913	0.000161532	0.016515478	0.015015919	PtQG32750.1/Pt5G02110.1/Pt6G20410.1/Pt7G03650.1/Pt7G60570.1/Pt7G53190.1/Pt8G01010.1/Pt8G13680.1/Pt9G23960.1/Pt9G01750.1	10	leaf	D26	HLH	drought
GO:0009513	etioplast	CC	GO:0009513	GO:0009513	4/423	33/50470	0.121212121	14.46235404	7.112083763	0.000164217	0.016515478	0.015015919	Pt4G60590.1/Pt4G60580.1/Pt4G60650.1/Pt7G07420.1	4	leaf	D26	HLH	drought
GO:0009958	positive gravitropism	BP	GO:0009958	GO:0009958	6/423	97/50470	0.06185567	7.380273452	5.782554842	0.000173847	0.016515478	0.015015919	PtQG32750.1/Pt7G03650.1/Pt7G53190.1/Pt8G01010.1/Pt9G23960.1/Pt9G01750.1	6	leaf	D26	HLH	drought
GO:0071365	cellular response to auxin stimulus	BP	GO:0071365	GO:0071365	11/423	351/50470	0.031339031	3.739198373	4.734448028	0.000212274	0.019104635	0.017369988	PtXG26340.1/PtJG16990.1/Pt2G25850.1/Pt5G57700.1/Pt5G62040.1/Pt5G57760.1/Pt6G27710.1/Pt8G07890.1/Pt8G34100.1/Pt8G05280.1/Pt9G01930.1	11	leaf	D26	HLH	drought
GO:0009068	aspartate family amino acid catabolic process	BP	GO:0009068	GO:0009068	3/423	15/50470	0.2	23.86288416	8.141755365	0.000246782	0.020095145	0.018270563	Pt1G14070.1/Pt0G06600.1/Pt0G06580.1	3	leaf	D26	HLH	drought
GO:0042753	positive regulation of circadian rhythm	BP	GO:0042753	GO:0042753	3/423	15/50470	0.2	23.86288416	8.141755365	0.000246782	0.020095145	0.018270563	Pt3G09800.1/Pt3G09790.1/Pt7G03650.1	3	leaf	D26	HLH	drought
GO:0009606	tropism	BP	GO:0009606	GO:0009606	10/423	306/50470	0.032679739	3.899164079	4.676607669	0.000293173	0.022787531	0.020718487	PtQG32750.1/Pt6G20410.1/Pt7G03650.1/Pt7G60570.1/Pt7G53190.1/Pt8G01010.1/Pt8G13680.1/Pt8G31240.1/Pt9G23960.1/Pt9G01750.1	10	leaf	D26	HLH	drought
GO:0016598	protein arginylation	BP	GO:0016598	GO:0016598	4/423	39/50470	0.102564103	12.23737649	6.454193088	0.000317253	0.023014188	0.020924565	PtJG17740.1/PtJG17720.1/PtQG35420.1/PtQG35510.1	4	leaf	D26	HLH	drought
GO:0019343	cysteine biosynthetic process via cystathionine	BP	GO:0019343	GO:0019343	3/423	17/50470	0.176470588	21.05548602	7.60339693	0.000364251	0.023014188	0.020924565	Pt1G14070.1/Pt0G06600.1/Pt0G06580.1	3	leaf	D26	HLH	drought
GO:0019346	transsulfuration	BP	GO:0019346	GO:0019346	3/423	17/50470	0.176470588	21.05548602	7.60339693	0.000364251	0.023014188	0.020924565	Pt1G14070.1/Pt0G06600.1/Pt0G06580.1	3	leaf	D26	HLH	drought
GO:0071266	'de novo' L-methionine biosynthetic process	BP	GO:0071266	GO:0071266	3/423	17/50470	0.176470588	21.05548602	7.60339693	0.000364251	0.023014188	0.020924565	Pt1G14070.1/Pt0G06600.1/Pt0G06580.1	3	leaf	D26	HLH	drought
GO:0009787	regulation of abscisic acid-activated signaling pathway	BP	GO:0009787	GO:0009787	11/423	379/50470	0.029023747	3.462951527	4.424753969	0.000406267	0.023014188	0.020924565	PtXG37310.1/Pt4G01550.1/Pt4G37020.1/Pt4G63110.1/Pt6G02650.1/Pt7G03650.1/Pt7G27050.1/Pt8G54150.1/Pt8G12730.1/Pt9G46600.1/Pt9G46540.1	11	leaf	D26	HLH	drought
GO:1901419	regulation of response to alcohol	BP	GO:1901419	GO:1901419	11/423	379/50470	0.029023747	3.462951527	4.424753969	0.000406267	0.023014188	0.020924565	PtXG37310.1/Pt4G01550.1/Pt4G37020.1/Pt4G63110.1/Pt6G02650.1/Pt7G03650.1/Pt7G27050.1/Pt8G54150.1/Pt8G12730.1/Pt9G46600.1/Pt9G46540.1	11	leaf	D26	HLH	drought
GO:1905957	regulation of cellular response to alcohol	BP	GO:1905957	GO:1905957	11/423	379/50470	0.029023747	3.462951527	4.424753969	0.000406267	0.023014188	0.020924565	PtXG37310.1/Pt4G01550.1/Pt4G37020.1/Pt4G63110.1/Pt6G02650.1/Pt7G03650.1/Pt7G27050.1/Pt8G54150.1/Pt8G12730.1/Pt9G46600.1/Pt9G46540.1	11	leaf	D26	HLH	drought
GO:0009630	gravitropism	BP	GO:0009630	GO:0009630	9/423	263/50470	0.034220532	4.083002993	4.608538219	0.000418637	0.023014188	0.020924565	PtQG32750.1/Pt6G20410.1/Pt7G03650.1/Pt7G60570.1/Pt7G53190.1/Pt8G01010.1/Pt8G13680.1/Pt9G23960.1/Pt9G01750.1	9	leaf	D26	HLH	drought
GO:1902456	regulation of stomatal opening	BP	GO:1902456	GO:1902456	5/423	75/50470	0.066666667	7.95429472	5.540940769	0.000430675	0.023014188	0.020924565	PtXG37310.1/Pt4G37020.1/Pt6G02650.1/Pt9G46600.1/Pt9G46540.1	5	leaf	D26	HLH	drought
GO:0004311	geranylgeranyl diphosphate synthase activity	MF	GO:0004311	GO:0004311	4/423	43/50470	0.093023256	11.09901589	6.090812441	0.00046361	0.024023416	0.021842158	Pt4G60590.1/Pt4G60580.1/Pt4G60650.1/Pt7G07420.1	4	leaf	D26	HLH	drought
GO:0051289	protein homotetramerization	BP	GO:0051289	GO:0051289	5/423	80/50470	0.0625	7.4571513	5.313825466	0.000579732	0.026793023	0.024360292	Pt1G14070.1/PtJG22150.1/PtQG41170.1/Pt0G06600.1/Pt0G06580.1	5	leaf	D26	HLH	drought
GO:0004123	cystathionine gamma-lyase activity	MF	GO:0004123	GO:0004123	3/423	20/50470	0.15	17.89716312	6.948510498	0.000599362	0.026971298	0.02452238	Pt1G14070.1/Pt0G06600.1/Pt0G06580.1	3	leaf	D26	HLH	drought
GO:0000981	DNA-binding transcription factor activity, RNA polymerase II-specific	MF	GO:0000981	GO:0000981	10/423	337/50470	0.029673591	3.540487264	4.301932922	0.000621497	0.027250259	0.024776013	PtJG16990.1/Pt3G66180.1/Pt3G45760.1/Pt4G00870.1/Pt5G29150.1/Pt5G02110.1/Pt7G60860.1/Pt7G39540.1/Pt7G59630.1/Pt9G35260.1	10	leaf	D26	HLH	drought
GO:0006469	negative regulation of protein kinase activity	BP	GO:0006469	GO:0006469	5/423	83/50470	0.060240964	7.187615711	5.18676579	0.000685984	0.028610543	0.026012787	PtXG37310.1/Pt4G37020.1/Pt6G02650.1/Pt9G46600.1/Pt9G46540.1	5	leaf	D26	HLH	drought
GO:0033673	negative regulation of kinase activity	BP	GO:0033673	GO:0033673	5/423	83/50470	0.060240964	7.187615711	5.18676579	0.000685984	0.028610543	0.026012787	PtXG37310.1/Pt4G37020.1/Pt6G02650.1/Pt9G46600.1/Pt9G46540.1	5	leaf	D26	HLH	drought
GO:0018107	peptidyl-threonine phosphorylation	BP	GO:0018107	GO:0018107	8/423	230/50470	0.034782609	4.150066811	4.4020237	0.000779431	0.030995972	0.028181626	Pt8G54140.1/Pt8G54150.1/Pt8G54130.1/Pt8G54070.1/Pt8G53950.1/Pt8G53940.1/Pt8G54110.1/Pt0G25550.1	8	leaf	D26	HLH	drought
GO:0018210	peptidyl-threonine modification	BP	GO:0018210	GO:0018210	8/423	230/50470	0.034782609	4.150066811	4.4020237	0.000779431	0.030995972	0.028181626	Pt8G54140.1/Pt8G54150.1/Pt8G54130.1/Pt8G54070.1/Pt8G53950.1/Pt8G53940.1/Pt8G54110.1/Pt0G25550.1	8	leaf	D26	HLH	drought
GO:0003962	cystathionine gamma-synthase activity	MF	GO:0003962	GO:0003962	3/423	22/50470	0.136363636	16.27014829	6.586066737	0.000799661	0.031077718	0.028255949	Pt1G14070.1/Pt0G06600.1/Pt0G06580.1	3	leaf	D26	HLH	drought
GO:0010205	photoinhibition	BP	GO:0010205	GO:0010205	5/423	92/50470	0.054347826	6.484479392	4.840635376	0.001092756	0.040622017	0.036933653	PtXG37310.1/Pt4G37020.1/Pt6G02650.1/Pt9G46600.1/Pt9G46540.1	5	leaf	D26	HLH	drought
GO:0043155	negative regulation of photosynthesis, light reaction	BP	GO:0043155	GO:0043155	5/423	92/50470	0.054347826	6.484479392	4.840635376	0.001092756	0.040622017	0.036933653	PtXG37310.1/Pt4G37020.1/Pt6G02650.1/Pt9G46600.1/Pt9G46540.1	5	leaf	D26	HLH	drought
GO:1905156	negative regulation of photosynthesis	BP	GO:1905156	GO:1905156	5/423	93/50470	0.053763441	6.414753807	4.805045979	0.001147008	0.041731572	0.037942464	PtXG37310.1/Pt4G37020.1/Pt6G02650.1/Pt9G46600.1/Pt9G46540.1	5	leaf	D26	HLH	drought
GO:0071265	L-methionine biosynthetic process	BP	GO:0071265	GO:0071265	3/423	25/50470	0.12	14.3177305	6.123287798	0.001172255	0.041761576	0.037969743	Pt1G14070.1/Pt0G06600.1/Pt0G06580.1	3	leaf	D26	HLH	drought
GO:0043692	monoterpene metabolic process	BP	GO:0043692	GO:0043692	4/423	56/50470	0.071428571	8.522458629	5.178115719	0.001266623	0.043318515	0.039385317	Pt4G60590.1/Pt4G60580.1/Pt4G60650.1/Pt7G07420.1	4	leaf	D26	HLH	drought
GO:0043693	monoterpene biosynthetic process	BP	GO:0043693	GO:0043693	4/423	56/50470	0.071428571	8.522458629	5.178115719	0.001266623	0.043318515	0.039385317	Pt4G60590.1/Pt4G60580.1/Pt4G60650.1/Pt7G07420.1	4	leaf	D26	HLH	drought
GO:0015751	arabinose transmembrane transport	BP	GO:0015751	GO:0015751	4/423	58/50470	0.068965517	8.228580745	5.063998617	0.001444027	0.045874273	0.041709019	PtXG43840.1/Pt2G44100.1/Pt3G13250.1/Pt6G14760.1	4	leaf	D26	HLH	drought
GO:0042882	L-arabinose transmembrane transport	BP	GO:0042882	GO:0042882	4/423	58/50470	0.068965517	8.228580745	5.063998617	0.001444027	0.045874273	0.041709019	PtXG43840.1/Pt2G44100.1/Pt3G13250.1/Pt6G14760.1	4	leaf	D26	HLH	drought
GO:0042900	arabinose transmembrane transporter activity	MF	GO:0042900	GO:0042900	4/423	58/50470	0.068965517	8.228580745	5.063998617	0.001444027	0.045874273	0.041709019	PtXG43840.1/Pt2G44100.1/Pt3G13250.1/Pt6G14760.1	4	leaf	D26	HLH	drought
GO:0051348	negative regulation of transferase activity	BP	GO:0051348	GO:0051348	5/423	98/50470	0.051020408	6.087470449	4.634616985	0.001448661	0.045874273	0.041709019	PtXG37310.1/Pt4G37020.1/Pt6G02650.1/Pt9G46600.1/Pt9G46540.1	5	leaf	D26	HLH	drought
GO:0009901	anther dehiscence	BP	GO:0009901	GO:0009901	4/423	60/50470	0.066666667	7.95429472	4.955230684	0.001638046	0.049167568	0.044703292	Pt5G05200.1/Pt7G09430.1/Pt8G08710.1/Pt0G01690.1	4	leaf	D26	HLH	drought
GO:0010329	auxin efflux transmembrane transporter activity	MF	GO:0010329	GO:0010329	4/423	60/50470	0.066666667	7.95429472	4.955230684	0.001638046	0.049167568	0.044703292	Pt4G52900.1/Pt7G53190.1/Pt8G13680.1/Pt9G23960.1	4	leaf	D26	HLH	drought
GO:0009970	cellular response to sulfate starvation	BP	GO:0009970	GO:0009970	3/423	28/50470	0.107142857	12.78368794	5.733998943	0.001638919	0.049167568	0.044703292	Pt1G14070.1/Pt0G06600.1/Pt0G06580.1	3	leaf	D26	HLH	drought
GO:0044391	ribosomal subunit	CC	GO:0044391	GO:0044391	11/224	545/50470	0.020183486	4.547591743	5.559790944	3.72E-05	0.043576306	0.041262339	Pt1G01660.1/PtXG40770.1/PtXG03410.1/PtJG29730.1/PtQG01930.1/Pt6G55670.1/Pt7G36050.1/Pt8G37170.1/Pt8G58170.1/Pt8G09510.1/Pt9G56260.1	11	leaf	R1up	HLH	rehydration
GO:0003735	structural constituent of ribosome	MF	GO:0003735	GO:0003735	11/224	580/50470	0.018965517	4.273168103	5.293722446	6.48E-05	0.043576306	0.041262339	Pt1G01660.1/PtXG40770.1/PtXG03410.1/PtJG29730.1/PtQG01930.1/Pt6G55670.1/Pt7G36050.1/Pt8G37170.1/Pt8G58170.1/Pt8G09510.1/Pt9G56260.1	11	leaf	R1up	HLH	rehydration
GO:0022625	cytosolic large ribosomal subunit	CC	GO:0022625	GO:0022625	8/224	321/50470	0.024922118	5.615264798	5.538646059	0.000103733	0.04647239	0.044004636	PtXG40770.1/PtXG03410.1/PtJG29730.1/PtQG01930.1/Pt6G55670.1/Pt8G58170.1/Pt8G09510.1/Pt9G56260.1	8	leaf	R1up	HLH	rehydration
GO:0042178	xenobiotic catabolic process	BP	GO:0042178	GO:0042178	4/224	59/50470	0.06779661	15.27542373	7.325511754	0.00014197	0.04770189	0.045168848	Pt1G12620.1/PtXG30270.1/Pt4G18350.1/Pt5G37840.1	4	leaf	R1up	HLH	rehydration
GO:0019684	photosynthesis, light reaction	BP	GO:0019684	GO:0019684	12/280	289/50470	0.041522491	7.484429066	8.257218502	9.68E-08	0.000153851	0.000139527	Pt1G44160.1/Pt1G44470.1/Pt1G40610.1/Pt3G68080.1/Pt3G40380.1/Pt5G01280.1/Pt5G16880.1/Pt5G16750.1/Pt5G34050.1/Pt6G34310.1/Pt7G03270.1/Pt8G31170.1	12	leaf	R1down	HLH	rehydration
GO:0015979	photosynthesis	BP	GO:0015979	GO:0015979	13/280	407/50470	0.031941032	5.757371007	7.197614102	5.71E-07	0.000453498	0.000411274	Pt1G44160.1/Pt1G44470.1/Pt1G40610.1/Pt3G68080.1/Pt3G40380.1/Pt5G01280.1/Pt5G16880.1/Pt5G16750.1/Pt5G34050.1/Pt6G34310.1/Pt7G03270.1/Pt8G27780.1/Pt8G31170.1	13	leaf	R1down	HLH	rehydration
GO:0031977	thylakoid lumen	CC	GO:0031977	GO:0031977	9/280	198/50470	0.045454545	8.193181818	7.574837473	1.88E-06	0.000996991	0.000904164	Pt1G03140.1/Pt1G02900.1/PtXG28120.1/Pt3G68080.1/Pt3G40380.1/Pt5G16880.1/Pt5G16750.1/Pt6G20240.1/Pt8G28930.1	9	leaf	R1down	HLH	rehydration
GO:0004176	ATP-dependent peptidase activity	MF	GO:0004176	GO:0004176	6/280	94/50470	0.063829787	11.50531915	7.614547585	1.49E-05	0.005329668	0.004833437	Pt1G48900.1/Pt1G46790.1/Pt3G68080.1/Pt5G16880.1/Pt5G16750.1/Pt8G54650.1	6	leaf	R1down	HLH	rehydration
GO:0010206	photosystem II repair	BP	GO:0010206	GO:0010206	5/280	57/50470	0.087719298	15.81140351	8.356898702	1.68E-05	0.005329668	0.004833437	Pt1G44160.1/Pt1G44470.1/Pt3G68080.1/Pt5G16880.1/Pt5G16750.1	5	leaf	R1down	HLH	rehydration
GO:0030091	protein repair	BP	GO:0030091	GO:0030091	5/280	61/50470	0.081967213	14.77459016	8.040301421	2.34E-05	0.0061973	0.005620287	Pt1G44160.1/Pt1G44470.1/Pt3G68080.1/Pt5G16880.1/Pt5G16750.1	5	leaf	R1down	HLH	rehydration
GO:0009765	photosynthesis, light harvesting	BP	GO:0009765	GO:0009765	6/280	105/50470	0.057142857	10.3	7.125181746	2.81E-05	0.006373634	0.005780202	Pt1G44160.1/Pt1G44470.1/Pt3G68080.1/Pt5G01280.1/Pt5G16880.1/Pt5G16750.1	6	leaf	R1down	HLH	rehydration
GO:0009688	abscisic acid biosynthetic process	BP	GO:0009688	GO:0009688	4/280	48/50470	0.083333333	15.02083333	7.258839255	0.000148874	0.023656118	0.021453563	PtJG10720.1/PtJG10710.1/Pt5G58340.1/Pt8G30020.1	4	leaf	R1down	HLH	rehydration
GO:0043289	apocarotenoid biosynthetic process	BP	GO:0043289	GO:0043289	4/280	48/50470	0.083333333	15.02083333	7.258839255	0.000148874	0.023656118	0.021453563	PtJG10720.1/PtJG10710.1/Pt5G58340.1/Pt8G30020.1	4	leaf	R1down	HLH	rehydration
GO:1902645	tertiary alcohol biosynthetic process	BP	GO:1902645	GO:1902645	4/280	48/50470	0.083333333	15.02083333	7.258839255	0.000148874	0.023656118	0.021453563	PtJG10720.1/PtJG10710.1/Pt5G58340.1/Pt8G30020.1	4	leaf	R1down	HLH	rehydration
GO:0043394	proteoglycan binding	MF	GO:0043394	GO:0043394	2/280	4/50470	0.5	90.125	13.31413219	0.000182667	0.024634587	0.022340929	PtQG37250.1/Pt9G39490.1	2	leaf	R1down	HLH	rehydration
GO:0009853	photorespiration	BP	GO:0009853	GO:0009853	5/280	94/50470	0.053191489	9.587765957	6.224651684	0.000186038	0.024634587	0.022340929	Pt1G05270.1/PtJG20190.1/PtJG20490.1/PtJG20240.1/Pt6G62240.1	5	leaf	R1down	HLH	rehydration
GO:0043094	metabolic compound salvage	BP	GO:0043094	GO:0043094	7/280	227/50470	0.030837004	5.558370044	5.14123544	0.000298676	0.036507364	0.033108264	Pt1G05270.1/PtJG20190.1/PtJG20490.1/PtJG20240.1/Pt5G25720.1/Pt6G62240.1/Pt0G26110.1	7	leaf	R1down	HLH	rehydration
GO:0009767	photosynthetic electron transport chain	BP	GO:0009767	GO:0009767	5/280	109/50470	0.04587156	8.268348624	5.673938106	0.000370119	0.036621342	0.033211631	Pt1G40610.1/Pt3G40380.1/Pt6G34310.1/Pt7G03270.1/Pt8G31170.1	5	leaf	R1down	HLH	rehydration
GO:0035864	response to potassium ion	BP	GO:0035864	GO:0035864	2/280	6/50470	0.333333333	60.08333333	10.81017056	0.000453324	0.036621342	0.033211631	Pt3G57080.1/Pt3G01380.1	2	leaf	R1down	HLH	rehydration
GO:0035865	cellular response to potassium ion	BP	GO:0035865	GO:0035865	2/280	6/50470	0.333333333	60.08333333	10.81017056	0.000453324	0.036621342	0.033211631	Pt3G57080.1/Pt3G01380.1	2	leaf	R1down	HLH	rehydration
GO:0010109	regulation of photosynthesis	BP	GO:0010109	GO:0010109	7/280	244/50470	0.028688525	5.171106557	4.878256921	0.00046036	0.036621342	0.033211631	Pt1G48970.1/PtJG22530.1/Pt3G68080.1/Pt5G16880.1/Pt5G16750.1/Pt6G09150.1/Pt0G33210.1	7	leaf	R1down	HLH	rehydration
GO:0009687	abscisic acid metabolic process	BP	GO:0009687	GO:0009687	4/280	65/50470	0.061538462	11.09230769	6.081253662	0.000481118	0.036621342	0.033211631	PtJG10720.1/PtJG10710.1/Pt5G58340.1/Pt8G30020.1	4	leaf	R1down	HLH	rehydration
GO:0043288	apocarotenoid metabolic process	BP	GO:0043288	GO:0043288	4/280	65/50470	0.061538462	11.09230769	6.081253662	0.000481118	0.036621342	0.033211631	PtJG10720.1/PtJG10710.1/Pt5G58340.1/Pt8G30020.1	4	leaf	R1down	HLH	rehydration
GO:1902644	tertiary alcohol metabolic process	BP	GO:1902644	GO:1902644	4/280	65/50470	0.061538462	11.09230769	6.081253662	0.000481118	0.036621342	0.033211631	PtJG10720.1/PtJG10710.1/Pt5G58340.1/Pt8G30020.1	4	leaf	R1down	HLH	rehydration
GO:0043038	amino acid activation	BP	GO:0043038	GO:0043038	7/280	248/50470	0.028225806	5.087701613	4.819930684	0.000507029	0.036621342	0.033211631	Pt1G48970.1/PtXG18380.1/Pt2G68170.1/Pt3G08740.1/Pt4G53640.1/Pt6G35390.1/Pt9G16950.1	7	leaf	R1down	HLH	rehydration
GO:0043039	tRNA aminoacylation	BP	GO:0043039	GO:0043039	7/280	248/50470	0.028225806	5.087701613	4.819930684	0.000507029	0.036621342	0.033211631	Pt1G48970.1/PtXG18380.1/Pt2G68170.1/Pt3G08740.1/Pt4G53640.1/Pt6G35390.1/Pt9G16950.1	7	leaf	R1down	HLH	rehydration
GO:0080043	quercetin 3-O-glucosyltransferase activity	MF	GO:0080043	GO:0080043	7/124	440/50470	0.015909091	6.475256598	5.724746638	0.000114402	0.038724955	0.03510324	Pt1G55800.1/PtXG02270.1/PtQG07410.1/Pt2G70880.1/Pt7G48110.1/Pt7G48070.1/Pt8G35740.1	7	leaf	R10up	HLH	rehydration
GO:0080044	quercetin 7-O-glucosyltransferase activity	MF	GO:0080044	GO:0080044	7/124	440/50470	0.015909091	6.475256598	5.724746638	0.000114402	0.038724955	0.03510324	Pt1G55800.1/PtXG02270.1/PtQG07410.1/Pt2G70880.1/Pt7G48110.1/Pt7G48070.1/Pt8G35740.1	7	leaf	R10up	HLH	rehydration
GO:0044036	cell wall macromolecule metabolic process	BP	GO:0044036	GO:0044036	31/640	348/50470	0.08908046	7.024829382	12.78136013	3.43E-17	7.04E-14	6.18E-14	Pt1G63350.1/PtXG23460.1/PtXG19670.1/PtJG50180.1/PtJG23440.1/PtJG05370.1/PtJG23060.1/PtQG41670.1/Pt2G48220.1/Pt2G20300.1/Pt2G48110.1/Pt2G46750.1/Pt3G27300.1/Pt3G27290.1/Pt3G27220.1/Pt3G12090.1/Pt3G27880.1/Pt3G46390.1/Pt4G23080.1/Pt4G23640.1/Pt4G40260.1/Pt4G24140.1/Pt5G26840.1/Pt5G03240.1/Pt7G15630.1/Pt7G25090.1/Pt7G15650.1/Pt7G30670.1/Pt8G42300.1/Pt9G27090.1/Pt0G30070.1	31	leaf	R10down	HLH	rehydration
GO:0010345	suberin biosynthetic process	BP	GO:0010345	GO:0010345	18/640	130/50470	0.138461538	10.91899038	12.8333321	7.78E-14	7.99E-11	7.01E-11	Pt1G63350.1/PtQG15790.1/Pt3G14340.1/Pt3G61150.1/Pt3G14390.1/Pt4G09830.1/Pt4G36730.1/Pt4G24190.1/Pt4G25830.1/Pt5G32490.1/Pt6G60710.1/Pt7G10530.1/Pt7G19120.1/Pt7G00280.1/Pt7G10570.1/Pt7G19130.1/Pt8G42300.1/Pt0G21900.1	18	leaf	R10down	HLH	rehydration
GO:0009834	plant-type secondary cell wall biogenesis	BP	GO:0009834	GO:0009834	17/640	135/50470	0.125925926	9.930439815	11.77501825	1.86E-12	1.27E-09	1.12E-09	PtJG10000.1/PtJG02890.1/PtQG22160.1/PtQG41670.1/Pt2G48220.1/Pt2G20300.1/Pt3G27880.1/Pt5G42060.1/Pt5G48570.1/Pt7G13400.1/Pt7G13420.1/Pt7G30670.1/Pt7G14500.1/Pt7G13370.1/Pt7G04680.1/Pt9G61040.1/Pt0G30070.1	17	leaf	R10down	HLH	rehydration
GO:0006949	syncytium formation	BP	GO:0006949	GO:0006949	14/640	86/50470	0.162790698	12.83757267	12.45152244	4.74E-12	2.07E-09	1.81E-09	Pt5G48640.1/Pt5G48720.1/Pt5G48840.1/Pt5G48730.1/Pt5G48610.1/Pt5G10120.1/Pt5G10000.1/Pt5G09980.1/Pt5G48680.1/Pt5G48630.1/Pt9G25310.1/Pt9G25390.1/Pt9G25440.1/Pt9G25290.1	14	leaf	R10down	HLH	rehydration
GO:0031012	extracellular matrix	CC	GO:0031012	GO:0031012	10/640	32/50470	0.3125	24.64355469	15.16232233	5.03E-12	2.07E-09	1.81E-09	Pt2G58270.1/Pt2G60460.1/Pt2G58260.1/Pt2G58310.1/Pt2G58250.1/Pt2G60450.1/Pt2G58290.1/Pt2G58300.1/Pt7G58540.1/Pt7G58560.1	10	leaf	R10down	HLH	rehydration
GO:0016998	cell wall macromolecule catabolic process	BP	GO:0016998	GO:0016998	14/640	89/50470	0.157303371	12.40484551	12.20416052	7.70E-12	2.63E-09	2.31E-09	PtJG23440.1/Pt2G48110.1/Pt2G46750.1/Pt3G27300.1/Pt3G27290.1/Pt3G27220.1/Pt3G12090.1/Pt3G46390.1/Pt4G40260.1/Pt5G26840.1/Pt7G15630.1/Pt7G25090.1/Pt7G15650.1/Pt9G27090.1	14	leaf	R10down	HLH	rehydration
GO:0042335	cuticle development	BP	GO:0042335	GO:0042335	18/640	182/50470	0.098901099	7.799278846	10.41413631	2.60E-11	7.63E-09	6.69E-09	PtXG01490.1/PtXG12780.1/PtXG03500.1/PtJG15670.1/PtJG15660.1/PtJG36910.1/PtJG17070.1/PtJG15650.1/Pt3G34480.1/Pt3G34550.1/Pt3G34510.1/Pt3G34570.1/Pt5G11320.1/Pt6G35680.1/Pt7G24260.1/Pt0G40120.1/Pt0G42250.1/Pt0G13020.1	18	leaf	R10down	HLH	rehydration
GO:0045491	xylan metabolic process	BP	GO:0045491	GO:0045491	12/640	74/50470	0.162162162	12.78800676	11.50045692	1.67E-10	4.30E-08	3.77E-08	PtXG23460.1/PtJG05370.1/PtJG23060.1/Pt2G48220.1/Pt2G20300.1/Pt3G27880.1/Pt4G23080.1/Pt4G23640.1/Pt4G24140.1/Pt5G03240.1/Pt7G30670.1/Pt0G30070.1	12	leaf	R10down	HLH	rehydration
GO:0009832	plant-type cell wall biogenesis	BP	GO:0009832	GO:0009832	26/640	452/50470	0.057522124	4.536158739	8.558441804	2.45E-10	5.59E-08	4.90E-08	Pt1G63350.1/Pt1G63830.1/Pt1G63820.1/PtXG24780.1/PtXG19670.1/PtJG50180.1/PtJG10000.1/PtJG02890.1/PtQG40830.1/PtQG22160.1/PtQG28480.1/PtQG41670.1/Pt2G48220.1/Pt2G20300.1/Pt3G27880.1/Pt5G42060.1/Pt5G48570.1/Pt7G13400.1/Pt7G13420.1/Pt7G30670.1/Pt7G14500.1/Pt7G13370.1/Pt7G04680.1/Pt8G42300.1/Pt9G61040.1/Pt0G30070.1	26	leaf	R10down	HLH	rehydration
GO:0042761	very long-chain fatty acid biosynthetic process	BP	GO:0042761	GO:0042761	12/640	93/50470	0.129032258	10.17540323	10.03707977	2.55E-09	5.25E-07	4.60E-07	PtQG15790.1/Pt3G61150.1/Pt4G09830.1/Pt4G36730.1/Pt4G24190.1/Pt4G25830.1/Pt5G32490.1/Pt6G60710.1/Pt7G10530.1/Pt7G00280.1/Pt7G10570.1/Pt0G21900.1	12	leaf	R10down	HLH	rehydration
GO:0010410	hemicellulose metabolic process	BP	GO:0010410	GO:0010410	12/640	94/50470	0.127659574	10.06715426	9.971947517	2.90E-09	5.40E-07	4.74E-07	PtXG23460.1/PtJG05370.1/PtJG23060.1/Pt2G48220.1/Pt2G20300.1/Pt3G27880.1/Pt4G23080.1/Pt4G23640.1/Pt4G24140.1/Pt5G03240.1/Pt7G30670.1/Pt0G30070.1	12	leaf	R10down	HLH	rehydration
GO:0010383	cell wall polysaccharide metabolic process	BP	GO:0010383	GO:0010383	18/640	248/50470	0.072580645	5.723664315	8.451129543	3.99E-09	6.55E-07	5.75E-07	Pt1G63350.1/PtXG23460.1/PtXG19670.1/PtJG50180.1/PtJG05370.1/PtJG23060.1/Pt2G48220.1/Pt2G20300.1/Pt3G27880.1/Pt4G23080.1/Pt4G23640.1/Pt4G40260.1/Pt4G24140.1/Pt5G03240.1/Pt7G25090.1/Pt7G30670.1/Pt8G42300.1/Pt0G30070.1	18	leaf	R10down	HLH	rehydration
GO:0016722	oxidoreductase activity, acting on metal ions	MF	GO:0016722	GO:0016722	15/640	183/50470	0.081967213	6.463883197	8.391816545	1.55E-08	2.12E-06	1.86E-06	PtXG08580.1/PtJG34340.1/PtQG10250.1/Pt5G10850.1/Pt7G54630.1/Pt7G04720.1/Pt7G43350.1/Pt7G04750.1/Pt7G04680.1/Pt7G04670.1/Pt8G31990.1/Pt8G32000.1/Pt8G31970.1/Pt9G59150.1/Pt0G38360.1	15	leaf	R10down	HLH	rehydration
GO:0009808	lignin metabolic process	BP	GO:0009808	GO:0009808	17/640	262/50470	0.064885496	5.116829676	7.571535752	5.58E-08	7.16E-06	6.28E-06	PtXG52970.1/PtXG52900.1/PtJG34340.1/PtQG33570.1/PtQG04940.1/Pt4G40260.1/Pt5G54440.1/Pt5G54420.1/Pt5G36980.1/Pt7G40170.1/Pt7G25090.1/Pt7G04680.1/Pt8G52410.1/Pt8G52720.1/Pt8G31990.1/Pt8G31970.1/Pt9G59150.1	17	leaf	R10down	HLH	rehydration
GO:0000038	very long-chain fatty acid metabolic process	BP	GO:0000038	GO:0000038	12/640	125/50470	0.096	7.5705	8.335509422	7.48E-08	9.03E-06	7.92E-06	PtQG15790.1/Pt3G61150.1/Pt4G09830.1/Pt4G36730.1/Pt4G24190.1/Pt4G25830.1/Pt5G32490.1/Pt6G60710.1/Pt7G10530.1/Pt7G00280.1/Pt7G10570.1/Pt0G21900.1	12	leaf	R10down	HLH	rehydration
GO:0009809	lignin biosynthetic process	BP	GO:0009809	GO:0009809	16/640	242/50470	0.066115702	5.213842975	7.446804996	1.06E-07	1.18E-05	1.04E-05	PtXG52970.1/PtXG52900.1/PtJG34340.1/PtQG33570.1/PtQG04940.1/Pt4G40260.1/Pt5G54440.1/Pt5G54420.1/Pt5G36980.1/Pt7G25090.1/Pt7G04680.1/Pt8G52410.1/Pt8G52720.1/Pt8G31990.1/Pt8G31970.1/Pt9G59150.1	16	leaf	R10down	HLH	rehydration
GO:0010412	mannan metabolic process	BP	GO:0010412	GO:0010412	8/640	46/50470	0.173913043	13.71467391	9.777377615	1.09E-07	1.18E-05	1.04E-05	PtXG19670.1/PtJG23440.1/Pt3G12090.1/Pt3G46390.1/Pt5G26840.1/Pt7G15630.1/Pt7G15650.1/Pt9G27090.1	8	leaf	R10down	HLH	rehydration
GO:0009922	fatty acid elongase activity	MF	GO:0009922	GO:0009922	6/640	20/50470	0.3	23.6578125	11.48574802	1.35E-07	1.39E-05	1.22E-05	PtQG36180.1/PtQG36190.1/Pt7G19120.1/Pt7G19130.1/Pt7G22790.1/Pt7G22770.1	6	leaf	R10down	HLH	rehydration
GO:1901957	regulation of cutin biosynthetic process	BP	GO:1901957	GO:1901957	8/640	53/50470	0.150943396	11.90330189	9.000452928	3.43E-07	3.06E-05	2.69E-05	PtXG12780.1/PtJG15670.1/PtJG15660.1/PtJG17070.1/PtJG15650.1/Pt5G11320.1/Pt6G35680.1/Pt7G24260.1	8	leaf	R10down	HLH	rehydration
GO:0000981	DNA-binding transcription factor activity, RNA polymerase II-specific	MF	GO:0000981	GO:0000981	18/640	337/50470	0.053412463	4.212073442	6.70494876	4.18E-07	3.57E-05	3.13E-05	PtXG49580.1/PtXG49680.1/PtJG17070.1/PtQG15560.1/PtQG25960.1/Pt2G39260.1/Pt4G29880.1/Pt4G04570.1/Pt5G11320.1/Pt6G35680.1/Pt6G15940.1/Pt7G13400.1/Pt7G13420.1/Pt7G01490.1/Pt7G13370.1/Pt8G28880.1/Pt9G00440.1/Pt9G61040.1	18	leaf	R10down	HLH	rehydration
GO:0009664	plant-type cell wall organization	BP	GO:0009664	GO:0009664	19/640	386/50470	0.049222798	3.88167908	6.440901474	6.90E-07	5.25E-05	4.61E-05	Pt1G63350.1/Pt1G03780.1/PtXG46820.1/PtXG19670.1/PtJG50180.1/PtQG40830.1/PtQG28480.1/PtQG41670.1/PtQG33440.1/Pt4G39560.1/Pt5G31520.1/Pt7G15630.1/Pt7G40170.1/Pt7G15650.1/Pt7G16790.1/Pt7G23510.1/Pt8G42300.1/Pt8G62280.1/Pt0G13020.1	19	leaf	R10down	HLH	rehydration
GO:0016985	mannan endo-1,4-beta-mannosidase activity	MF	GO:0016985	GO:0016985	7/640	43/50470	0.162790698	12.83757267	8.80080125	1.11E-06	7.83E-05	6.87E-05	PtJG23440.1/Pt3G12090.1/Pt3G46390.1/Pt5G26840.1/Pt7G15630.1/Pt7G15650.1/Pt9G27090.1	7	leaf	R10down	HLH	rehydration
GO:0046355	mannan catabolic process	BP	GO:0046355	GO:0046355	7/640	43/50470	0.162790698	12.83757267	8.80080125	1.11E-06	7.83E-05	6.87E-05	PtJG23440.1/Pt3G12090.1/Pt3G46390.1/Pt5G26840.1/Pt7G15630.1/Pt7G15650.1/Pt9G27090.1	7	leaf	R10down	HLH	rehydration
GO:0004567	beta-mannosidase activity	MF	GO:0004567	GO:0004567	7/640	50/50470	0.14	11.0403125	8.049848464	3.18E-06	0.000210398	0.000184577	PtJG23440.1/Pt3G12090.1/Pt3G46390.1/Pt5G26840.1/Pt7G15630.1/Pt7G15650.1/Pt9G27090.1	7	leaf	R10down	HLH	rehydration
GO:0002213	defense response to insect	BP	GO:0002213	GO:0002213	8/640	77/50470	0.103896104	8.193181818	7.158766332	6.24E-06	0.000400562	0.000351405	Pt4G15130.1/Pt4G13890.1/Pt4G13900.1/Pt4G15080.1/Pt4G15200.1/Pt4G15150.1/Pt4G13860.1/Pt4G15110.1	8	leaf	R10down	HLH	rehydration
GO:0045431	flavonol synthase activity	MF	GO:0045431	GO:0045431	4/640	11/50470	0.363636364	28.67613636	10.40373731	7.88E-06	0.000489983	0.000429851	Pt1G72050.1/PtJG32950.1/Pt7G33610.1/Pt7G33620.1	4	leaf	R10down	HLH	rehydration
GO:0047560	3-dehydrosphinganine reductase activity	MF	GO:0047560	GO:0047560	6/640	41/50470	0.146341463	11.54039634	7.651834797	1.25E-05	0.000756144	0.000663349	Pt4G64990.1/Pt4G64750.1/Pt4G65050.1/Pt4G64730.1/Pt5G15860.1/Pt8G51240.1	6	leaf	R10down	HLH	rehydration
GO:0045492	xylan biosynthetic process	BP	GO:0045492	GO:0045492	5/640	25/50470	0.2	15.771875	8.372467268	1.39E-05	0.000815403	0.000715335	Pt2G48220.1/Pt2G20300.1/Pt3G27880.1/Pt7G30670.1/Pt0G30070.1	5	leaf	R10down	HLH	rehydration
GO:0090376	seed trichome differentiation	BP	GO:0090376	GO:0090376	8/640	90/50470	0.088888889	7.009722222	6.467008997	1.99E-05	0.001104964	0.000969361	PtXG12780.1/PtJG15670.1/PtJG15660.1/PtJG15650.1/Pt7G24260.1/Pt8G17450.1/Pt8G17460.1/Pt0G12090.1	8	leaf	R10down	HLH	rehydration
GO:0090378	seed trichome elongation	BP	GO:0090378	GO:0090378	8/640	90/50470	0.088888889	7.009722222	6.467008997	1.99E-05	0.001104964	0.000969361	PtXG12780.1/PtJG15670.1/PtJG15660.1/PtJG15650.1/Pt7G24260.1/Pt8G17450.1/Pt8G17460.1/Pt0G12090.1	8	leaf	R10down	HLH	rehydration
GO:0006666	3-keto-sphinganine metabolic process	BP	GO:0006666	GO:0006666	6/640	45/50470	0.133333333	10.51458333	7.236523402	2.17E-05	0.001174012	0.001029936	Pt4G64990.1/Pt4G64750.1/Pt4G65050.1/Pt4G64730.1/Pt5G15860.1/Pt8G51240.1	6	leaf	R10down	HLH	rehydration
GO:0070592	cell wall polysaccharide biosynthetic process	BP	GO:0070592	GO:0070592	9/640	124/50470	0.072580645	5.723664315	5.968487342	3.12E-05	0.001642552	0.001440975	Pt1G63350.1/PtXG19670.1/PtJG50180.1/Pt2G48220.1/Pt2G20300.1/Pt3G27880.1/Pt7G30670.1/Pt8G42300.1/Pt0G30070.1	9	leaf	R10down	HLH	rehydration
GO:0044038	cell wall macromolecule biosynthetic process	BP	GO:0044038	GO:0044038	9/640	126/50470	0.071428571	5.6328125	5.90082901	3.54E-05	0.001773091	0.001555494	Pt1G63350.1/PtXG19670.1/PtJG50180.1/Pt2G48220.1/Pt2G20300.1/Pt3G27880.1/Pt7G30670.1/Pt8G42300.1/Pt0G30070.1	9	leaf	R10down	HLH	rehydration
GO:0006649	phospholipid transfer to membrane	BP	GO:0006649	GO:0006649	5/640	31/50470	0.161290323	12.71925403	7.396980514	4.17E-05	0.002040736	0.001790294	PtXG12780.1/PtJG15670.1/PtJG15660.1/PtJG15650.1/Pt7G24260.1	5	leaf	R10down	HLH	rehydration
GO:0051552	flavone metabolic process	BP	GO:0051552	GO:0051552	7/640	79/50470	0.088607595	6.987539557	6.035904309	6.72E-05	0.003104644	0.002723637	Pt1G72050.1/PtJG32950.1/PtQG04940.1/Pt7G33610.1/Pt7G33620.1/Pt9G46390.1/Pt9G46450.1	7	leaf	R10down	HLH	rehydration
GO:1901348	positive regulation of secondary cell wall biogenesis	BP	GO:1901348	GO:1901348	4/640	18/50470	0.222222222	17.52430556	7.946523449	6.81E-05	0.003104644	0.002723637	Pt7G13400.1/Pt7G13420.1/Pt7G13370.1/Pt9G61040.1	4	leaf	R10down	HLH	rehydration
GO:1903340	positive regulation of cell wall organization or biogenesis	BP	GO:1903340	GO:1903340	4/640	18/50470	0.222222222	17.52430556	7.946523449	6.81E-05	0.003104644	0.002723637	Pt7G13400.1/Pt7G13420.1/Pt7G13370.1/Pt9G61040.1	4	leaf	R10down	HLH	rehydration
GO:0009652	thigmotropism	BP	GO:0009652	GO:0009652	4/640	20/50470	0.2	15.771875	7.488191283	0.000105599	0.004516552	0.003962274	PtXG22620.1/Pt2G14360.1/Pt5G47050.1/Pt5G59950.1	4	leaf	R10down	HLH	rehydration
GO:0019187	beta-1,4-mannosyltransferase activity	MF	GO:0019187	GO:0019187	4/640	20/50470	0.2	15.771875	7.488191283	0.000105599	0.004516552	0.003962274	PtXG19670.1/PtQG03730.1/Pt9G29040.1/Pt9G16890.1	4	leaf	R10down	HLH	rehydration
GO:0051753	mannan synthase activity	MF	GO:0051753	GO:0051753	4/640	20/50470	0.2	15.771875	7.488191283	0.000105599	0.004516552	0.003962274	PtXG19670.1/PtQG03730.1/Pt9G29040.1/Pt9G16890.1	4	leaf	R10down	HLH	rehydration
GO:0045548	phenylalanine ammonia-lyase activity	MF	GO:0045548	GO:0045548	4/640	21/50470	0.19047619	15.02083333	7.28306333	0.000129139	0.005410671	0.004746665	PtJG17740.1/PtJG02420.1/PtJG17720.1/Pt4G04830.1	4	leaf	R10down	HLH	rehydration
GO:0015923	mannosidase activity	MF	GO:0015923	GO:0015923	7/640	91/50470	0.076923077	6.066105769	5.481849027	0.000164544	0.006756177	0.005927048	PtJG23440.1/Pt3G12090.1/Pt3G46390.1/Pt5G26840.1/Pt7G15630.1/Pt7G15650.1/Pt9G27090.1	7	leaf	R10down	HLH	rehydration
GO:0010087	phloem or xylem histogenesis	BP	GO:0010087	GO:0010087	17/640	482/50470	0.03526971	2.781347251	4.453445272	0.000175279	0.006865092	0.006022598	PtXG46820.1/PtXG48740.1/PtJG01090.1/PtQG15560.1/Pt2G70240.1/Pt4G15130.1/Pt4G13890.1/Pt4G13900.1/Pt4G15080.1/Pt4G15200.1/Pt4G15150.1/Pt4G39560.1/Pt4G13860.1/Pt4G15110.1/Pt5G40070.1/Pt7G29300.1/Pt8G42300.1	17	leaf	R10down	HLH	rehydration
GO:0004312	fatty acid synthase activity	MF	GO:0004312	GO:0004312	6/640	65/50470	0.092307692	7.279326923	5.741030531	0.000177877	0.006865092	0.006022598	PtQG36180.1/PtQG36190.1/Pt7G19120.1/Pt7G19130.1/Pt7G22790.1/Pt7G22770.1	6	leaf	R10down	HLH	rehydration
GO:0009806	lignan metabolic process	BP	GO:0009806	GO:0009806	4/640	23/50470	0.173913043	13.71467391	6.912073785	0.00018726	0.006865092	0.006022598	Pt6G03660.1/Pt7G04460.1/Pt7G04400.1/Pt7G05870.1	4	leaf	R10down	HLH	rehydration
GO:0009807	lignan biosynthetic process	BP	GO:0009807	GO:0009807	4/640	23/50470	0.173913043	13.71467391	6.912073785	0.00018726	0.006865092	0.006022598	Pt6G03660.1/Pt7G04460.1/Pt7G04400.1/Pt7G05870.1	4	leaf	R10down	HLH	rehydration
GO:0010413	glucuronoxylan metabolic process	BP	GO:0010413	GO:0010413	4/640	23/50470	0.173913043	13.71467391	6.912073785	0.00018726	0.006865092	0.006022598	Pt2G48220.1/Pt3G27880.1/Pt7G30670.1/Pt0G30070.1	4	leaf	R10down	HLH	rehydration
GO:0010417	glucuronoxylan biosynthetic process	BP	GO:0010417	GO:0010417	4/640	23/50470	0.173913043	13.71467391	6.912073785	0.00018726	0.006865092	0.006022598	Pt2G48220.1/Pt3G27880.1/Pt7G30670.1/Pt0G30070.1	4	leaf	R10down	HLH	rehydration
GO:0046556	alpha-L-arabinofuranosidase activity	MF	GO:0046556	GO:0046556	5/640	43/50470	0.11627907	9.169694767	6.073868512	0.000208665	0.007515615	0.006593287	PtJG05370.1/Pt4G23080.1/Pt4G23640.1/Pt4G24140.1/Pt5G03240.1	5	leaf	R10down	HLH	rehydration
GO:0016621	cinnamoyl-CoA reductase activity	MF	GO:0016621	GO:0016621	4/640	24/50470	0.166666667	13.14322917	6.743468566	0.000222465	0.007741014	0.006791025	Pt5G54440.1/Pt5G54420.1/Pt8G52410.1/Pt8G52720.1	4	leaf	R10down	HLH	rehydration
GO:0042409	caffeoyl-CoA O-methyltransferase activity	MF	GO:0042409	GO:0042409	4/640	24/50470	0.166666667	13.14322917	6.743468566	0.000222465	0.007741014	0.006791025	PtJG48420.1/PtJG48440.1/PtJG48410.1/Pt7G02970.1	4	leaf	R10down	HLH	rehydration
GO:0045493	xylan catabolic process	BP	GO:0045493	GO:0045493	5/640	44/50470	0.113636364	8.961292614	5.987417719	0.000232977	0.00797169	0.006993392	PtJG05370.1/Pt4G23080.1/Pt4G23640.1/Pt4G24140.1/Pt5G03240.1	5	leaf	R10down	HLH	rehydration
GO:0009044	xylan 1,4-beta-xylosidase activity	MF	GO:0009044	GO:0009044	5/640	45/50470	0.111111111	8.762152778	5.903674208	0.000259383	0.008588912	0.007534867	PtJG05370.1/Pt4G23080.1/Pt4G23640.1/Pt4G24140.1/Pt5G03240.1	5	leaf	R10down	HLH	rehydration
GO:0097599	xylanase activity	MF	GO:0097599	GO:0097599	5/640	45/50470	0.111111111	8.762152778	5.903674208	0.000259383	0.008588912	0.007534867	PtJG05370.1/Pt4G23080.1/Pt4G23640.1/Pt4G24140.1/Pt5G03240.1	5	leaf	R10down	HLH	rehydration
GO:0005881	cytoplasmic microtubule	CC	GO:0005881	GO:0005881	8/640	132/50470	0.060606061	4.779356061	4.927353154	0.000297589	0.009511546	0.008344274	PtXG24780.1/Pt2G14360.1/Pt3G55730.1/Pt3G09530.1/Pt6G41090.1/Pt6G55790.1/Pt9G59060.1/Pt0G01990.1	8	leaf	R10down	HLH	rehydration
GO:0009804	coumarin metabolic process	BP	GO:0009804	GO:0009804	4/640	26/50470	0.153846154	12.13221154	6.434580805	0.000306765	0.009511546	0.008344274	PtJG48420.1/PtJG48440.1/PtJG48410.1/Pt7G02970.1	4	leaf	R10down	HLH	rehydration
GO:0009805	coumarin biosynthetic process	BP	GO:0009805	GO:0009805	4/640	26/50470	0.153846154	12.13221154	6.434580805	0.000306765	0.009511546	0.008344274	PtJG48420.1/PtJG48440.1/PtJG48410.1/Pt7G02970.1	4	leaf	R10down	HLH	rehydration
GO:0016841	ammonia-lyase activity	MF	GO:0016841	GO:0016841	4/640	26/50470	0.153846154	12.13221154	6.434580805	0.000306765	0.009511546	0.008344274	PtJG17740.1/PtJG02420.1/PtJG17720.1/Pt4G04830.1	4	leaf	R10down	HLH	rehydration
GO:0090506	axillary shoot meristem initiation	BP	GO:0090506	GO:0090506	3/640	11/50470	0.272727273	21.50710227	7.708825474	0.000310411	0.009511546	0.008344274	Pt4G56270.1/Pt0G18210.1/Pt0G27770.1	3	leaf	R10down	HLH	rehydration
GO:0030865	cortical cytoskeleton organization	BP	GO:0030865	GO:0030865	10/640	205/50470	0.048780488	3.84679878	4.628686333	0.000318991	0.009630701	0.008448806	Pt1G44440.1/PtXG22620.1/PtJG21250.1/Pt3G55730.1/Pt3G09530.1/Pt5G47050.1/Pt6G41090.1/Pt6G55790.1/Pt9G59060.1/Pt0G01990.1	10	leaf	R10down	HLH	rehydration
GO:0009647	skotomorphogenesis	BP	GO:0009647	GO:0009647	6/640	73/50470	0.082191781	6.481592466	5.311567749	0.000336587	0.009871609	0.00866015	PtQG38600.1/Pt6G28410.1/Pt7G02770.1/Pt9G00770.1/Pt9G59360.1/Pt9G00780.1	6	leaf	R10down	HLH	rehydration
GO:0046519	sphingoid metabolic process	BP	GO:0046519	GO:0046519	6/640	73/50470	0.082191781	6.481592466	5.311567749	0.000336587	0.009871609	0.00866015	Pt4G64990.1/Pt4G64750.1/Pt4G65050.1/Pt4G64730.1/Pt5G15860.1/Pt8G51240.1	6	leaf	R10down	HLH	rehydration
GO:0051511	negative regulation of unidimensional cell growth	BP	GO:0051511	GO:0051511	3/640	12/50470	0.25	19.71484375	7.347992521	0.000409983	0.011854854	0.010400008	Pt3G55730.1/Pt6G41090.1/Pt0G01990.1	3	leaf	R10down	HLH	rehydration
GO:2000652	regulation of secondary cell wall biogenesis	BP	GO:2000652	GO:2000652	5/640	50/50470	0.1	7.8859375	5.520819537	0.000427009	0.012175686	0.010681467	Pt7G13400.1/Pt7G13420.1/Pt7G13370.1/Pt8G28880.1/Pt9G61040.1	5	leaf	R10down	HLH	rehydration
GO:0004252	serine-type endopeptidase activity	MF	GO:0004252	GO:0004252	10/640	219/50470	0.0456621	3.600884703	4.371471957	0.000535684	0.015065197	0.013216372	Pt2G58270.1/Pt2G60460.1/Pt2G58260.1/Pt2G58310.1/Pt2G58250.1/Pt2G60450.1/Pt2G58290.1/Pt2G58300.1/Pt4G63830.1/Pt5G55730.1	10	leaf	R10down	HLH	rehydration
GO:0030247	polysaccharide binding	MF	GO:0030247	GO:0030247	9/640	184/50470	0.048913043	3.857252038	4.400386366	0.000615827	0.016857232	0.014788486	PtQG08060.1/Pt3G65580.1/Pt4G57210.1/Pt4G57260.1/Pt5G62320.1/Pt6G50470.1/Pt6G39650.1/Pt6G19500.1/Pt9G27320.1	9	leaf	R10down	HLH	rehydration
GO:0005372	water transmembrane transporter activity	MF	GO:0005372	GO:0005372	7/640	114/50470	0.061403509	4.842242325	4.654450952	0.000651734	0.017376755	0.015244252	PtJG08880.1/PtJG08660.1/PtJG08900.1/PtJG08840.1/PtJG08560.1/PtJG08830.1/PtJG08580.1	7	leaf	R10down	HLH	rehydration
GO:0015250	water channel activity	MF	GO:0015250	GO:0015250	7/640	114/50470	0.061403509	4.842242325	4.654450952	0.000651734	0.017376755	0.015244252	PtJG08880.1/PtJG08660.1/PtJG08900.1/PtJG08840.1/PtJG08560.1/PtJG08830.1/PtJG08580.1	7	leaf	R10down	HLH	rehydration
GO:0009897	external side of plasma membrane	CC	GO:0009897	GO:0009897	4/640	32/50470	0.125	9.857421875	5.680156272	0.000694789	0.018287195	0.016042962	PtQG28480.1/Pt3G56290.1/Pt8G12380.1/Pt9G27320.1	4	leaf	R10down	HLH	rehydration
GO:0071629	cytoplasm protein quality control by the ubiquitin-proteasome system	BP	GO:0071629	GO:0071629	2/640	4/50470	0.5	39.4296875	8.710724939	0.000947167	0.024614357	0.021593645	PtJG15560.1/Pt2G37960.1	2	leaf	R10down	HLH	rehydration
GO:0042754	negative regulation of circadian rhythm	BP	GO:0042754	GO:0042754	4/640	35/50470	0.114285714	9.0125	5.373941635	0.000981731	0.025193672	0.022101865	Pt5G54440.1/Pt5G54420.1/Pt8G52410.1/Pt8G52720.1	4	leaf	R10down	HLH	rehydration
GO:0035017	cuticle pattern formation	BP	GO:0035017	GO:0035017	3/640	16/50470	0.1875	14.78613281	6.250453681	0.001004886	0.025469528	0.022343868	PtJG17070.1/Pt5G11320.1/Pt6G35680.1	3	leaf	R10down	HLH	rehydration
GO:0006833	water transport	BP	GO:0006833	GO:0006833	9/640	200/50470	0.045	3.548671875	4.092902272	0.001110276	0.027462616	0.024092361	PtXG46820.1/PtJG08880.1/PtJG08660.1/PtJG08900.1/PtJG08840.1/PtJG08560.1/PtJG08830.1/PtJG08580.1/Pt4G39560.1	9	leaf	R10down	HLH	rehydration
GO:0042044	fluid transport	BP	GO:0042044	GO:0042044	9/640	200/50470	0.045	3.548671875	4.092902272	0.001110276	0.027462616	0.024092361	PtXG46820.1/PtJG08880.1/PtJG08660.1/PtJG08900.1/PtJG08840.1/PtJG08560.1/PtJG08830.1/PtJG08580.1/Pt4G39560.1	9	leaf	R10down	HLH	rehydration
GO:1902005	regulation of proline biosynthetic process	BP	GO:1902005	GO:1902005	3/640	17/50470	0.176470588	13.91636029	6.036399956	0.001208762	0.028317525	0.024842354	Pt8G17450.1/Pt8G17460.1/Pt0G12090.1	3	leaf	R10down	HLH	rehydration
GO:1902006	negative regulation of proline biosynthetic process	BP	GO:1902006	GO:1902006	3/640	17/50470	0.176470588	13.91636029	6.036399956	0.001208762	0.028317525	0.024842354	Pt8G17450.1/Pt8G17460.1/Pt0G12090.1	3	leaf	R10down	HLH	rehydration
GO:2000215	negative regulation of proline metabolic process	BP	GO:2000215	GO:2000215	3/640	17/50470	0.176470588	13.91636029	6.036399956	0.001208762	0.028317525	0.024842354	Pt8G17450.1/Pt8G17460.1/Pt0G12090.1	3	leaf	R10down	HLH	rehydration
GO:2000283	negative regulation of amino acid biosynthetic process	BP	GO:2000283	GO:2000283	3/640	17/50470	0.176470588	13.91636029	6.036399956	0.001208762	0.028317525	0.024842354	Pt8G17450.1/Pt8G17460.1/Pt0G12090.1	3	leaf	R10down	HLH	rehydration
GO:0050734	hydroxycinnamoyltransferase activity	MF	GO:0050734	GO:0050734	4/640	37/50470	0.108108108	8.525337838	5.189510028	0.001213805	0.028317525	0.024842354	Pt1G63350.1/PtQG33570.1/Pt5G36980.1/Pt8G42300.1	4	leaf	R10down	HLH	rehydration
GO:0030148	sphingolipid biosynthetic process	BP	GO:0030148	GO:0030148	7/640	127/50470	0.05511811	4.346579724	4.279473911	0.001229764	0.028367488	0.024886186	Pt2G12470.1/Pt4G64990.1/Pt4G64750.1/Pt4G65050.1/Pt4G64730.1/Pt5G15860.1/Pt8G51240.1	7	leaf	R10down	HLH	rehydration
GO:2000214	regulation of proline metabolic process	BP	GO:2000214	GO:2000214	3/640	18/50470	0.166666667	13.14322917	5.839667815	0.001436905	0.03181816	0.027913386	Pt8G17450.1/Pt8G17460.1/Pt0G12090.1	3	leaf	R10down	HLH	rehydration
GO:0016598	protein arginylation	BP	GO:0016598	GO:0016598	4/640	39/50470	0.102564103	8.088141026	5.018486457	0.001481748	0.03181816	0.027913386	PtJG17740.1/PtJG02420.1/PtJG17720.1/Pt4G04830.1	4	leaf	R10down	HLH	rehydration
GO:0000272	polysaccharide catabolic process	BP	GO:0000272	GO:0000272	12/640	340/50470	0.035294118	2.783272059	3.739082988	0.001502291	0.03181816	0.027913386	PtJG23440.1/PtJG05370.1/Pt3G12090.1/Pt3G46390.1/Pt4G23080.1/Pt4G23640.1/Pt4G24140.1/Pt5G26840.1/Pt5G03240.1/Pt7G15630.1/Pt7G15650.1/Pt9G27090.1	12	leaf	R10down	HLH	rehydration
GO:0006665	sphingolipid metabolic process	BP	GO:0006665	GO:0006665	8/640	170/50470	0.047058824	3.711029412	4.012652866	0.001559473	0.03181816	0.027913386	Pt2G12470.1/Pt4G64990.1/Pt4G64750.1/Pt4G65050.1/Pt4G64730.1/Pt4G63470.1/Pt5G15860.1/Pt8G51240.1	8	leaf	R10down	HLH	rehydration
GO:0010350	cellular response to magnesium starvation	BP	GO:0010350	GO:0010350	2/640	5/50470	0.4	31.54375	7.740501747	0.001565336	0.03181816	0.027913386	Pt3G55730.1/Pt0G01990.1	2	leaf	R10down	HLH	rehydration
GO:0030775	glucuronoxylan 4-O-methyltransferase activity	MF	GO:0030775	GO:0030775	2/640	5/50470	0.4	31.54375	7.740501747	0.001565336	0.03181816	0.027913386	PtXG23460.1/PtJG23060.1	2	leaf	R10down	HLH	rehydration
GO:0031115	negative regulation of microtubule polymerization	BP	GO:0031115	GO:0031115	2/640	5/50470	0.4	31.54375	7.740501747	0.001565336	0.03181816	0.027913386	Pt3G55730.1/Pt0G01990.1	2	leaf	R10down	HLH	rehydration
GO:0031117	positive regulation of microtubule depolymerization	BP	GO:0031117	GO:0031117	2/640	5/50470	0.4	31.54375	7.740501747	0.001565336	0.03181816	0.027913386	Pt3G55730.1/Pt0G01990.1	2	leaf	R10down	HLH	rehydration
GO:0043325	phosphatidylinositol-3,4-bisphosphate binding	MF	GO:0043325	GO:0043325	2/640	5/50470	0.4	31.54375	7.740501747	0.001565336	0.03181816	0.027913386	Pt3G55730.1/Pt0G01990.1	2	leaf	R10down	HLH	rehydration
GO:0071280	cellular response to copper ion	BP	GO:0071280	GO:0071280	2/640	5/50470	0.4	31.54375	7.740501747	0.001565336	0.03181816	0.027913386	Pt3G55730.1/Pt0G01990.1	2	leaf	R10down	HLH	rehydration
GO:0071325	cellular response to mannitol stimulus	BP	GO:0071325	GO:0071325	2/640	5/50470	0.4	31.54375	7.740501747	0.001565336	0.03181816	0.027913386	Pt3G55730.1/Pt0G01990.1	2	leaf	R10down	HLH	rehydration
GO:0072709	cellular response to sorbitol	BP	GO:0072709	GO:0072709	2/640	5/50470	0.4	31.54375	7.740501747	0.001565336	0.03181816	0.027913386	Pt3G55730.1/Pt0G01990.1	2	leaf	R10down	HLH	rehydration
GO:0010166	wax metabolic process	BP	GO:0010166	GO:0010166	7/640	133/50470	0.052631579	4.150493421	4.123040743	0.001604702	0.032211909	0.028258813	PtXG01490.1/PtJG24050.1/PtQG36180.1/PtQG36190.1/PtQG35220.1/Pt7G22790.1/Pt7G22770.1	7	leaf	R10down	HLH	rehydration
GO:0010223	secondary shoot formation	BP	GO:0010223	GO:0010223	5/640	67/50470	0.074626866	5.885027985	4.534539166	0.001631777	0.032211909	0.028258813	Pt3G12550.1/Pt3G40610.1/Pt4G56270.1/Pt0G18210.1/Pt0G27770.1	5	leaf	R10down	HLH	rehydration
GO:0010346	shoot axis formation	BP	GO:0010346	GO:0010346	5/640	67/50470	0.074626866	5.885027985	4.534539166	0.001631777	0.032211909	0.028258813	Pt3G12550.1/Pt3G40610.1/Pt4G56270.1/Pt0G18210.1/Pt0G27770.1	5	leaf	R10down	HLH	rehydration
GO:0045488	pectin metabolic process	BP	GO:0045488	GO:0045488	8/640	172/50470	0.046511628	3.667877907	3.972022583	0.001678728	0.032550087	0.028555489	Pt1G63350.1/PtXG19670.1/PtJG50180.1/PtQG41670.1/Pt8G05490.1/Pt8G42300.1/Pt8G05120.1/Pt8G05170.1	8	leaf	R10down	HLH	rehydration
GO:0055028	cortical microtubule	CC	GO:0055028	GO:0055028	6/640	99/50470	0.060606061	4.779356061	4.265814967	0.001680618	0.032550087	0.028555489	PtXG24780.1/Pt2G14360.1/Pt3G09530.1/Pt6G41090.1/Pt6G55790.1/Pt9G59060.1	6	leaf	R10down	HLH	rehydration
GO:0030863	cortical cytoskeleton	CC	GO:0030863	GO:0030863	8/640	173/50470	0.046242775	3.646676301	3.951934449	0.001740999	0.033404398	0.029304958	Pt1G44440.1/PtXG24780.1/PtJG21250.1/Pt2G14360.1/Pt3G09530.1/Pt6G41090.1/Pt6G55790.1/Pt9G59060.1	8	leaf	R10down	HLH	rehydration
GO:0009938	negative regulation of gibberellic acid mediated signaling pathway	BP	GO:0009938	GO:0009938	4/640	42/50470	0.095238095	7.510416667	4.783595522	0.001956952	0.037200204	0.032634937	Pt4G04570.1/Pt8G17450.1/Pt8G17460.1/Pt0G12090.1	4	leaf	R10down	HLH	rehydration
GO:0009606	tropism	BP	GO:0009606	GO:0009606	11/640	306/50470	0.035947712	2.834814134	3.648493726	0.002017279	0.037995165	0.033332339	PtXG22620.1/PtXG30280.1/Pt2G14360.1/Pt5G33160.1/Pt5G33190.1/Pt5G47050.1/Pt5G59950.1/Pt6G42420.1/Pt7G60510.1/Pt7G60600.1/Pt8G43820.1	11	leaf	R10down	HLH	rehydration
GO:0022412	cellular process involved in reproduction in multicellular organism	BP	GO:0022412	GO:0022412	11/640	307/50470	0.035830619	2.825580212	3.636095237	0.002068941	0.038613963	0.033875197	PtXG01490.1/PtXG12780.1/PtJG15670.1/PtJG15660.1/PtJG15650.1/Pt6G64200.1/Pt7G24260.1/Pt8G17450.1/Pt8G17460.1/Pt8G53690.1/Pt0G12090.1	11	leaf	R10down	HLH	rehydration
GO:0097164	ammonium ion metabolic process	BP	GO:0097164	GO:0097164	8/640	179/50470	0.044692737	3.524441341	3.834454217	0.002153936	0.039838108	0.034949113	Pt4G64990.1/Pt4G64750.1/Pt4G65050.1/Pt4G64730.1/Pt5G15860.1/Pt5G20560.1/Pt5G20550.1/Pt8G51240.1	8	leaf	R10down	HLH	rehydration
GO:0045489	pectin biosynthetic process	BP	GO:0045489	GO:0045489	7/640	141/50470	0.04964539	3.915004433	3.928226475	0.002236427	0.040854303	0.035840599	Pt1G63350.1/PtXG19670.1/PtJG50180.1/Pt8G05490.1/Pt8G42300.1/Pt8G05120.1/Pt8G05170.1	7	leaf	R10down	HLH	rehydration
GO:0045177	apical part of cell	CC	GO:0045177	GO:0045177	4/640	44/50470	0.090909091	7.169034091	4.639520969	0.002326592	0.040854303	0.035840599	Pt1G44440.1/PtXG14680.1/PtQG40830.1/Pt4G37980.1	4	leaf	R10down	HLH	rehydration
GO:0005547	phosphatidylinositol-3,4,5-trisphosphate binding	MF	GO:0005547	GO:0005547	2/640	6/50470	0.333333333	26.28645833	7.019879999	0.002328277	0.040854303	0.035840599	Pt3G55730.1/Pt0G01990.1	2	leaf	R10down	HLH	rehydration
GO:0016760	cellulose synthase (UDP-forming) activity	MF	GO:0016760	GO:0016760	2/640	6/50470	0.333333333	26.28645833	7.019879999	0.002328277	0.040854303	0.035840599	Pt5G48570.1/Pt7G14500.1	2	leaf	R10down	HLH	rehydration
GO:0035864	response to potassium ion	BP	GO:0035864	GO:0035864	2/640	6/50470	0.333333333	26.28645833	7.019879999	0.002328277	0.040854303	0.035840599	Pt3G55730.1/Pt0G01990.1	2	leaf	R10down	HLH	rehydration
GO:0035865	cellular response to potassium ion	BP	GO:0035865	GO:0035865	2/640	6/50470	0.333333333	26.28645833	7.019879999	0.002328277	0.040854303	0.035840599	Pt3G55730.1/Pt0G01990.1	2	leaf	R10down	HLH	rehydration
GO:0001763	morphogenesis of a branching structure	BP	GO:0001763	GO:0001763	5/640	73/50470	0.068493151	5.401327055	4.264809356	0.002385335	0.041500785	0.036407744	Pt3G12550.1/Pt3G40610.1/Pt4G56270.1/Pt0G18210.1/Pt0G27770.1	5	leaf	R10down	HLH	rehydration
GO:0030981	cortical microtubule cytoskeleton	CC	GO:0030981	GO:0030981	6/640	107/50470	0.056074766	4.422021028	4.015833146	0.002490572	0.042967591	0.037694541	PtXG24780.1/Pt2G14360.1/Pt3G09530.1/Pt6G41090.1/Pt6G55790.1/Pt9G59060.1	6	leaf	R10down	HLH	rehydration
GO:2000282	regulation of amino acid biosynthetic process	BP	GO:2000282	GO:2000282	3/640	22/50470	0.136363636	10.75355114	5.185719506	0.002611609	0.044680285	0.039197051	Pt8G17450.1/Pt8G17460.1/Pt0G12090.1	3	leaf	R10down	HLH	rehydration
GO:0051554	flavonol metabolic process	BP	GO:0051554	GO:0051554	5/640	75/50470	0.066666667	5.257291667	4.181452857	0.002684938	0.04518178	0.039637002	Pt1G72050.1/PtJG32950.1/PtQG04940.1/Pt7G33610.1/Pt7G33620.1	5	leaf	R10down	HLH	rehydration
GO:0051555	flavonol biosynthetic process	BP	GO:0051555	GO:0051555	5/640	75/50470	0.066666667	5.257291667	4.181452857	0.002684938	0.04518178	0.039637002	Pt1G72050.1/PtJG32950.1/PtQG04940.1/Pt7G33610.1/Pt7G33620.1	5	leaf	R10down	HLH	rehydration
GO:0006633	fatty acid biosynthetic process	BP	GO:0006633	GO:0006633	13/640	415/50470	0.031325301	2.470293675	3.408484298	0.002770365	0.046240321	0.040565637	PtQG15790.1/Pt3G61150.1/Pt4G09830.1/Pt4G36730.1/Pt4G24190.1/Pt4G25830.1/Pt5G32490.1/Pt6G60710.1/Pt7G10530.1/Pt7G00280.1/Pt7G10570.1/Pt8G13640.1/Pt0G21900.1	13	leaf	R10down	HLH	rehydration
GO:1903338	regulation of cell wall organization or biogenesis	BP	GO:1903338	GO:1903338	5/640	76/50470	0.065789474	5.188116776	4.140883918	0.002844535	0.047095405	0.041315783	Pt7G13400.1/Pt7G13420.1/Pt7G13370.1/Pt8G28880.1/Pt9G61040.1	5	leaf	R10down	HLH	rehydration
GO:0052793	pectin acetylesterase activity	MF	GO:0052793	GO:0052793	4/640	47/50470	0.085106383	6.71143617	4.4395281	0.002966996	0.048096162	0.042193726	Pt1G23610.1/Pt7G48840.1/Pt7G25480.1/Pt7G48940.1	4	leaf	R10down	HLH	rehydration
GO:0000820	regulation of glutamine family amino acid metabolic process	BP	GO:0000820	GO:0000820	3/640	23/50470	0.130434783	10.28600543	5.048147925	0.002975262	0.048096162	0.042193726	Pt8G17450.1/Pt8G17460.1/Pt0G12090.1	3	leaf	R10down	HLH	rehydration
GO:0004650	polygalacturonase activity	MF	GO:0004650	GO:0004650	3/640	23/50470	0.130434783	10.28600543	5.048147925	0.002975262	0.048096162	0.042193726	Pt7G23510.1/Pt8G07660.1/Pt9G15270.1	3	leaf	R10down	HLH	rehydration
GO:0051553	flavone biosynthetic process	BP	GO:0051553	GO:0051553	5/640	77/50470	0.064935065	5.120738636	4.10102313	0.003010876	0.048291626	0.042365202	Pt1G72050.1/PtJG32950.1/PtQG04940.1/Pt7G33610.1/Pt7G33620.1	5	leaf	R10down	HLH	rehydration
GO:2000022	regulation of jasmonic acid mediated signaling pathway	BP	GO:2000022	GO:2000022	8/155	115/50470	0.069565217	22.6513324	12.9015446	2.95E-09	1.73E-06	1.33E-06	Pt2G28020.1/Pt2G28120.1/Pt2G28060.1/Pt2G28170.1/Pt2G28030.1/Pt2G44140.1/Pt2G28090.1/Pt4G16690.1	8	root	D10	HLH	drought
GO:0080169	cellular response to boron-containing substance deprivation	BP	GO:0080169	GO:0080169	5/155	26/50470	0.192307692	62.617866	17.44287342	1.60E-08	4.67E-06	3.61E-06	PtJG22250.1/Pt2G29990.1/Pt6G52870.1/Pt6G52930.1/Pt6G52960.1	5	root	D10	HLH	drought
GO:0003714	transcription corepressor activity	MF	GO:0003714	GO:0003714	7/155	129/50470	0.054263566	17.66891723	10.52133349	1.64E-07	3.20E-05	2.47E-05	Pt2G28020.1/Pt2G28120.1/Pt2G28060.1/Pt2G28170.1/Pt2G28030.1/Pt2G28090.1/Pt4G16690.1	7	root	D10	HLH	drought
GO:0010112	regulation of systemic acquired resistance	BP	GO:0010112	GO:0010112	5/155	46/50470	0.108695652	35.39270687	12.95257416	3.17E-07	3.44E-05	2.66E-05	PtJG08510.1/Pt2G28020.1/Pt2G28060.1/Pt2G28170.1/Pt2G28030.1	5	root	D10	HLH	drought
GO:0080029	cellular response to boron-containing substance levels	BP	GO:0080029	GO:0080029	5/155	46/50470	0.108695652	35.39270687	12.95257416	3.17E-07	3.44E-05	2.66E-05	PtJG22250.1/Pt2G29990.1/Pt6G52870.1/Pt6G52930.1/Pt6G52960.1	5	root	D10	HLH	drought
GO:0010036	response to boron-containing substance	BP	GO:0010036	GO:0010036	5/155	47/50470	0.106382979	34.63967056	12.80606739	3.54E-07	3.44E-05	2.66E-05	PtJG22250.1/Pt2G29990.1/Pt6G52870.1/Pt6G52930.1/Pt6G52960.1	5	root	D10	HLH	drought
GO:0015985	energy coupled proton transport, down electrochemical gradient	BP	GO:0015985	GO:0015985	4/155	60/50470	0.066666667	21.70752688	8.907892568	3.65E-05	0.002664242	0.00206013	Pt2G55700.1/Pt2G55680.1/Pt2G62590.1/Pt2G55650.1	4	root	D10	HLH	drought
GO:0015986	proton motive force-driven ATP synthesis	BP	GO:0015986	GO:0015986	4/155	60/50470	0.066666667	21.70752688	8.907892568	3.65E-05	0.002664242	0.00206013	Pt2G55700.1/Pt2G55680.1/Pt2G62590.1/Pt2G55650.1	4	root	D10	HLH	drought
GO:0010200	response to chitin	BP	GO:0010200	GO:0010200	6/155	230/50470	0.026086957	8.494249649	6.322614738	8.33E-05	0.005287264	0.004088385	Pt1G48230.1/PtJG22250.1/Pt2G29990.1/Pt6G52870.1/Pt6G52930.1/Pt6G52960.1	6	root	D10	HLH	drought
GO:0003712	transcription coregulator activity	MF	GO:0003712	GO:0003712	7/155	341/50470	0.020527859	6.684135843	5.845566127	9.56E-05	0.005287264	0.004088385	Pt2G28020.1/Pt2G28120.1/Pt2G28060.1/Pt2G28170.1/Pt2G28030.1/Pt2G28090.1/Pt4G16690.1	7	root	D10	HLH	drought
GO:0009700	indole phytoalexin biosynthetic process	BP	GO:0009700	GO:0009700	3/155	32/50470	0.09375	30.52620968	9.273276738	0.000131985	0.005287264	0.004088385	PtQG33280.1/Pt2G06280.1/Pt8G61750.1	3	root	D10	HLH	drought
GO:0010120	camalexin biosynthetic process	BP	GO:0010120	GO:0010120	3/155	32/50470	0.09375	30.52620968	9.273276738	0.000131985	0.005287264	0.004088385	PtQG33280.1/Pt2G06280.1/Pt8G61750.1	3	root	D10	HLH	drought
GO:0046217	indole phytoalexin metabolic process	BP	GO:0046217	GO:0046217	3/155	32/50470	0.09375	30.52620968	9.273276738	0.000131985	0.005287264	0.004088385	PtQG33280.1/Pt2G06280.1/Pt8G61750.1	3	root	D10	HLH	drought
GO:0052317	camalexin metabolic process	BP	GO:0052317	GO:0052317	3/155	32/50470	0.09375	30.52620968	9.273276738	0.000131985	0.005287264	0.004088385	PtQG33280.1/Pt2G06280.1/Pt8G61750.1	3	root	D10	HLH	drought
GO:0052314	phytoalexin metabolic process	BP	GO:0052314	GO:0052314	3/155	33/50470	0.090909091	29.60117302	9.122117294	0.000144857	0.005287264	0.004088385	PtQG33280.1/Pt2G06280.1/Pt8G61750.1	3	root	D10	HLH	drought
GO:0052315	phytoalexin biosynthetic process	BP	GO:0052315	GO:0052315	3/155	33/50470	0.090909091	29.60117302	9.122117294	0.000144857	0.005287264	0.004088385	PtQG33280.1/Pt2G06280.1/Pt8G61750.1	3	root	D10	HLH	drought
GO:0045088	regulation of innate immune response	BP	GO:0045088	GO:0045088	7/155	435/50470	0.016091954	5.239747868	4.929208257	0.000419364	0.014406401	0.011139773	PtJG08510.1/Pt2G28020.1/Pt2G28060.1/Pt2G28170.1/Pt2G28030.1/Pt6G01120.1/Pt8G29870.1	7	root	D10	HLH	drought
GO:0009403	toxin biosynthetic process	BP	GO:0009403	GO:0009403	3/155	50/50470	0.06	19.53677419	7.278589079	0.000500853	0.016249898	0.01256526	PtQG33280.1/Pt2G06280.1/Pt8G61750.1	3	root	D10	HLH	drought
GO:0043692	monoterpene metabolic process	BP	GO:0043692	GO:0043692	3/155	56/50470	0.053571429	17.44354839	6.833503733	0.000698867	0.018003426	0.013921178	PtQG00090.1/Pt4G60590.1/Pt4G60580.1	3	root	D10	HLH	drought
GO:0043693	monoterpene biosynthetic process	BP	GO:0043693	GO:0043693	3/155	56/50470	0.053571429	17.44354839	6.833503733	0.000698867	0.018003426	0.013921178	PtQG00090.1/Pt4G60590.1/Pt4G60580.1	3	root	D10	HLH	drought
GO:0034722	gamma-glutamyl-peptidase activity	MF	GO:0034722	GO:0034722	2/155	13/50470	0.153846154	50.0942928	9.825879466	0.000714884	0.018003426	0.013921178	PtQG33280.1/Pt2G06280.1	2	root	D10	HLH	drought
GO:0006595	polyamine metabolic process	BP	GO:0006595	GO:0006595	4/155	132/50470	0.03030303	9.867057674	5.6617147	0.000762039	0.018003426	0.013921178	Pt1G63190.1/Pt1G63200.1/Pt8G28030.1/Pt8G06960.1	4	root	D10	HLH	drought
GO:0015193	L-proline transmembrane transporter activity	MF	GO:0015193	GO:0015193	3/155	58/50470	0.051724138	16.84204672	6.700200256	0.000774446	0.018003426	0.013921178	Pt9G26520.1/Pt9G26460.1/Pt9G26470.1	3	root	D10	HLH	drought
GO:0015824	proline transport	BP	GO:0015824	GO:0015824	3/155	58/50470	0.051724138	16.84204672	6.700200256	0.000774446	0.018003426	0.013921178	Pt9G26520.1/Pt9G26460.1/Pt9G26470.1	3	root	D10	HLH	drought
GO:0035524	proline transmembrane transport	BP	GO:0035524	GO:0035524	3/155	58/50470	0.051724138	16.84204672	6.700200256	0.000774446	0.018003426	0.013921178	Pt9G26520.1/Pt9G26460.1/Pt9G26470.1	3	root	D10	HLH	drought
GO:0030246	carbohydrate binding	MF	GO:0030246	GO:0030246	6/155	354/50470	0.016949153	5.518862767	4.735567633	0.000830224	0.018003426	0.013921178	Pt3G65120.1/Pt3G66570.1/Pt6G50460.1/Pt9G45670.1/Pt9G45300.1/Pt9G55680.1	6	root	D10	HLH	drought
GO:0008792	arginine decarboxylase activity	MF	GO:0008792	GO:0008792	2/155	14/50470	0.142857143	46.51612903	9.453712467	0.00083235	0.018003426	0.013921178	Pt1G63190.1/Pt1G63200.1	2	root	D10	HLH	drought
GO:0008378	galactosyltransferase activity	MF	GO:0008378	GO:0008378	5/155	254/50470	0.019685039	6.409702819	4.797319782	0.001174342	0.024493409	0.018939568	Pt5G62220.1/Pt8G05390.1/Pt9G45670.1/Pt9G45300.1/Pt9G55680.1	5	root	D10	HLH	drought
GO:0005536	D-glucose binding	MF	GO:0005536	GO:0005536	3/155	70/50470	0.042857143	13.95483871	6.019982413	0.001337424	0.025334702	0.019590099	Pt9G45670.1/Pt9G45300.1/Pt9G55680.1	3	root	D10	HLH	drought
GO:0048029	monosaccharide binding	MF	GO:0048029	GO:0048029	3/155	70/50470	0.042857143	13.95483871	6.019982413	0.001337424	0.025334702	0.019590099	Pt9G45670.1/Pt9G45300.1/Pt9G55680.1	3	root	D10	HLH	drought
GO:0015853	adenine transport	BP	GO:0015853	GO:0015853	2/155	18/50470	0.111111111	36.17921147	8.285383595	0.001388203	0.025334702	0.019590099	PtXG02540.1/Pt0G41850.1	2	root	D10	HLH	drought
GO:0015854	guanine transport	BP	GO:0015854	GO:0015854	2/155	18/50470	0.111111111	36.17921147	8.285383595	0.001388203	0.025334702	0.019590099	PtXG02540.1/Pt0G41850.1	2	root	D10	HLH	drought
GO:0047216	inositol 3-alpha-galactosyltransferase activity	MF	GO:0047216	GO:0047216	3/155	72/50470	0.041666667	13.5672043	5.922809071	0.001450628	0.025671715	0.019850695	Pt9G45670.1/Pt9G45300.1/Pt9G55680.1	3	root	D10	HLH	drought
GO:0046688	response to copper ion	BP	GO:0046688	GO:0046688	4/155	164/50470	0.024390244	7.941778127	4.942107864	0.001698577	0.028649007	0.022152891	Pt2G46000.1/Pt5G10620.1/Pt5G10790.1/Pt5G10840.1	4	root	D10	HLH	drought
GO:0004161	dimethylallyltranstransferase activity	MF	GO:0004161	GO:0004161	2/155	20/50470	0.1	32.56129032	7.835534427	0.001716978	0.028649007	0.022152891	Pt4G60590.1/Pt4G60580.1	2	root	D10	HLH	drought
GO:0009445	putrescine metabolic process	BP	GO:0009445	GO:0009445	2/155	21/50470	0.095238095	31.01075269	7.634660239	0.001893894	0.02989281	0.023114664	Pt1G63190.1/Pt1G63200.1	2	root	D10	HLH	drought
GO:0009446	putrescine biosynthetic process	BP	GO:0009446	GO:0009446	2/155	21/50470	0.095238095	31.01075269	7.634660239	0.001893894	0.02989281	0.023114664	Pt1G63190.1/Pt1G63200.1	2	root	D10	HLH	drought
GO:0016036	cellular response to phosphate starvation	BP	GO:0016036	GO:0016036	5/155	298/50470	0.016778523	5.463303745	4.289071923	0.002358499	0.036124834	0.027933586	PtJG22250.1/Pt2G29990.1/Pt6G52870.1/Pt6G52930.1/Pt6G52960.1	5	root	D10	HLH	drought
GO:0006949	syncytium formation	BP	GO:0006949	GO:0006949	3/155	86/50470	0.034883721	11.35858965	5.336210995	0.002412446	0.036124834	0.027933586	Pt5G09710.1/Pt5G09800.1/Pt5G09720.1	3	root	D10	HLH	drought
GO:0016722	oxidoreductase activity, acting on metal ions	MF	GO:0016722	GO:0016722	4/155	183/50470	0.021857923	7.117221928	4.601308778	0.002527595	0.036902887	0.028535218	Pt2G46000.1/Pt5G10620.1/Pt5G10790.1/Pt5G10840.1	4	root	D10	HLH	drought
GO:0046246	terpene biosynthetic process	BP	GO:0046246	GO:0046246	4/155	189/50470	0.021164021	6.891278375	4.503684447	0.002838339	0.037657282	0.029118554	PtQG00090.1/Pt4G60590.1/Pt4G60580.1/Pt6G36750.1	4	root	D10	HLH	drought
GO:0015174	basic amino acid transmembrane transporter activity	MF	GO:0015174	GO:0015174	2/155	26/50470	0.076923077	25.0471464	6.807300514	0.002901674	0.037657282	0.029118554	Pt2G42130.1/Pt6G15170.1	2	root	D10	HLH	drought
GO:0015802	basic amino acid transport	BP	GO:0015802	GO:0015802	2/155	26/50470	0.076923077	25.0471464	6.807300514	0.002901674	0.037657282	0.029118554	Pt2G42130.1/Pt6G15170.1	2	root	D10	HLH	drought
GO:1990822	basic amino acid transmembrane transport	BP	GO:1990822	GO:1990822	2/155	26/50470	0.076923077	25.0471464	6.807300514	0.002901674	0.037657282	0.029118554	Pt2G42130.1/Pt6G15170.1	2	root	D10	HLH	drought
GO:0008466	glycogenin glucosyltransferase activity	MF	GO:0008466	GO:0008466	3/155	93/50470	0.032258065	10.50364204	5.091489518	0.003011482	0.038232732	0.029563522	Pt9G45670.1/Pt9G45300.1/Pt9G55680.1	3	root	D10	HLH	drought
GO:1902584	positive regulation of response to water deprivation	BP	GO:1902584	GO:1902584	3/155	98/50470	0.030612245	9.967741935	4.932090114	0.003490514	0.042576778	0.032922563	PtJG43210.1/Pt5G14680.1/Pt5G14520.1	3	root	D10	HLH	drought
GO:0042214	terpene metabolic process	BP	GO:0042214	GO:0042214	4/155	201/50470	0.019900498	6.479858771	4.320626569	0.003536365	0.042576778	0.032922563	PtQG00090.1/Pt4G60590.1/Pt4G60580.1/Pt6G36750.1	4	root	D10	HLH	drought
GO:0006596	polyamine biosynthetic process	BP	GO:0006596	GO:0006596	3/155	99/50470	0.03030303	9.867057674	4.901582361	0.003591569	0.042576778	0.032922563	Pt1G63190.1/Pt1G63200.1/Pt8G06960.1	3	root	D10	HLH	drought
GO:0009308	amine metabolic process	BP	GO:0009308	GO:0009308	5/155	330/50470	0.015151515	4.933528837	3.979024414	0.003645272	0.042576778	0.032922563	Pt1G63190.1/Pt1G63200.1/Pt3G34800.1/Pt8G28030.1/Pt8G06960.1	5	root	D10	HLH	drought
GO:0015171	amino acid transmembrane transporter activity	MF	GO:0015171	GO:0015171	5/155	340/50470	0.014705882	4.788425047	3.890261238	0.004134202	0.046873481	0.036244995	Pt2G42130.1/Pt6G15170.1/Pt9G26520.1/Pt9G26460.1/Pt9G26470.1	5	root	D10	HLH	drought
GO:0003333	amino acid transmembrane transport	BP	GO:0003333	GO:0003333	5/155	341/50470	0.014662757	4.774382745	3.881575763	0.004185544	0.046873481	0.036244995	Pt2G42130.1/Pt6G15170.1/Pt9G26520.1/Pt9G26460.1/Pt9G26470.1	5	root	D10	HLH	drought
GO:0005978	glycogen biosynthetic process	BP	GO:0005978	GO:0005978	3/155	107/50470	0.028037383	9.129333735	4.672190116	0.004464596	0.046873481	0.036244995	Pt9G45670.1/Pt9G45300.1/Pt9G55680.1	3	root	D10	HLH	drought
GO:1901002	positive regulation of response to salt stress	BP	GO:1901002	GO:1901002	3/155	107/50470	0.028037383	9.129333735	4.672190116	0.004464596	0.046873481	0.036244995	PtJG38270.1/Pt5G14680.1/Pt5G14520.1	3	root	D10	HLH	drought
GO:0006865	amino acid transport	BP	GO:0006865	GO:0006865	5/155	347/50470	0.014409222	4.691828577	3.83016247	0.004503201	0.046873481	0.036244995	Pt2G42130.1/Pt6G15170.1/Pt9G26520.1/Pt9G26460.1/Pt9G26470.1	5	root	D10	HLH	drought
GO:0009513	etioplast	CC	GO:0009513	GO:0009513	2/155	33/50470	0.060606061	19.73411535	5.975097506	0.004648241	0.046873481	0.036244995	Pt4G60590.1/Pt4G60580.1	2	root	D10	HLH	drought
GO:0005345	purine nucleobase transmembrane transporter activity	MF	GO:0005345	GO:0005345	2/155	34/50470	0.058823529	19.15370019	5.877109192	0.004928849	0.046873481	0.036244995	PtXG02540.1/Pt0G41850.1	2	root	D10	HLH	drought
GO:0006863	purine nucleobase transport	BP	GO:0006863	GO:0006863	2/155	34/50470	0.058823529	19.15370019	5.877109192	0.004928849	0.046873481	0.036244995	PtXG02540.1/Pt0G41850.1	2	root	D10	HLH	drought
GO:0080186	developmental vegetative growth	BP	GO:0080186	GO:0080186	2/155	34/50470	0.058823529	19.15370019	5.877109192	0.004928849	0.046873481	0.036244995	PtJG43210.1/Pt8G29870.1	2	root	D10	HLH	drought
GO:1904823	purine nucleobase transmembrane transport	BP	GO:1904823	GO:1904823	2/155	34/50470	0.058823529	19.15370019	5.877109192	0.004928849	0.046873481	0.036244995	PtXG02540.1/Pt0G41850.1	2	root	D10	HLH	drought
GO:0035250	UDP-galactosyltransferase activity	MF	GO:0035250	GO:0035250	3/155	111/50470	0.027027027	8.800348736	4.566320816	0.004945097	0.046873481	0.036244995	Pt9G45670.1/Pt9G45300.1/Pt9G55680.1	3	root	D10	HLH	drought
GO:0009404	toxin metabolic process	BP	GO:0009404	GO:0009404	3/155	113/50470	0.026548673	8.644590351	4.515366176	0.00519658	0.046873481	0.036244995	PtQG33280.1/Pt2G06280.1/Pt8G61750.1	3	root	D10	HLH	drought
GO:0008242	omega peptidase activity	MF	GO:0008242	GO:0008242	2/155	35/50470	0.057142857	18.60645161	5.783214591	0.005217083	0.046873481	0.036244995	PtQG33280.1/Pt2G06280.1	2	root	D10	HLH	drought
GO:0015205	nucleobase transmembrane transporter activity	MF	GO:0015205	GO:0015205	2/155	35/50470	0.057142857	18.60645161	5.783214591	0.005217083	0.046873481	0.036244995	PtXG02540.1/Pt0G41850.1	2	root	D10	HLH	drought
GO:0015851	nucleobase transport	BP	GO:0015851	GO:0015851	2/155	35/50470	0.057142857	18.60645161	5.783214591	0.005217083	0.046873481	0.036244995	PtXG02540.1/Pt0G41850.1	2	root	D10	HLH	drought
GO:0006012	galactose metabolic process	BP	GO:0006012	GO:0006012	3/155	115/50470	0.026086957	8.494249649	4.465655706	0.005455637	0.04827412	0.037328042	Pt9G45670.1/Pt9G45300.1/Pt9G55680.1	3	root	D10	HLH	drought
GO:0043090	amino acid import	BP	GO:0043090	GO:0043090	3/155	116/50470	0.025862069	8.421023359	4.441250464	0.005588024	0.048707554	0.037663195	Pt9G26520.1/Pt9G26460.1/Pt9G26470.1	3	root	D10	HLH	drought
GO:0002213	defense response to insect	BP	GO:0002213	GO:0002213	10/305	77/50470	0.12987013	21.49031297	14.03042119	4.30E-11	5.72E-08	5.34E-08	Pt4G14470.1/Pt4G13870.1/Pt4G13990.1/Pt4G14430.1/Pt4G13890.1/Pt4G14020.1/Pt4G13910.1/Pt4G14010.1/Pt4G13840.1/Pt4G13860.1	10	root	D18	HLH	drought
GO:0010189	vitamin E biosynthetic process	BP	GO:0010189	GO:0010189	6/305	40/50470	0.15	24.82131148	11.75203404	1.50E-07	5.35E-05	5.00E-05	Pt1G68670.1/Pt6G00670.1/Pt9G10980.1/Pt9G11000.1/Pt9G10970.1/Pt9G10960.1	6	root	D18	HLH	drought
GO:0042360	vitamin E metabolic process	BP	GO:0042360	GO:0042360	6/305	40/50470	0.15	24.82131148	11.75203404	1.50E-07	5.35E-05	5.00E-05	Pt1G68670.1/Pt6G00670.1/Pt9G10980.1/Pt9G11000.1/Pt9G10970.1/Pt9G10960.1	6	root	D18	HLH	drought
GO:0050342	tocopherol C-methyltransferase activity	MF	GO:0050342	GO:0050342	4/305	9/50470	0.444444444	73.54462659	16.97111745	1.61E-07	5.35E-05	5.00E-05	Pt9G10980.1/Pt9G11000.1/Pt9G10970.1/Pt9G10960.1	4	root	D18	HLH	drought
GO:0042362	fat-soluble vitamin biosynthetic process	BP	GO:0042362	GO:0042362	6/305	48/50470	0.125	20.68442623	10.63886275	4.60E-07	0.000122178	0.00011419	Pt1G68670.1/Pt6G00670.1/Pt9G10980.1/Pt9G11000.1/Pt9G10970.1/Pt9G10960.1	6	root	D18	HLH	drought
GO:0006775	fat-soluble vitamin metabolic process	BP	GO:0006775	GO:0006775	6/305	51/50470	0.117647059	19.46769527	10.28874812	6.64E-07	0.000147166	0.000137544	Pt1G68670.1/Pt6G00670.1/Pt9G10980.1/Pt9G11000.1/Pt9G10970.1/Pt9G10960.1	6	root	D18	HLH	drought
GO:0004722	protein serine/threonine phosphatase activity	MF	GO:0004722	GO:0004722	9/305	195/50470	0.046153846	7.637326608	7.240962796	3.33E-06	0.000610655	0.000570728	Pt1G02670.1/Pt1G02650.1/Pt2G27910.1/Pt2G27850.1/Pt2G25610.1/Pt2G27790.1/Pt2G27920.1/Pt5G49170.1/Pt6G53390.1	9	root	D18	HLH	drought
GO:0008171	O-methyltransferase activity	MF	GO:0008171	GO:0008171	8/305	148/50470	0.054054054	8.944616748	7.547215028	3.68E-06	0.000610655	0.000570728	Pt6G46140.1/Pt7G29900.1/Pt9G10980.1/Pt9G11000.1/Pt9G10970.1/Pt9G10960.1/Pt0G36540.1/Pt0G35390.1	8	root	D18	HLH	drought
GO:0010047	fruit dehiscence	BP	GO:0010047	GO:0010047	5/305	48/50470	0.104166667	17.23702186	8.775640448	1.08E-05	0.001593963	0.001489744	Pt3G67570.1/Pt6G36020.1/Pt7G15630.1/Pt7G15730.1/Pt0G14500.1	5	root	D18	HLH	drought
GO:0051536	iron-sulfur cluster binding	MF	GO:0051536	GO:0051536	7/305	153/50470	0.045751634	7.570770385	6.346970764	4.39E-05	0.005298596	0.004952155	Pt1G66410.1/PtXG27320.1/PtJG19790.1/Pt2G27230.1/Pt2G26540.1/Pt4G32740.1/Pt6G32400.1	7	root	D18	HLH	drought
GO:0051540	metal cluster binding	MF	GO:0051540	GO:0051540	7/305	153/50470	0.045751634	7.570770385	6.346970764	4.39E-05	0.005298596	0.004952155	Pt1G66410.1/PtXG27320.1/PtJG19790.1/Pt2G27230.1/Pt2G26540.1/Pt4G32740.1/Pt6G32400.1	7	root	D18	HLH	drought
GO:0009738	abscisic acid-activated signaling pathway	BP	GO:0009738	GO:0009738	10/305	359/50470	0.027855153	4.609342892	5.351440404	7.61E-05	0.008425057	0.007874197	Pt1G02670.1/Pt1G02650.1/PtXG32760.1/Pt2G27910.1/Pt2G27850.1/Pt2G25610.1/Pt2G27790.1/Pt2G27920.1/Pt6G53390.1/Pt9G28590.1	10	root	D18	HLH	drought
GO:0004721	phosphoprotein phosphatase activity	MF	GO:0004721	GO:0004721	9/305	314/50470	0.02866242	4.74292576	5.18771909	0.000139804	0.014292296	0.013357815	Pt1G02670.1/Pt1G02650.1/Pt2G27910.1/Pt2G27850.1/Pt2G25610.1/Pt2G27790.1/Pt2G27920.1/Pt5G49170.1/Pt6G53390.1	9	root	D18	HLH	drought
GO:0006470	protein dephosphorylation	BP	GO:0006470	GO:0006470	9/305	328/50470	0.027439024	4.540483806	5.016035127	0.000193391	0.017215229	0.016089636	Pt1G02670.1/Pt1G02650.1/Pt2G27910.1/Pt2G27850.1/Pt2G25610.1/Pt2G27790.1/Pt2G27920.1/Pt5G49170.1/Pt6G53390.1	9	root	D18	HLH	drought
GO:0010087	phloem or xylem histogenesis	BP	GO:0010087	GO:0010087	11/305	482/50470	0.022821577	3.776409768	4.775689289	0.000194303	0.017215229	0.016089636	Pt4G14470.1/Pt4G13870.1/Pt4G13990.1/Pt4G14430.1/Pt4G13890.1/Pt4G14020.1/Pt4G13910.1/Pt4G14010.1/Pt4G13840.1/Pt4G13860.1/Pt9G60240.1	11	root	D18	HLH	drought
GO:1990059	fruit valve development	BP	GO:1990059	GO:1990059	3/305	20/50470	0.15	24.82131148	8.308295632	0.000230841	0.018913061	0.017676458	Pt7G15630.1/Pt7G15730.1/Pt0G14500.1	3	root	D18	HLH	drought
GO:0004567	beta-mannosidase activity	MF	GO:0004567	GO:0004567	4/305	50/50470	0.08	13.23803279	6.750828187	0.000241928	0.018913061	0.017676458	Pt4G30140.1/Pt7G15630.1/Pt7G15730.1/Pt0G14500.1	4	root	D18	HLH	drought
GO:0061687	detoxification of inorganic compound	BP	GO:0061687	GO:0061687	4/305	57/50470	0.070175439	11.61230946	6.250833394	0.000401416	0.029637848	0.02770002	Pt7G15630.1/Pt7G15730.1/Pt8G40700.1/Pt0G14500.1	4	root	D18	HLH	drought
GO:0097501	stress response to metal ion	BP	GO:0097501	GO:0097501	4/305	58/50470	0.068965517	11.41209723	6.186529799	0.000429113	0.030015353	0.028052843	Pt7G15630.1/Pt7G15730.1/Pt8G40700.1/Pt0G14500.1	4	root	D18	HLH	drought
GO:0009900	dehiscence	BP	GO:0009900	GO:0009900	5/305	106/50470	0.047169811	7.80544386	5.469040531	0.000480264	0.03191356	0.029826938	Pt3G67570.1/Pt6G36020.1/Pt7G15630.1/Pt7G15730.1/Pt0G14500.1	5	root	D18	HLH	drought
GO:0010200	response to chitin	BP	GO:0010200	GO:0010200	7/305	230/50470	0.030434783	5.036208125	4.783816542	0.000538033	0.034049817	0.031823519	PtXG12820.1/Pt2G32150.1/Pt4G07430.1/Pt5G34100.1/Pt6G52740.1/Pt8G04270.1/Pt9G12520.1	7	root	D18	HLH	drought
GO:0009828	plant-type cell wall loosening	BP	GO:0009828	GO:0009828	3/305	27/50470	0.111111111	18.38615665	7.046068773	0.000574035	0.034676911	0.032409611	Pt7G15630.1/Pt7G15730.1/Pt0G14500.1	3	root	D18	HLH	drought
GO:0004419	hydroxymethylglutaryl-CoA lyase activity	MF	GO:0004419	GO:0004419	2/305	7/50470	0.285714286	47.27868852	9.547845693	0.000749263	0.043294381	0.040463641	Pt6G34810.1/Pt0G37900.1	2	root	D18	HLH	drought
GO:0016709	oxidoreductase activity, acting on paired donors, with incorporation or reduction of molecular oxygen, NAD(P)H as one donor, and incorporation of one atom of oxygen	MF	GO:0016709	GO:0016709	8/305	322/50470	0.02484472	4.111190306	4.367064089	0.000832296	0.04608837	0.043074949	Pt1G14150.1/PtJG42590.1/PtJG45740.1/PtJG45710.1/PtJG45730.1/Pt7G38440.1/Pt7G38360.1/Pt7G38480.1	8	root	D18	HLH	drought
GO:0046870	cadmium ion binding	MF	GO:0046870	GO:0046870	4/63	19/50470	0.210526316	168.6549708	25.84018058	8.42E-09	1.35E-06	9.00E-07	Pt7G35390.1/Pt7G35330.1/Pt7G35380.1/Pt7G35410.1	4	root	D26	HLH	drought
GO:0009815	1-aminocyclopropane-1-carboxylate oxidase activity	MF	GO:0009815	GO:0009815	3/63	11/50470	0.272727273	218.4848485	25.50311495	3.04E-07	3.24E-05	2.16E-05	PtQG41000.1/PtQG41010.1/Pt8G54660.1	3	root	D26	HLH	drought
GO:0016641	oxidoreductase activity, acting on the CH-NH2 group of donors, oxygen as acceptor	MF	GO:0016641	GO:0016641	3/63	32/50470	0.09375	75.10416667	14.82435776	8.96E-06	0.000573352	0.000382863	PtQG41000.1/PtQG41010.1/Pt8G54660.1	3	root	D26	HLH	drought
GO:0008643	carbohydrate transport	BP	GO:0008643	GO:0008643	6/63	450/50470	0.013333333	10.68148148	7.293121208	2.15E-05	0.000789496	0.000527196	Pt3G07500.1/Pt3G07470.1/Pt4G10200.1/Pt5G34850.1/Pt6G60570.1/Pt9G48560.1	6	root	D26	HLH	drought
GO:0008061	chitin binding	MF	GO:0008061	GO:0008061	3/63	48/50470	0.0625	50.06944444	12.02427568	3.08E-05	0.000789496	0.000527196	PtXG26250.1/Pt3G22420.1/Pt3G19280.1	3	root	D26	HLH	drought
GO:0009692	ethylene metabolic process	BP	GO:0009692	GO:0009692	3/63	48/50470	0.0625	50.06944444	12.02427568	3.08E-05	0.000789496	0.000527196	PtQG41000.1/PtQG41010.1/Pt8G54660.1	3	root	D26	HLH	drought
GO:0009693	ethylene biosynthetic process	BP	GO:0009693	GO:0009693	3/63	48/50470	0.0625	50.06944444	12.02427568	3.08E-05	0.000789496	0.000527196	PtQG41000.1/PtQG41010.1/Pt8G54660.1	3	root	D26	HLH	drought
GO:0043449	alkene metabolic process	BP	GO:0043449	GO:0043449	3/63	48/50470	0.0625	50.06944444	12.02427568	3.08E-05	0.000789496	0.000527196	PtQG41000.1/PtQG41010.1/Pt8G54660.1	3	root	D26	HLH	drought
GO:0043450	alkene biosynthetic process	BP	GO:0043450	GO:0043450	3/63	48/50470	0.0625	50.06944444	12.02427568	3.08E-05	0.000789496	0.000527196	PtQG41000.1/PtQG41010.1/Pt8G54660.1	3	root	D26	HLH	drought
GO:1900674	olefin biosynthetic process	BP	GO:1900674	GO:1900674	3/63	48/50470	0.0625	50.06944444	12.02427568	3.08E-05	0.000789496	0.000527196	PtQG41000.1/PtQG41010.1/Pt8G54660.1	3	root	D26	HLH	drought
GO:0016231	beta-N-acetylglucosaminidase activity	MF	GO:0016231	GO:0016231	2/63	7/50470	0.285714286	228.8888889	21.31684058	3.21E-05	0.000789496	0.000527196	Pt3G22420.1/Pt3G19280.1	2	root	D26	HLH	drought
GO:0004563	beta-N-acetylhexosaminidase activity	MF	GO:0004563	GO:0004563	2/63	11/50470	0.181818182	145.6565657	16.96298867	8.37E-05	0.001786265	0.001192802	Pt3G22420.1/Pt3G19280.1	2	root	D26	HLH	drought
GO:0015929	hexosaminidase activity	MF	GO:0015929	GO:0015929	2/63	11/50470	0.181818182	145.6565657	16.96298867	8.37E-05	0.001786265	0.001192802	Pt3G22420.1/Pt3G19280.1	2	root	D26	HLH	drought
GO:1900673	olefin metabolic process	BP	GO:1900673	GO:1900673	3/63	75/50470	0.04	32.04444444	9.511696807	0.000117382	0.002287831	0.001527729	PtQG41000.1/PtQG41010.1/Pt8G54660.1	3	root	D26	HLH	drought
GO:0051119	sugar transmembrane transporter activity	MF	GO:0051119	GO:0051119	5/63	384/50470	0.013020833	10.43113426	6.558561029	0.000121541	0.002287831	0.001527729	Pt3G07500.1/Pt3G07470.1/Pt4G10200.1/Pt5G34850.1/Pt9G48560.1	5	root	D26	HLH	drought
GO:0008843	endochitinase activity	MF	GO:0008843	GO:0008843	2/63	15/50470	0.133333333	106.8148148	14.49029408	0.000159336	0.002746142	0.001833772	Pt3G22420.1/Pt3G19280.1	2	root	D26	HLH	drought
GO:0015144	carbohydrate transmembrane transporter activity	MF	GO:0015144	GO:0015144	5/63	418/50470	0.011961722	9.582668793	6.22926742	0.000180216	0.002746142	0.001833772	Pt3G07500.1/Pt3G07470.1/Pt4G10200.1/Pt5G34850.1/Pt9G48560.1	5	root	D26	HLH	drought
GO:0034219	carbohydrate transmembrane transport	BP	GO:0034219	GO:0034219	5/63	418/50470	0.011961722	9.582668793	6.22926742	0.000180216	0.002746142	0.001833772	Pt3G07500.1/Pt3G07470.1/Pt4G10200.1/Pt5G34850.1/Pt9G48560.1	5	root	D26	HLH	drought
GO:0016638	oxidoreductase activity, acting on the CH-NH2 group of donors	MF	GO:0016638	GO:0016638	3/63	99/50470	0.03030303	24.27609428	8.195484203	0.000266904	0.003882242	0.002592419	PtQG41000.1/PtQG41010.1/Pt8G54660.1	3	root	D26	HLH	drought
GO:0005366	myo-inositol:proton symporter activity	MF	GO:0005366	GO:0005366	2/63	32/50470	0.0625	50.06944444	9.816222654	0.000742448	0.010329717	0.006897805	Pt3G07500.1/Pt3G07470.1	2	root	D26	HLH	drought
GO:0005615	extracellular space	CC	GO:0005615	GO:0005615	4/63	337/50470	0.011869436	9.508737224	5.540582348	0.000852883	0.01114076	0.007439389	Pt7G35390.1/Pt7G35330.1/Pt7G35380.1/Pt7G35410.1	4	root	D26	HLH	drought
GO:0004568	chitinase activity	MF	GO:0004568	GO:0004568	2/63	35/50470	0.057142857	45.77777778	9.368450045	0.000888493	0.01114076	0.007439389	Pt3G22420.1/Pt3G19280.1	2	root	D26	HLH	drought
GO:0005365	myo-inositol transmembrane transporter activity	MF	GO:0005365	GO:0005365	2/63	36/50470	0.055555556	44.50617284	9.231613706	0.000940002	0.01114076	0.007439389	Pt3G07500.1/Pt3G07470.1	2	root	D26	HLH	drought
GO:0015798	myo-inositol transport	BP	GO:0015798	GO:0015798	2/63	36/50470	0.055555556	44.50617284	9.231613706	0.000940002	0.01114076	0.007439389	Pt3G07500.1/Pt3G07470.1	2	root	D26	HLH	drought
GO:0009749	response to glucose	BP	GO:0009749	GO:0009749	3/63	172/50470	0.01744186	13.97286822	6.025069635	0.001329172	0.013829971	0.009235145	Pt1G37620.1/Pt4G12550.1/Pt0G02510.1	3	root	D26	HLH	drought
GO:0019388	galactose catabolic process	BP	GO:0019388	GO:0019388	2/63	43/50470	0.046511628	37.26098191	8.409679042	0.001339778	0.013829971	0.009235145	PtQG36670.1/Pt5G01690.1	2	root	D26	HLH	drought
GO:1902074	response to salt	BP	GO:1902074	GO:1902074	2/63	43/50470	0.046511628	37.26098191	8.409679042	0.001339778	0.013829971	0.009235145	Pt1G37620.1/Pt0G02510.1	2	root	D26	HLH	drought
GO:0015166	polyol transmembrane transporter activity	MF	GO:0015166	GO:0015166	2/63	52/50470	0.038461538	30.81196581	7.603904932	0.001953216	0.018940273	0.012647617	Pt3G07500.1/Pt3G07470.1	2	root	D26	HLH	drought
GO:0015791	polyol transmembrane transport	BP	GO:0015791	GO:0015791	2/63	52/50470	0.038461538	30.81196581	7.603904932	0.001953216	0.018940273	0.012647617	Pt3G07500.1/Pt3G07470.1	2	root	D26	HLH	drought
GO:0048574	long-day photoperiodism, flowering	BP	GO:0048574	GO:0048574	2/63	59/50470	0.033898305	27.15630885	7.106847648	0.002506209	0.02358785	0.015751097	Pt9G04540.1/Pt9G28590.1	2	root	D26	HLH	drought
GO:0009788	negative regulation of abscisic acid-activated signaling pathway	BP	GO:0009788	GO:0009788	3/63	223/50470	0.013452915	10.77727952	5.173120483	0.002780179	0.02404479	0.016056225	Pt1G37620.1/Pt5G49170.1/Pt0G02510.1	3	root	D26	HLH	drought
GO:1901420	negative regulation of response to alcohol	BP	GO:1901420	GO:1901420	3/63	223/50470	0.013452915	10.77727952	5.173120483	0.002780179	0.02404479	0.016056225	Pt1G37620.1/Pt5G49170.1/Pt0G02510.1	3	root	D26	HLH	drought
GO:1905958	negative regulation of cellular response to alcohol	BP	GO:1905958	GO:1905958	3/63	223/50470	0.013452915	10.77727952	5.173120483	0.002780179	0.02404479	0.016056225	Pt1G37620.1/Pt5G49170.1/Pt0G02510.1	3	root	D26	HLH	drought
GO:0009746	response to hexose	BP	GO:0009746	GO:0009746	3/63	237/50470	0.012658228	10.14064698	4.986476199	0.003299004	0.024931522	0.016648352	Pt1G37620.1/Pt4G12550.1/Pt0G02510.1	3	root	D26	HLH	drought
GO:0034284	response to monosaccharide	BP	GO:0034284	GO:0034284	3/63	241/50470	0.012448133	9.972337483	4.935987543	0.003457385	0.024931522	0.016648352	Pt1G37620.1/Pt4G12550.1/Pt0G02510.1	3	root	D26	HLH	drought
GO:0005351	carbohydrate:proton symporter activity	MF	GO:0005351	GO:0005351	3/63	246/50470	0.012195122	9.769647696	4.874513194	0.003661817	0.024931522	0.016648352	Pt3G07500.1/Pt3G07470.1/Pt9G48560.1	3	root	D26	HLH	drought
GO:0005402	carbohydrate:monoatomic cation symporter activity	MF	GO:0005402	GO:0005402	3/63	246/50470	0.012195122	9.769647696	4.874513194	0.003661817	0.024931522	0.016648352	Pt3G07500.1/Pt3G07470.1/Pt9G48560.1	3	root	D26	HLH	drought
GO:0008645	hexose transmembrane transport	BP	GO:0008645	GO:0008645	3/63	246/50470	0.012195122	9.769647696	4.874513194	0.003661817	0.024931522	0.016648352	Pt3G07500.1/Pt3G07470.1/Pt9G48560.1	3	root	D26	HLH	drought
GO:0015149	hexose transmembrane transporter activity	MF	GO:0015149	GO:0015149	3/63	246/50470	0.012195122	9.769647696	4.874513194	0.003661817	0.024931522	0.016648352	Pt3G07500.1/Pt3G07470.1/Pt9G48560.1	3	root	D26	HLH	drought
GO:0046323	D-glucose import	BP	GO:0046323	GO:0046323	3/63	246/50470	0.012195122	9.769647696	4.874513194	0.003661817	0.024931522	0.016648352	Pt3G07500.1/Pt3G07470.1/Pt9G48560.1	3	root	D26	HLH	drought
GO:1904659	D-glucose transmembrane transport	BP	GO:1904659	GO:1904659	3/63	246/50470	0.012195122	9.769647696	4.874513194	0.003661817	0.024931522	0.016648352	Pt3G07500.1/Pt3G07470.1/Pt9G48560.1	3	root	D26	HLH	drought
GO:0015145	monosaccharide transmembrane transporter activity	MF	GO:0015145	GO:0015145	3/63	256/50470	0.01171875	9.388020833	4.756683694	0.004092504	0.026726555	0.017847009	Pt3G07500.1/Pt3G07470.1/Pt9G48560.1	3	root	D26	HLH	drought
GO:0015749	monosaccharide transmembrane transport	BP	GO:0015749	GO:0015749	3/63	256/50470	0.01171875	9.388020833	4.756683694	0.004092504	0.026726555	0.017847009	Pt3G07500.1/Pt3G07470.1/Pt9G48560.1	3	root	D26	HLH	drought
GO:0048571	long-day photoperiodism	BP	GO:0048571	GO:0048571	2/63	81/50470	0.024691358	19.78052126	5.980251943	0.004662892	0.029534055	0.019721754	Pt9G04540.1/Pt9G28590.1	2	root	D26	HLH	drought
GO:0019320	hexose catabolic process	BP	GO:0019320	GO:0019320	2/63	83/50470	0.024096386	19.3038822	5.90011133	0.004889641	0.029534055	0.019721754	PtQG36670.1/Pt5G01690.1	2	root	D26	HLH	drought
GO:0003850	2-deoxyglucose-6-phosphatase activity	MF	GO:0003850	GO:0003850	1/63	4/50470	0.25	200.2777778	14.09050715	0.004983872	0.029534055	0.019721754	PtJG53720.1	1	root	D26	HLH	drought
GO:0004346	glucose-6-phosphatase activity	MF	GO:0004346	GO:0004346	1/63	4/50470	0.25	200.2777778	14.09050715	0.004983872	0.029534055	0.019721754	PtJG53720.1	1	root	D26	HLH	drought
GO:0050309	sugar-terminal-phosphatase activity	MF	GO:0050309	GO:0050309	1/63	4/50470	0.25	200.2777778	14.09050715	0.004983872	0.029534055	0.019721754	PtJG53720.1	1	root	D26	HLH	drought
GO:0015295	solute:proton symporter activity	MF	GO:0015295	GO:0015295	3/63	278/50470	0.010791367	8.645083933	4.518815441	0.005145036	0.029934758	0.019989328	Pt3G07500.1/Pt3G07470.1/Pt9G48560.1	3	root	D26	HLH	drought
GO:0046365	monosaccharide catabolic process	BP	GO:0046365	GO:0046365	2/63	86/50470	0.023255814	18.63049096	5.785015266	0.005239135	0.029937916	0.019991437	PtQG36670.1/Pt5G01690.1	2	root	D26	HLH	drought
GO:1902584	positive regulation of response to water deprivation	BP	GO:1902584	GO:1902584	2/63	98/50470	0.020408163	16.34920635	5.377018915	0.006747947	0.037033323	0.024729489	Pt2G26090.1/Pt5G14610.1	2	root	D26	HLH	drought
GO:0015294	solute:monoatomic cation symporter activity	MF	GO:0015294	GO:0015294	3/63	308/50470	0.00974026	7.803030303	4.233772726	0.006821777	0.037033323	0.024729489	Pt3G07500.1/Pt3G07470.1/Pt9G48560.1	3	root	D26	HLH	drought
GO:0006040	amino sugar metabolic process	BP	GO:0006040	GO:0006040	2/63	99/50470	0.02020202	16.18406285	5.346289878	0.006881577	0.037033323	0.024729489	Pt3G22420.1/Pt3G19280.1	2	root	D26	HLH	drought
GO:0015293	symporter activity	MF	GO:0015293	GO:0015293	3/63	310/50470	0.009677419	7.752688172	4.216149259	0.006943748	0.037033323	0.024729489	Pt3G07500.1/Pt3G07470.1/Pt9G48560.1	3	root	D26	HLH	drought
GO:1901002	positive regulation of response to salt stress	BP	GO:1901002	GO:1901002	2/63	107/50470	0.018691589	14.97403946	5.115584434	0.007993558	0.041933417	0.028001591	Pt2G26090.1/Pt5G14610.1	2	root	D26	HLH	drought
GO:0006012	galactose metabolic process	BP	GO:0006012	GO:0006012	2/63	115/50470	0.017391304	13.93236715	4.908432747	0.009180766	0.0473846	0.03164169	PtQG36670.1/Pt5G01690.1	2	root	D26	HLH	drought
GO:0016866	intramolecular transferase activity	MF	GO:0016866	GO:0016866	2/63	119/50470	0.016806723	13.46405229	4.812446249	0.009802093	0.049716485	0.033198837	PtJG43770.1/PtQG36670.1	2	root	D26	HLH	drought
GO:0052691	UDP-arabinopyranose mutase activity	MF	GO:0052691	GO:0052691	1/63	8/50470	0.125	100.1388889	9.913888043	0.009943297	0.049716485	0.033198837	PtJG43770.1	1	root	D26	HLH	drought
GO:0048506	regulation of timing of meristematic phase transition	BP	GO:0048506	GO:0048506	3ÔÂ28ÈÕ	194/50470	0.0154639175257732	27.8737113402062	8.83574901006895	0.000170660350194854	0.0121931652358609	0.00797845804906975	Pt1G37620.1/Pt4G01230.1/Pt0G02510.1	3	root	R1up	HLH	rehydration
GO:0048510	regulation of timing of transition from vegetative to reproductive phase	BP	GO:0048510	GO:0048510	3ÔÂ28ÈÕ	194/50470	0.0154639175257732	27.8737113402062	8.83574901006895	0.000170660350194854	0.0121931652358609	0.00797845804906975	Pt1G37620.1/Pt4G01230.1/Pt0G02510.1	3	root	R1up	HLH	rehydration
GO:1902074	response to salt	BP	GO:1902074	GO:1902074	2ÔÂ28ÈÕ	43/50470	0.0465116279069767	83.8372093023256	12.8033417510404	0.000264264244121594	0.0121931652358609	0.00797845804906975	Pt1G37620.1/Pt0G02510.1	2	root	R1up	HLH	rehydration
GO:0008061	chitin binding	MF	GO:0008061	GO:0008061	2ÔÂ28ÈÕ	48/50470	0.0416666666666667	75.1041666666667	12.1017570247386	0.00032954500637462	0.0121931652358609	0.00797845804906975	PtXG26250.1/Pt3G19280.1	2	root	R1up	HLH	rehydration
GO:0040034	regulation of development, heterochronic	BP	GO:0040034	GO:0040034	3ÔÂ28ÈÕ	315/50470	0.00952380952380952	17.1666666666667	6.78131408913832	0.000702708945318638	0.0208001847814317	0.013610362730382	Pt1G37620.1/Pt4G01230.1/Pt0G02510.1	3	root	R1up	HLH	rehydration
GO:0004575	sucrose alpha-glucosidase activity	MF	GO:0004575	GO:0004575	1ÔÂ28ÈÕ	3/50470	0.333333333333333	600.833333333333	24.4783813130968	0.00166346481553437	0.0410321321165144	0.0268489057945898	Pt4G01230.1	1	root	R1up	HLH	rehydration
GO:0090599	alpha-glucosidase activity	MF	GO:0090599	GO:0090599	1ÔÂ28ÈÕ	4/50470	0.25	450.625	21.1873295353701	0.00221735989519345	0.0468813234983758	0.0306762571966613	Pt4G01230.1	1	root	R1up	HLH	rehydration
GO:0048509	regulation of meristem development	BP	GO:0048509	GO:0048509	3ÔÂ28ÈÕ	498/50470	0.00602409638554217	10.8584337349398	5.20900103741238	0.00260399467439571	0.0481739014763207	0.0315220407953165	Pt1G37620.1/Pt4G01230.1/Pt0G02510.1	3	root	R1up	HLH	rehydration
GO:0005509	calcium ion binding	MF	GO:0005509	GO:0005509	3ÔÂ21ÈÕ	406/50470	0.00738916256157635	17.7586206896552	6.91726209498975	0.000617073068151998	0.0302365803394479	0.0181874167455326	Pt1G48180.1/Pt2G68810.1/Pt5G33330.1	3	root	R1down	HLH	rehydration
GO:1901002	positive regulation of response to salt stress	BP	GO:1901002	GO:1901002	8/116	107/50470	0.0747663551401869	32.5298098614244	15.6704620221653	1.6435267486338e-10	4.49224494631718e-08	3.88842215032927e-08	Pt1G20690.1/PtJG38270.1/Pt2G26090.1/Pt5G14530.1/Pt5G14610.1/Pt5G14680.1/Pt5G14560.1/Pt5G14520.1	8	root	R10up	HLH	rehydration
GO:0010200	response to chitin	BP	GO:0010200	GO:0010200	10/116	230/50470	0.0434782608695652	18.9167916041979	13.0714480614939	1.69839128405186e-10	4.49224494631718e-08	3.88842215032927e-08	Pt1G48230.1/PtJG01530.1/PtJG22250.1/PtQG09940.1/Pt2G29990.1/Pt5G34100.1/Pt6G52740.1/Pt8G06950.1/Pt8G06940.1/Pt8G04340.1	10	root	R10up	HLH	rehydration
GO:1902584	positive regulation of response to water deprivation	BP	GO:1902584	GO:1902584	7/116	98/50470	0.0714285714285714	31.0775862068966	14.304931331238	3.28291265569596e-09	5.11680153705932e-07	4.42902928787346e-07	Pt1G20690.1/Pt2G26090.1/Pt5G14530.1/Pt5G14610.1/Pt5G14680.1/Pt5G14560.1/Pt5G14520.1	7	root	R10up	HLH	rehydration
GO:1901000	regulation of response to salt stress	BP	GO:1901000	GO:1901000	8/116	159/50470	0.050314465408805	21.8911299067447	12.6634888889864	3.86903707906187e-09	5.11680153705932e-07	4.42902928787346e-07	Pt1G20690.1/PtJG38270.1/Pt2G26090.1/Pt5G14530.1/Pt5G14610.1/Pt5G14680.1/Pt5G14560.1/Pt5G14520.1	8	root	R10up	HLH	rehydration
GO:0047484	regulation of response to osmotic stress	BP	GO:0047484	GO:0047484	8/116	202/50470	0.0396039603960396	17.2311369067941	11.0943836292546	2.51460731287788e-08	2.6604545370248e-06	2.3028509075829e-06	Pt1G20690.1/PtJG38270.1/Pt2G26090.1/Pt5G14530.1/Pt5G14610.1/Pt5G14680.1/Pt5G14560.1/Pt5G14520.1	8	root	R10up	HLH	rehydration
GO:2000070	regulation of response to water deprivation	BP	GO:2000070	GO:2000070	7/116	199/50470	0.0351758793969849	15.3045399410847	9.70434052194203	4.32192928448934e-07	3.81050098582477e-05	3.29831445395239e-05	Pt1G20690.1/Pt2G26090.1/Pt5G14530.1/Pt5G14610.1/Pt5G14680.1/Pt5G14560.1/Pt5G14520.1	7	root	R10up	HLH	rehydration
GO:2000022	regulation of jasmonic acid mediated signaling pathway	BP	GO:2000022	GO:2000022	5/116	115/50470	0.0434782608695652	18.9167916041979	9.23234912162821	7.37643244257145e-06	0.000557447537445757	0.000482518513160689	Pt2G28020.1/Pt2G28120.1/Pt2G28060.1/Pt2G28170.1/Pt5G46710.1	5	root	R10up	HLH	rehydration
GO:0050829	defense response to Gram-negative bacterium	BP	GO:0050829	GO:0050829	4/116	57/50470	0.0701754385964912	30.5323653962492	10.7075163565051	9.52411347730709e-06	0.000629782003686931	0.000545130179293235	Pt4G07650.1/Pt4G07640.1/Pt4G07630.1/Pt4G07670.1	4	root	R10up	HLH	rehydration
GO:0080169	cellular response to boron-containing substance deprivation	BP	GO:0080169	GO:0080169	3/116	26/50470	0.115384615384615	50.2022546419098	12.0445693473267	2.95930273185811e-05	0.00173941238350327	0.00150561016182255	PtJG22250.1/Pt2G29990.1/Pt6G52740.1	3	root	R10up	HLH	rehydration
GO:1902074	response to salt	BP	GO:1902074	GO:1902074	3/116	43/50470	0.0697674418604651	30.3548516439455	9.24287135277101	0.00013651958386081	0.00722188598623685	0.00625115989257394	Pt1G37620.1/Pt4G09430.1/Pt9G48900.1	3	root	R10up	HLH	rehydration
GO:0010112	regulation of systemic acquired resistance	BP	GO:0010112	GO:0010112	3/116	46/50470	0.0652173913043478	28.3751874062968	8.9154183385513	0.000167084178427237	0.00725046660584537	0.00627589886288476	Pt2G28020.1/Pt2G28060.1/Pt2G28170.1	3	root	R10up	HLH	rehydration
GO:0080029	cellular response to boron-containing substance levels	BP	GO:0080029	GO:0080029	3/116	46/50470	0.0652173913043478	28.3751874062968	8.9154183385513	0.000167084178427237	0.00725046660584537	0.00627589886288476	PtJG22250.1/Pt2G29990.1/Pt6G52740.1	3	root	R10up	HLH	rehydration
GO:0010036	response to boron-containing substance	BP	GO:0010036	GO:0010036	3/116	47/50470	0.0638297872340425	27.7714600146735	8.81314674836301	0.000178177818291096	0.00725046660584537	0.00627589886288476	PtJG22250.1/Pt2G29990.1/Pt6G52740.1	3	root	R10up	HLH	rehydration
GO:0003714	transcription corepressor activity	MF	GO:0003714	GO:0003714	4/116	129/50470	0.0310077519379845	13.4910451750869	6.81800117373807	0.00023372445892368	0.00883144562647333	0.00764437140088728	Pt2G28020.1/Pt2G28120.1/Pt2G28060.1/Pt2G28170.1	4	root	R10up	HLH	rehydration
GO:0002831	regulation of response to biotic stimulus	BP	GO:0002831	GO:0002831	6/116	378/50470	0.0158730158730159	6.90613026819923	5.53208815850878	0.000251832143914939	0.00888128027540018	0.00768750755108761	Pt1G20690.1/Pt2G28020.1/Pt2G28060.1/Pt2G28170.1/Pt4G09430.1/Pt9G48900.1	6	root	R10up	HLH	rehydration
GO:0046910	pectinesterase inhibitor activity	MF	GO:0046910	GO:0046910	4/116	135/50470	0.0296296296296296	12.8914431673052	6.6403469148773	0.000277970785015412	0.00919040907957205	0.00795508496590158	Pt4G07650.1/Pt4G07640.1/Pt4G07630.1/Pt4G07670.1	4	root	R10up	HLH	rehydration
GO:0030599	pectinesterase activity	MF	GO:0030599	GO:0030599	4/116	138/50470	0.0289855072463768	12.6111944027986	6.55569442957251	0.000302211085662848	0.00940409790092039	0.00814005091413863	Pt4G07650.1/Pt4G07640.1/Pt4G07630.1/Pt4G07670.1	4	root	R10up	HLH	rehydration
GO:0032101	regulation of response to external stimulus	BP	GO:0032101	GO:0032101	6/116	442/50470	0.0135746606334842	5.90614760493057	4.97243976479998	0.000575123497819454	0.0169022405748051	0.0146303345936528	Pt1G20690.1/Pt2G28020.1/Pt2G28060.1/Pt2G28170.1/Pt4G09430.1/Pt9G48900.1	6	root	R10up	HLH	rehydration
GO:0002213	defense response to insect	BP	GO:0002213	GO:0002213	3/116	77/50470	0.038961038961039	16.9514106583072	6.72331885477499	0.00076450172021941	0.0212853373682141	0.0184242796839581	Pt4G14430.1/Pt4G14420.1/Pt4G14010.1	3	root	R10up	HLH	rehydration
GO:1900055	regulation of leaf senescence	BP	GO:1900055	GO:1900055	3/116	93/50470	0.032258064516129	14.0350389321468	6.03895805221871	0.0013205043785631	0.0349273408129941	0.03023260024605	Pt1G20690.1/Pt4G09430.1/Pt9G48900.1	3	root	R10up	HLH	rehydration
GO:0048767	root hair elongation	BP	GO:0048767	GO:0048767	4ÔÂ18ÈÕ	282/50470	0.0141843971631206	39.7714736012608	12.3323637513468	2.74494178597934e-06	0.000293898188739598	0.000192759135934473	Pt7G30470.1/Pt7G30430.1/Pt7G30450.1/Pt7G30460.1	4	root	R10down	HLH	rehydration
GO:0080147	root hair cell development	BP	GO:0080147	GO:0080147	4ÔÂ18ÈÕ	324/50470	0.0123456790123457	34.6159122085048	11.4659136464771	4.75189343248405e-06	0.000293898188739598	0.000192759135934473	Pt7G30470.1/Pt7G30430.1/Pt7G30450.1/Pt7G30460.1	4	root	R10down	HLH	rehydration
GO:0005509	calcium ion binding	MF	GO:0005509	GO:0005509	4ÔÂ18ÈÕ	406/50470	0.00985221674876847	27.6245210727969	10.1739935290916	1.15478474158523e-05	0.000293898188739598	0.000192759135934473	Pt7G30470.1/Pt7G30430.1/Pt7G30450.1/Pt7G30460.1	4	root	R10down	HLH	rehydration
GO:0048764	trichoblast maturation	BP	GO:0048764	GO:0048764	4ÔÂ18ÈÕ	429/50470	0.00932400932400932	26.1434861434861	9.87871730147602	1.43333765745053e-05	0.000293898188739598	0.000192759135934473	Pt7G30470.1/Pt7G30430.1/Pt7G30450.1/Pt7G30460.1	4	root	R10down	HLH	rehydration
GO:0048765	root hair cell differentiation	BP	GO:0048765	GO:0048765	4ÔÂ18ÈÕ	429/50470	0.00932400932400932	26.1434861434861	9.87871730147602	1.43333765745053e-05	0.000293898188739598	0.000192759135934473	Pt7G30470.1/Pt7G30430.1/Pt7G30450.1/Pt7G30460.1	4	root	R10down	HLH	rehydration
GO:0010054	trichoblast differentiation	BP	GO:0010054	GO:0010054	4ÔÂ18ÈÕ	434/50470	0.00921658986175115	25.84229391	9.81758516274096	1.49990993471019e-05	0.000293898188739598	0.000192759135934473	Pt7G30470.1/Pt7G30430.1/Pt7G30450.1/Pt7G30460.1	4	root	R10down	HLH	rehydration
GO:0048469	cell maturation	BP	GO:0048469	GO:0048469	4ÔÂ18ÈÕ	444/50470	0.00900900900900901	25.2602602602603	9.69836355437169	1.63986150044848e-05	0.000293898188739598	0.000192759135934473	Pt7G30470.1/Pt7G30430.1/Pt7G30450.1/Pt7G30460.1	4	root	R10down	HLH	rehydration
GO:0033946	xyloglucan-specific endo-beta-1,4-glucanase activity	MF	GO:0033946	GO:0033946	2ÔÂ18ÈÕ	19/50470	0.105263157894737	295.146198830409	24.2222543589542	2.04691154958447e-05	0.000293898188739598	0.000192759135934473	PtJG04100.1/Pt3G27270.1	2	root	R10down	HLH	rehydration
GO:0052736	beta-glucanase activity	MF	GO:0052736	GO:0052736	2ÔÂ18ÈÕ	19/50470	0.105263157894737	295.146198830409	24.2222543589542	2.04691154958447e-05	0.000293898188739598	0.000192759135934473	PtJG04100.1/Pt3G27270.1	2	root	R10down	HLH	rehydration
GO:0010053	root epidermal cell differentiation	BP	GO:0010053	GO:0010053	4ÔÂ18ÈÕ	482/50470	0.00829875518672199	23.2687874596588	9.27890263524758	2.2607552979969e-05	0.000293898188739598	0.000192759135934473	Pt7G30470.1/Pt7G30430.1/Pt7G30450.1/Pt7G30460.1	4	root	R10down	HLH	rehydration
GO:0016998	cell wall macromolecule catabolic process	BP	GO:0016998	GO:0016998	2ÔÂ18ÈÕ	89/50470	0.0224719101123595	63.0087390761548	11.059205310431	0.000461873982726637	0.00545851070495117	0.00358007584697202	PtJG04100.1/Pt3G27270.1	2	root	R10down	HLH	rehydration
GO:0034722	gamma-glutamyl-peptidase activity	MF	GO:0034722	GO:0034722	1ÔÂ18ÈÕ	13/50470	0.0769230769230769	215.683760683761	14.622430528908	0.00462705816069675	0.0462705816069675	0.0303475069648937	PtQG33320.1	1	root	R10down	HLH	rehydration
