# Supplementary material for: Integrated transcriptomic and metabolomic analysis of provenances and organ-specific responses to drought and rehydration in Pinus tabuliformis
Source: Front Plant Sci. 2026 Mar 12;17:1778743. doi: 10.3389/fpls.2026.1778743 (PMC13020022; doi:10.3389/fpls.2026.1778743)
Supplement: Supplementary file 5 [file DataSheet5.csv]

GO_ID	Term	Ontology	ID	Description	GeneRatio	BgRatio	RichFactor	FoldEnrichment	zScore	pvalue	p.adjust	geneID	Count	tissue	time	provenances	treatment
GO:0005536	D-glucose binding	MF	GO:0005536	GO:0005536	11/498	70/50470	0.157142857	15.92570281	12.47475995	9.91E-11	7.33E-08	Pt9G45630.1/Pt9G45620.1/Pt9G45280.1/Pt9G45640.1/Pt9G45670.1/Pt9G56150.1/Pt9G56180.1/Pt9G45290.1/Pt9G45300.1/Pt9G56100.1/Pt9G55680.1	11	leaf	D10	SL	drought
GO:0048029	monosaccharide binding	MF	GO:0048029	GO:0048029	11/498	70/50470	0.157142857	15.92570281	12.47475995	9.91E-11	7.33E-08	Pt9G45630.1/Pt9G45620.1/Pt9G45280.1/Pt9G45640.1/Pt9G45670.1/Pt9G56150.1/Pt9G56180.1/Pt9G45290.1/Pt9G45300.1/Pt9G56100.1/Pt9G55680.1	11	leaf	D10	SL	drought
GO:0047216	inositol 3-alpha-galactosyltransferase activity	MF	GO:0047216	GO:0047216	11/498	72/50470	0.152777778	15.48332218	12.27697706	1.36E-10	7.33E-08	Pt9G45630.1/Pt9G45620.1/Pt9G45280.1/Pt9G45640.1/Pt9G45670.1/Pt9G56150.1/Pt9G56180.1/Pt9G45290.1/Pt9G45300.1/Pt9G56100.1/Pt9G55680.1	11	leaf	D10	SL	drought
GO:0006012	galactose metabolic process	BP	GO:0006012	GO:0006012	12/498	115/50470	0.104347826	10.57517025	10.26213633	1.84E-09	7.36E-07	Pt8G20260.1/Pt9G45630.1/Pt9G45620.1/Pt9G45280.1/Pt9G45640.1/Pt9G45670.1/Pt9G56150.1/Pt9G56180.1/Pt9G45290.1/Pt9G45300.1/Pt9G56100.1/Pt9G55680.1	12	leaf	D10	SL	drought
GO:0008466	glycogenin glucosyltransferase activity	MF	GO:0008466	GO:0008466	11/498	93/50470	0.11827957	11.98708814	10.58696769	2.28E-09	7.36E-07	Pt9G45630.1/Pt9G45620.1/Pt9G45280.1/Pt9G45640.1/Pt9G45670.1/Pt9G56150.1/Pt9G56180.1/Pt9G45290.1/Pt9G45300.1/Pt9G56100.1/Pt9G55680.1	11	leaf	D10	SL	drought
GO:0005978	glycogen biosynthetic process	BP	GO:0005978	GO:0005978	11/498	107/50470	0.102803738	10.41868408	9.73621103	1.02E-08	2.75E-06	Pt9G45630.1/Pt9G45620.1/Pt9G45280.1/Pt9G45640.1/Pt9G45670.1/Pt9G56150.1/Pt9G56180.1/Pt9G45290.1/Pt9G45300.1/Pt9G56100.1/Pt9G55680.1	11	leaf	D10	SL	drought
GO:0035250	UDP-galactosyltransferase activity	MF	GO:0035250	GO:0035250	11/498	111/50470	0.099099099	10.04323601	9.521611583	1.51E-08	3.48E-06	Pt9G45630.1/Pt9G45620.1/Pt9G45280.1/Pt9G45640.1/Pt9G45670.1/Pt9G56150.1/Pt9G56180.1/Pt9G45290.1/Pt9G45300.1/Pt9G56100.1/Pt9G55680.1	11	leaf	D10	SL	drought
GO:0009700	indole phytoalexin biosynthetic process	BP	GO:0009700	GO:0009700	7/498	32/50470	0.21875	22.16930221	11.95821229	2.37E-08	3.49E-06	PtQG33290.1/PtQG33210.1/PtQG33280.1/Pt2G06270.1/Pt2G06280.1/Pt8G61740.1/Pt8G61750.1	7	leaf	D10	SL	drought
GO:0010120	camalexin biosynthetic process	BP	GO:0010120	GO:0010120	7/498	32/50470	0.21875	22.16930221	11.95821229	2.37E-08	3.49E-06	PtQG33290.1/PtQG33210.1/PtQG33280.1/Pt2G06270.1/Pt2G06280.1/Pt8G61740.1/Pt8G61750.1	7	leaf	D10	SL	drought
GO:0046217	indole phytoalexin metabolic process	BP	GO:0046217	GO:0046217	7/498	32/50470	0.21875	22.16930221	11.95821229	2.37E-08	3.49E-06	PtQG33290.1/PtQG33210.1/PtQG33280.1/Pt2G06270.1/Pt2G06280.1/Pt8G61740.1/Pt8G61750.1	7	leaf	D10	SL	drought
GO:0052317	camalexin metabolic process	BP	GO:0052317	GO:0052317	7/498	32/50470	0.21875	22.16930221	11.95821229	2.37E-08	3.49E-06	PtQG33290.1/PtQG33210.1/PtQG33280.1/Pt2G06270.1/Pt2G06280.1/Pt8G61740.1/Pt8G61750.1	7	leaf	D10	SL	drought
GO:0052314	phytoalexin metabolic process	BP	GO:0052314	GO:0052314	7/498	33/50470	0.212121212	21.49750517	11.75836688	2.99E-08	3.71E-06	PtQG33290.1/PtQG33210.1/PtQG33280.1/Pt2G06270.1/Pt2G06280.1/Pt8G61740.1/Pt8G61750.1	7	leaf	D10	SL	drought
GO:0052315	phytoalexin biosynthetic process	BP	GO:0052315	GO:0052315	7/498	33/50470	0.212121212	21.49750517	11.75836688	2.99E-08	3.71E-06	PtQG33290.1/PtQG33210.1/PtQG33280.1/Pt2G06270.1/Pt2G06280.1/Pt8G61740.1/Pt8G61750.1	7	leaf	D10	SL	drought
GO:0034722	gamma-glutamyl-peptidase activity	MF	GO:0034722	GO:0034722	5/498	13/50470	0.384615385	38.97899289	13.6715597	1.11E-07	1.28E-05	PtQG33290.1/PtQG33210.1/PtQG33280.1/Pt2G06270.1/Pt2G06280.1	5	leaf	D10	SL	drought
GO:0008378	galactosyltransferase activity	MF	GO:0008378	GO:0008378	14/498	254/50470	0.05511811	5.585965911	7.314594889	2.98E-07	3.21E-05	PtQG32800.1/Pt8G05370.1/Pt9G45630.1/Pt9G45620.1/Pt9G45280.1/Pt9G38680.1/Pt9G45640.1/Pt9G45670.1/Pt9G56150.1/Pt9G56180.1/Pt9G45290.1/Pt9G45300.1/Pt9G56100.1/Pt9G55680.1	14	leaf	D10	SL	drought
GO:0009403	toxin biosynthetic process	BP	GO:0009403	GO:0009403	7/498	50/50470	0.14	14.18835341	9.314033886	6.04E-07	6.11E-05	PtQG33290.1/PtQG33210.1/PtQG33280.1/Pt2G06270.1/Pt2G06280.1/Pt8G61740.1/Pt8G61750.1	7	leaf	D10	SL	drought
GO:0005977	glycogen metabolic process	BP	GO:0005977	GO:0005977	11/498	190/50470	0.057894737	5.867364194	6.710218538	3.45E-06	0.000309553	Pt9G45630.1/Pt9G45620.1/Pt9G45280.1/Pt9G45640.1/Pt9G45670.1/Pt9G56150.1/Pt9G56180.1/Pt9G45290.1/Pt9G45300.1/Pt9G56100.1/Pt9G55680.1	11	leaf	D10	SL	drought
GO:0006112	energy reserve metabolic process	BP	GO:0006112	GO:0006112	11/498	190/50470	0.057894737	5.867364194	6.710218538	3.45E-06	0.000309553	Pt9G45630.1/Pt9G45620.1/Pt9G45280.1/Pt9G45640.1/Pt9G45670.1/Pt9G56150.1/Pt9G56180.1/Pt9G45290.1/Pt9G45300.1/Pt9G56100.1/Pt9G55680.1	11	leaf	D10	SL	drought
GO:0008242	omega peptidase activity	MF	GO:0008242	GO:0008242	5/498	35/50470	0.142857143	14.47791165	7.962588461	2.33E-05	0.001982623	PtQG33290.1/PtQG33210.1/PtQG33280.1/Pt2G06270.1/Pt2G06280.1	5	leaf	D10	SL	drought
GO:0015985	energy coupled proton transport, down electrochemical gradient	BP	GO:0015985	GO:0015985	6/498	60/50470	0.1	10.13453815	7.06752781	2.86E-05	0.002197723	Pt1G55630.1/Pt2G55680.1/Pt2G62590.1/Pt2G55670.1/Pt2G55540.1/Pt2G55650.1	6	leaf	D10	SL	drought
GO:0015986	proton motive force-driven ATP synthesis	BP	GO:0015986	GO:0015986	6/498	60/50470	0.1	10.13453815	7.06752781	2.86E-05	0.002197723	Pt1G55630.1/Pt2G55680.1/Pt2G62590.1/Pt2G55670.1/Pt2G55540.1/Pt2G55650.1	6	leaf	D10	SL	drought
GO:0019318	hexose metabolic process	BP	GO:0019318	GO:0019318	13/498	345/50470	0.037681159	3.818811478	5.244596025	4.67E-05	0.003429547	Pt2G61630.1/Pt8G20260.1/Pt9G45630.1/Pt9G45620.1/Pt9G45280.1/Pt9G45640.1/Pt9G45670.1/Pt9G56150.1/Pt9G56180.1/Pt9G45290.1/Pt9G45300.1/Pt9G56100.1/Pt9G55680.1	13	leaf	D10	SL	drought
GO:1902584	positive regulation of response to water deprivation	BP	GO:1902584	GO:1902584	7/498	98/50470	0.071428571	7.238955823	6.171546514	5.57E-05	0.003915965	Pt1G20690.1/PtJG43210.1/PtJG44190.1/PtJG44240.1/Pt5G14610.1/Pt5G14680.1/Pt5G14520.1	7	leaf	D10	SL	drought
GO:0030246	carbohydrate binding	MF	GO:0030246	GO:0030246	13/498	354/50470	0.036723164	3.72172305	5.130043145	6.06E-05	0.004081366	Pt3G52870.1/Pt9G45630.1/Pt9G45620.1/Pt9G45280.1/Pt9G45640.1/Pt9G45670.1/Pt9G56150.1/Pt9G56180.1/Pt9G45290.1/Pt9G45300.1/Pt9G56100.1/Pt9G55680.1/Pt0G15430.1	13	leaf	D10	SL	drought
GO:0008081	phosphoric diester hydrolase activity	MF	GO:0008081	GO:0008081	8/498	144/50470	0.055555556	5.630298974	5.55466317	9.91E-05	0.006406238	PtJG31290.1/PtJG15900.1/Pt2G15310.1/Pt2G40410.1/Pt2G40460.1/Pt4G01610.1/Pt4G58560.1/Pt6G19430.1	8	leaf	D10	SL	drought
GO:0002213	defense response to insect	BP	GO:0002213	GO:0002213	6/498	77/50470	0.077922078	7.897042716	6.046260117	0.000117445	0.007299672	Pt4G14550.1/Pt4G14430.1/Pt4G15080.1/Pt4G15200.1/Pt4G13910.1/Pt4G15150.1	6	leaf	D10	SL	drought
GO:0009404	toxin metabolic process	BP	GO:0009404	GO:0009404	7/498	113/50470	0.061946903	6.278032484	5.60718663	0.000137086	0.008204822	PtQG33290.1/PtQG33210.1/PtQG33280.1/Pt2G06270.1/Pt2G06280.1/Pt8G61740.1/Pt8G61750.1	7	leaf	D10	SL	drought
GO:0015980	energy derivation by oxidation of organic compounds	BP	GO:0015980	GO:0015980	13/498	401/50470	0.032418953	3.285511122	4.587063182	0.000207724	0.011988638	Pt7G27380.1/Pt7G56630.1/Pt9G45630.1/Pt9G45620.1/Pt9G45280.1/Pt9G45640.1/Pt9G45670.1/Pt9G56150.1/Pt9G56180.1/Pt9G45290.1/Pt9G45300.1/Pt9G56100.1/Pt9G55680.1	13	leaf	D10	SL	drought
GO:0005996	monosaccharide metabolic process	BP	GO:0005996	GO:0005996	14/498	483/50470	0.028985507	2.937547291	4.271309048	0.000373854	0.020832681	Pt2G61630.1/Pt6G20950.1/Pt8G20260.1/Pt9G45630.1/Pt9G45620.1/Pt9G45280.1/Pt9G45640.1/Pt9G45670.1/Pt9G56150.1/Pt9G56180.1/Pt9G45290.1/Pt9G45300.1/Pt9G56100.1/Pt9G55680.1	14	leaf	D10	SL	drought
GO:0042435	indole-containing compound biosynthetic process	BP	GO:0042435	GO:0042435	7/498	141/50470	0.04964539	5.031330998	4.785336905	0.000529978	0.028548146	PtQG33290.1/PtQG33210.1/PtQG33280.1/Pt2G06270.1/Pt2G06280.1/Pt8G61740.1/Pt8G61750.1	7	leaf	D10	SL	drought
GO:0016298	lipase activity	MF	GO:0016298	GO:0016298	11/498	343/50470	0.032069971	3.250143431	4.174313486	0.000684256	0.035669616	PtJG08530.1/PtJG31290.1/Pt2G05850.1/Pt2G40410.1/Pt2G40460.1/Pt2G05820.1/Pt4G20630.1/Pt5G58150.1/Pt5G38850.1/Pt5G38840.1/Pt6G19430.1	11	leaf	D10	SL	drought
GO:0008889	glycerophosphodiester phosphodiesterase activity	MF	GO:0008889	GO:0008889	4/498	41/50470	0.097560976	9.887354295	5.683134043	0.000710345	0.035872441	PtJG15900.1/Pt2G15310.1/Pt4G01610.1/Pt4G58560.1	4	leaf	D10	SL	drought
GO:0005509	calcium ion binding	MF	GO:0005509	GO:0005509	12/498	406/50470	0.02955665	2.995429996	4.029956848	0.000810836	0.038846568	PtXG32630.1/PtQG17760.1/PtQG33980.1/Pt2G68830.1/Pt2G68970.1/Pt3G02160.1/Pt4G01610.1/Pt5G54010.1/Pt5G38850.1/Pt5G38840.1/Pt6G41680.1/Pt6G33820.1	12	leaf	D10	SL	drought
GO:0009250	glucan biosynthetic process	BP	GO:0009250	GO:0009250	12/498	407/50470	0.029484029	2.988070217	4.020074893	0.000828188	0.038846568	Pt2G61630.1/Pt9G45630.1/Pt9G45620.1/Pt9G45280.1/Pt9G45640.1/Pt9G45670.1/Pt9G56150.1/Pt9G56180.1/Pt9G45290.1/Pt9G45300.1/Pt9G56100.1/Pt9G55680.1	12	leaf	D10	SL	drought
GO:0016036	cellular response to phosphate starvation	BP	GO:0016036	GO:0016036	10/498	298/50470	0.033557047	3.400851729	4.149601774	0.000841355	0.038846568	Pt1G07240.1/PtJG21740.1/PtJG16580.1/PtJG17290.1/Pt2G40460.1/Pt2G29990.1/Pt3G25180.1/Pt4G38600.1/Pt5G16650.1/Pt9G52450.1	10	leaf	D10	SL	drought
GO:0046898	response to cycloheximide	BP	GO:0046898	GO:0046898	5/498	75/50470	0.066666667	6.756358768	4.980218718	0.000897006	0.040265582	PtJG16540.1/PtJG16580.1/PtJG17290.1/PtJG16530.1/PtJG02410.1	5	leaf	D10	SL	drought
GO:0080086	stamen filament development	BP	GO:0080086	GO:0080086	3/498	20/50470	0.15	15.20180723	6.341495396	0.00096072	0.041960116	Pt3G25430.1/Pt3G25180.1/Pt7G47650.1	3	leaf	D10	SL	drought
GO:0010271	regulation of chlorophyll catabolic process	BP	GO:0010271	GO:0010271	3/498	21/50470	0.142857143	14.47791165	6.166938635	0.001112663	0.044951598	Pt5G13960.1/Pt9G22700.1/Pt9G60240.1	3	leaf	D10	SL	drought
GO:0046475	glycerophospholipid catabolic process	BP	GO:0046475	GO:0046475	3/498	21/50470	0.142857143	14.47791165	6.166938635	0.001112663	0.044951598	PtJG15900.1/Pt2G15310.1/Pt4G58560.1	3	leaf	D10	SL	drought
GO:1901404	regulation of tetrapyrrole catabolic process	BP	GO:1901404	GO:1901404	3/498	21/50470	0.142857143	14.47791165	6.166938635	0.001112663	0.044951598	Pt5G13960.1/Pt9G22700.1/Pt9G60240.1	3	leaf	D10	SL	drought
GO:0030246	carbohydrate binding	MF	GO:0030246	GO:0030246	40/1948	354/50470	0.11299435	2.927528162	7.29208365	1.68E-09	7.26E-06	Pt1G76850.1/Pt1G35940.1/PtXG15500.1/PtXG15690.1/PtQG37250.1/Pt2G64500.1/Pt2G64190.1/Pt2G04870.1/Pt3G65410.1/Pt3G65650.1/Pt3G52870.1/Pt3G65360.1/Pt3G65180.1/Pt3G65670.1/Pt3G65250.1/Pt3G65500.1/Pt3G65200.1/Pt3G65680.1/Pt3G65560.1/Pt3G65510.1/Pt6G50470.1/Pt6G34070.1/Pt6G24560.1/Pt9G45320.1/Pt9G56160.1/Pt9G45630.1/Pt9G56110.1/Pt9G55660.1/Pt9G45620.1/Pt9G45640.1/Pt9G55670.1/Pt9G45670.1/Pt9G56150.1/Pt9…	40	leaf	D26	SL	drought
GO:0008843	endochitinase activity	MF	GO:0008843	GO:0008843	8/1948	15/50470	0.533333333	13.81793292	9.94830286	2.45E-08	3.53E-05	PtXG20570.1/PtXG20530.1/PtXG20490.1/PtXG20550.1/Pt3G22420.1/Pt3G19280.1/Pt3G19310.1/Pt3G22390.1	8	leaf	D26	SL	drought
GO:0080043	quercetin 3-O-glucosyltransferase activity	MF	GO:0080043	GO:0080043	43/1948	440/50470	0.097727273	2.531979186	6.466978708	3.27E-08	3.53E-05	Pt1G55790.1/Pt1G65140.1/PtXG53070.1/PtXG53040.1/PtXG30270.1/PtJG53270.1/PtJG53120.1/PtJG53110.1/PtQG04150.1/Pt2G70610.1/Pt2G70470.1/Pt2G31960.1/Pt2G71190.1/Pt2G70530.1/Pt2G63860.1/Pt2G70570.1/Pt2G69690.1/Pt2G70450.1/Pt2G70560.1/Pt2G49870.1/Pt2G70920.1/Pt2G63900.1/Pt2G70550.1/Pt3G10140.1/Pt3G29350.1/Pt3G00080.1/Pt3G22870.1/Pt3G10150.1/Pt5G61820.1/Pt5G37840.1/Pt5G05630.1/Pt5G37870.1/Pt5G37930.1/Pt7…	43	leaf	D26	SL	drought
GO:0080044	quercetin 7-O-glucosyltransferase activity	MF	GO:0080044	GO:0080044	43/1948	440/50470	0.097727273	2.531979186	6.466978708	3.27E-08	3.53E-05	Pt1G55790.1/Pt1G65140.1/PtXG53070.1/PtXG53040.1/PtXG30270.1/PtJG53270.1/PtJG53120.1/PtJG53110.1/PtQG04150.1/Pt2G70610.1/Pt2G70470.1/Pt2G31960.1/Pt2G71190.1/Pt2G70530.1/Pt2G63860.1/Pt2G70570.1/Pt2G69690.1/Pt2G70450.1/Pt2G70560.1/Pt2G49870.1/Pt2G70920.1/Pt2G63900.1/Pt2G70550.1/Pt3G10140.1/Pt3G29350.1/Pt3G00080.1/Pt3G22870.1/Pt3G10150.1/Pt5G61820.1/Pt5G37840.1/Pt5G05630.1/Pt5G37870.1/Pt5G37930.1/Pt7…	43	leaf	D26	SL	drought
GO:0006012	galactose metabolic process	BP	GO:0006012	GO:0006012	19/1948	115/50470	0.165217391	4.280555308	7.056875628	9.04E-08	7.80E-05	Pt5G01740.1/Pt5G02160.1/Pt5G01690.1/Pt9G45320.1/Pt9G31190.1/Pt9G56160.1/Pt9G45630.1/Pt9G56110.1/Pt9G55660.1/Pt9G45620.1/Pt9G45640.1/Pt9G55670.1/Pt9G45670.1/Pt9G56150.1/Pt9G56180.1/Pt9G45300.1/Pt9G56100.1/Pt9G13210.1/Pt9G55680.1	19	leaf	D26	SL	drought
GO:0051119	sugar transmembrane transporter activity	MF	GO:0051119	GO:0051119	38/1948	384/50470	0.098958333	2.563874273	6.163774646	1.46E-07	0.000104954	Pt1G49350.1/Pt1G49340.1/Pt1G42600.1/Pt1G69190.1/PtXG43840.1/PtXG43810.1/PtXG43630.1/PtXG43690.1/PtXG43920.1/PtXG42410.1/PtXG43680.1/PtXG34970.1/PtJG11090.1/PtJG11050.1/PtJG11080.1/Pt2G16870.1/Pt3G07500.1/Pt3G69560.1/Pt4G10210.1/Pt4G10300.1/Pt4G10230.1/Pt5G35900.1/Pt5G35930.1/Pt5G34850.1/Pt6G19230.1/Pt6G19300.1/Pt6G11410.1/Pt6G19370.1/Pt6G19380.1/Pt6G53020.1/Pt6G19340.1/Pt8G03290.1/Pt8G31380.1/Pt8…	38	leaf	D26	SL	drought
GO:0005536	D-glucose binding	MF	GO:0005536	GO:0005536	14/1948	70/50470	0.2	5.181724846	7.014983992	3.95E-07	0.000190813	Pt9G45320.1/Pt9G56160.1/Pt9G45630.1/Pt9G56110.1/Pt9G55660.1/Pt9G45620.1/Pt9G45640.1/Pt9G55670.1/Pt9G45670.1/Pt9G56150.1/Pt9G56180.1/Pt9G45300.1/Pt9G56100.1/Pt9G55680.1	14	leaf	D26	SL	drought
GO:0048029	monosaccharide binding	MF	GO:0048029	GO:0048029	14/1948	70/50470	0.2	5.181724846	7.014983992	3.95E-07	0.000190813	Pt9G45320.1/Pt9G56160.1/Pt9G45630.1/Pt9G56110.1/Pt9G55660.1/Pt9G45620.1/Pt9G45640.1/Pt9G55670.1/Pt9G45670.1/Pt9G56150.1/Pt9G56180.1/Pt9G45300.1/Pt9G56100.1/Pt9G55680.1	14	leaf	D26	SL	drought
GO:0080086	stamen filament development	BP	GO:0080086	GO:0080086	8/1948	20/50470	0.4	10.36344969	8.391851176	4.04E-07	0.000190813	Pt3G25170.1/Pt3G25430.1/Pt3G25220.1/Pt6G45840.1/Pt7G29300.1/Pt7G47650.1/Pt7G29320.1/Pt0G25240.1	8	leaf	D26	SL	drought
GO:0034440	lipid oxidation	BP	GO:0034440	GO:0034440	34/1948	338/50470	0.100591716	2.60619297	5.936576037	4.42E-07	0.000190813	Pt1G25010.1/Pt1G24870.1/Pt1G24990.1/Pt1G63400.1/Pt1G58530.1/PtXG28020.1/PtXG06160.1/PtXG27820.1/Pt2G08180.1/Pt2G46420.1/Pt3G14720.1/Pt3G15310.1/Pt3G14710.1/Pt3G14730.1/Pt3G14620.1/Pt3G08700.1/Pt3G14670.1/Pt3G14690.1/Pt5G44500.1/Pt5G14720.1/Pt5G14710.1/Pt5G22690.1/Pt6G17400.1/Pt7G47650.1/Pt8G26010.1/Pt9G23590.1/Pt9G23570.1/Pt9G40770.1/Pt9G34760.1/Pt9G41080.1/Pt9G41050.1/Pt0G00030.1/Pt0G37950.1/Pt0…	34	leaf	D26	SL	drought
GO:0047216	inositol 3-alpha-galactosyltransferase activity	MF	GO:0047216	GO:0047216	14/1948	72/50470	0.194444444	5.037788045	6.869744646	5.68E-07	0.000204144	Pt9G45320.1/Pt9G56160.1/Pt9G45630.1/Pt9G56110.1/Pt9G55660.1/Pt9G45620.1/Pt9G45640.1/Pt9G55670.1/Pt9G45670.1/Pt9G56150.1/Pt9G56180.1/Pt9G45300.1/Pt9G56100.1/Pt9G55680.1	14	leaf	D26	SL	drought
GO:0010430	fatty acid omega-oxidation	BP	GO:0010430	GO:0010430	12/1948	53/50470	0.226415094	5.866103599	7.101797177	6.48E-07	0.000204144	Pt1G25010.1/Pt1G24870.1/Pt1G24990.1/Pt1G58530.1/Pt2G46420.1/Pt9G23590.1/Pt9G23570.1/Pt9G34760.1/Pt9G41080.1/Pt9G41050.1/Pt0G00030.1/Pt0G18950.1	12	leaf	D26	SL	drought
GO:0003872	6-phosphofructokinase activity	MF	GO:0003872	GO:0003872	9/1948	28/50470	0.321428571	8.327772074	7.771275376	6.62E-07	0.000204144	Pt4G57140.1/Pt4G57020.1/Pt4G56950.1/Pt4G57130.1/Pt4G57010.1/Pt4G56940.1/Pt4G56990.1/Pt4G57160.1/Pt6G05020.1	9	leaf	D26	SL	drought
GO:0061615	glycolytic process through fructose-6-phosphate	BP	GO:0061615	GO:0061615	9/1948	28/50470	0.321428571	8.327772074	7.771275376	6.62E-07	0.000204144	Pt4G57140.1/Pt4G57020.1/Pt4G56950.1/Pt4G57130.1/Pt4G57010.1/Pt4G56940.1/Pt4G56990.1/Pt4G57160.1/Pt6G05020.1	9	leaf	D26	SL	drought
GO:0010200	response to chitin	BP	GO:0010200	GO:0010200	26/1948	230/50470	0.113043478	2.928801	5.874406618	1.11E-06	0.00027659	Pt1G53380.1/Pt1G53370.1/Pt1G53360.1/Pt1G48230.1/PtJG01540.1/PtJG01530.1/PtJG01500.1/PtJG01490.1/PtJG01510.1/PtJG22250.1/PtQG11060.1/PtQG10040.1/PtQG28210.1/PtQG10330.1/Pt2G29990.1/Pt2G32150.1/Pt5G12510.1/Pt5G52010.1/Pt5G52780.1/Pt5G53020.1/Pt5G03740.1/Pt6G52760.1/Pt6G52870.1/Pt6G53110.1/Pt8G04350.1/Pt8G04270.1	26	leaf	D26	SL	drought
GO:0000981	DNA-binding transcription factor activity, RNA polymerase II-specific	MF	GO:0000981	GO:0000981	33/1948	337/50470	0.097922849	2.53704629	5.672539513	1.18E-06	0.00027659	PtXG12420.1/PtXG49500.1/PtXG12340.1/Pt2G69830.1/Pt3G18320.1/Pt3G61330.1/Pt3G25170.1/Pt3G25430.1/Pt3G25220.1/Pt4G29290.1/Pt4G06240.1/Pt5G29150.1/Pt5G12510.1/Pt5G62920.1/Pt5G02110.1/Pt5G16320.1/Pt5G41760.1/Pt6G38830.1/Pt6G45840.1/Pt6G46860.1/Pt7G53840.1/Pt7G13470.1/Pt7G61050.1/Pt7G13370.1/Pt7G26430.1/Pt7G53980.1/Pt7G52910.1/Pt8G23440.1/Pt8G25370.1/Pt8G59470.1/Pt8G10800.1/Pt0G06240.1/Pt0G25240.1	33	leaf	D26	SL	drought
GO:0015144	carbohydrate transmembrane transporter activity	MF	GO:0015144	GO:0015144	38/1948	418/50470	0.090909091	2.355329475	5.575191452	1.21E-06	0.00027659	Pt1G49350.1/Pt1G49340.1/Pt1G42600.1/Pt1G69190.1/PtXG43840.1/PtXG43810.1/PtXG43630.1/PtXG43690.1/PtXG43920.1/PtXG42410.1/PtXG43680.1/PtXG34970.1/PtJG11090.1/PtJG11050.1/PtJG11080.1/Pt2G16870.1/Pt3G07500.1/Pt3G69560.1/Pt4G10210.1/Pt4G10300.1/Pt4G10230.1/Pt5G35900.1/Pt5G35930.1/Pt5G34850.1/Pt6G19230.1/Pt6G19300.1/Pt6G11410.1/Pt6G19370.1/Pt6G19380.1/Pt6G53020.1/Pt6G19340.1/Pt8G03290.1/Pt8G31380.1/Pt8…	38	leaf	D26	SL	drought
GO:0034219	carbohydrate transmembrane transport	BP	GO:0034219	GO:0034219	38/1948	418/50470	0.090909091	2.355329475	5.575191452	1.21E-06	0.00027659	Pt1G49350.1/Pt1G49340.1/Pt1G42600.1/Pt1G69190.1/PtXG43840.1/PtXG43810.1/PtXG43630.1/PtXG43690.1/PtXG43920.1/PtXG42410.1/PtXG43680.1/PtXG34970.1/PtJG11090.1/PtJG11050.1/PtJG11080.1/Pt2G16870.1/Pt3G07500.1/Pt3G69560.1/Pt4G10210.1/Pt4G10300.1/Pt4G10230.1/Pt5G35900.1/Pt5G35930.1/Pt5G34850.1/Pt6G19230.1/Pt6G19300.1/Pt6G11410.1/Pt6G19370.1/Pt6G19380.1/Pt6G53020.1/Pt6G19340.1/Pt8G03290.1/Pt8G31380.1/Pt8…	38	leaf	D26	SL	drought
GO:0046593	mandelonitrile lyase activity	MF	GO:0046593	GO:0046593	12/1948	56/50470	0.214285714	5.551848049	6.828788629	1.22E-06	0.00027659	Pt1G25010.1/Pt1G24870.1/Pt1G24990.1/Pt1G58530.1/Pt2G46420.1/Pt9G23590.1/Pt9G23570.1/Pt9G34760.1/Pt9G41080.1/Pt9G41050.1/Pt0G00030.1/Pt0G18950.1	12	leaf	D26	SL	drought
GO:0008061	chitin binding	MF	GO:0008061	GO:0008061	11/1948	48/50470	0.229166667	5.937393053	6.857183408	1.66E-06	0.000359166	Pt1G05120.1/PtXG26250.1/PtXG20570.1/PtXG20530.1/PtXG20490.1/PtXG20550.1/PtQG28210.1/Pt3G22420.1/Pt3G19280.1/Pt3G19310.1/Pt3G22390.1	11	leaf	D26	SL	drought
GO:0019878	lysine biosynthetic process via aminoadipic acid	BP	GO:0019878	GO:0019878	6/1948	12/50470	0.5	12.95431211	8.298272206	2.48E-06	0.000465366	Pt1G01600.1/Pt1G52220.1/PtQG16450.1/Pt4G07080.1/Pt5G54940.1/Pt0G38020.1	6	leaf	D26	SL	drought
GO:0008643	carbohydrate transport	BP	GO:0008643	GO:0008643	39/1948	450/50470	0.086666667	2.2454141	5.317232748	2.82E-06	0.000507557	Pt1G49350.1/Pt1G49340.1/Pt1G42600.1/Pt1G69190.1/PtXG43840.1/PtXG43810.1/PtXG43630.1/PtXG43690.1/PtXG43920.1/PtXG42410.1/PtXG43680.1/PtXG34970.1/PtJG11090.1/PtJG11050.1/PtJG11080.1/Pt2G16870.1/Pt3G07500.1/Pt3G69560.1/Pt4G10210.1/Pt4G10300.1/Pt4G10230.1/Pt5G35900.1/Pt5G35930.1/Pt5G34850.1/Pt6G19230.1/Pt6G19300.1/Pt6G11410.1/Pt6G19370.1/Pt6G19380.1/Pt6G53020.1/Pt6G60570.1/Pt6G19340.1/Pt8G03290.1/Pt8…	39	leaf	D26	SL	drought
GO:0005978	glycogen biosynthetic process	BP	GO:0005978	GO:0005978	16/1948	107/50470	0.14953271	3.874186801	5.963326151	3.58E-06	0.00061719	Pt9G45320.1/Pt9G31190.1/Pt9G56160.1/Pt9G45630.1/Pt9G56110.1/Pt9G55660.1/Pt9G45620.1/Pt9G45640.1/Pt9G55670.1/Pt9G45670.1/Pt9G56150.1/Pt9G56180.1/Pt9G45300.1/Pt9G56100.1/Pt9G13210.1/Pt9G55680.1	16	leaf	D26	SL	drought
GO:0051213	dioxygenase activity	MF	GO:0051213	GO:0051213	31/1948	323/50470	0.095975232	2.486586226	5.370396693	3.72E-06	0.00061719	PtXG53200.1/PtXG17200.1/PtXG27080.1/PtXG27210.1/PtJG32950.1/PtJG10720.1/PtJG27000.1/PtJG34840.1/PtJG10710.1/Pt3G14720.1/Pt3G15310.1/Pt3G14710.1/Pt3G14730.1/Pt3G14680.1/Pt3G14620.1/Pt3G03970.1/Pt3G14670.1/Pt3G14690.1/Pt4G39730.1/Pt7G33610.1/Pt7G53110.1/Pt7G47650.1/Pt8G38330.1/Pt8G00180.1/Pt9G40520.1/Pt9G40770.1/Pt9G40510.1/Pt9G40780.1/Pt9G40820.1/Pt0G11110.1/Pt0G11080.1	31	leaf	D26	SL	drought
GO:0006553	lysine metabolic process	BP	GO:0006553	GO:0006553	6/1948	13/50470	0.461538462	11.95782657	7.917222775	4.46E-06	0.000686602	Pt1G01600.1/Pt1G52220.1/PtQG16450.1/Pt4G07080.1/Pt5G54940.1/Pt0G38020.1	6	leaf	D26	SL	drought
GO:0009085	lysine biosynthetic process	BP	GO:0009085	GO:0009085	6/1948	13/50470	0.461538462	11.95782657	7.917222775	4.46E-06	0.000686602	Pt1G01600.1/Pt1G52220.1/PtQG16450.1/Pt4G07080.1/Pt5G54940.1/Pt0G38020.1	6	leaf	D26	SL	drought
GO:0019318	hexose metabolic process	BP	GO:0019318	GO:0019318	32/1948	345/50470	0.092753623	2.403118769	5.239794663	5.35E-06	0.000795817	Pt1G56910.1/PtJG04250.1/Pt2G54980.1/Pt2G61250.1/Pt2G61610.1/Pt2G47950.1/Pt3G47830.1/Pt4G36540.1/Pt5G01740.1/Pt5G02160.1/Pt5G01690.1/Pt6G13820.1/Pt6G13960.1/Pt6G29740.1/Pt8G13270.1/Pt9G45320.1/Pt9G31190.1/Pt9G56160.1/Pt9G45630.1/Pt9G56110.1/Pt9G55660.1/Pt9G45620.1/Pt9G45640.1/Pt9G55670.1/Pt9G45670.1/Pt9G56150.1/Pt9G56180.1/Pt9G45300.1/Pt9G56100.1/Pt9G13210.1/Pt9G55680.1/Pt0G42620.1	32	leaf	D26	SL	drought
GO:0007267	cell-cell signaling	BP	GO:0007267	GO:0007267	18/1948	140/50470	0.128571429	3.33110883	5.534145605	8.13E-06	0.0011687	Pt1G25010.1/Pt1G24870.1/Pt1G24990.1/Pt1G33660.1/Pt1G58530.1/PtXG40140.1/PtJG27820.1/Pt2G46420.1/Pt3G64870.1/Pt3G64770.1/Pt8G54920.1/Pt9G23590.1/Pt9G23570.1/Pt9G34760.1/Pt9G41080.1/Pt9G41050.1/Pt0G00030.1/Pt0G18950.1	18	leaf	D26	SL	drought
GO:0016832	aldehyde-lyase activity	MF	GO:0016832	GO:0016832	13/1948	80/50470	0.1625	4.210151437	5.757524758	1.14E-05	0.001593163	Pt1G25010.1/Pt1G24870.1/Pt1G24990.1/Pt1G58530.1/PtJG13940.1/Pt2G46420.1/Pt9G23590.1/Pt9G23570.1/Pt9G34760.1/Pt9G41080.1/Pt9G41050.1/Pt0G00030.1/Pt0G18950.1	13	leaf	D26	SL	drought
GO:0008466	glycogenin glucosyltransferase activity	MF	GO:0008466	GO:0008466	14/1948	93/50470	0.150537634	3.900223002	5.609113083	1.32E-05	0.001784934	Pt9G45320.1/Pt9G56160.1/Pt9G45630.1/Pt9G56110.1/Pt9G55660.1/Pt9G45620.1/Pt9G45640.1/Pt9G55670.1/Pt9G45670.1/Pt9G56150.1/Pt9G56180.1/Pt9G45300.1/Pt9G56100.1/Pt9G55680.1	14	leaf	D26	SL	drought
GO:0008443	phosphofructokinase activity	MF	GO:0008443	GO:0008443	9/1948	39/50470	0.230769231	5.978913284	6.232403392	1.38E-05	0.00181052	Pt4G57140.1/Pt4G57020.1/Pt4G56950.1/Pt4G57130.1/Pt4G57010.1/Pt4G56940.1/Pt4G56990.1/Pt4G57160.1/Pt6G05020.1	9	leaf	D26	SL	drought
GO:1901002	positive regulation of response to salt stress	BP	GO:1901002	GO:1901002	15/1948	107/50470	0.140186916	3.632050126	5.460944063	1.59E-05	0.002017275	Pt1G20690.1/Pt1G35140.1/PtXG21340.1/PtXG12420.1/PtXG12340.1/PtJG38270.1/Pt2G26090.1/Pt3G61330.1/Pt3G71160.1/Pt5G14530.1/Pt5G14610.1/Pt5G14680.1/Pt5G14560.1/Pt5G02110.1/Pt5G14520.1	15	leaf	D26	SL	drought
GO:0080024	indolebutyric acid metabolic process	BP	GO:0080024	GO:0080024	12/1948	71/50470	0.169014085	4.378922405	5.708656514	1.64E-05	0.002017275	PtXG06160.1/Pt2G70610.1/Pt2G70470.1/Pt2G70530.1/Pt2G70570.1/Pt2G69690.1/Pt2G70450.1/Pt2G38280.1/Pt2G70560.1/Pt2G70550.1/Pt3G10140.1/Pt3G10150.1	12	leaf	D26	SL	drought
GO:0046688	response to copper ion	BP	GO:0046688	GO:0046688	19/1948	164/50470	0.115853659	3.001608905	5.144328987	2.09E-05	0.002503342	Pt2G46090.1/Pt2G46520.1/Pt2G46010.1/Pt2G46080.1/Pt3G06290.1/Pt3G06110.1/Pt4G39180.1/Pt5G11240.1/Pt5G10710.1/Pt5G10830.1/Pt5G10930.1/Pt5G10850.1/Pt5G10970.1/Pt5G10800.1/Pt5G10920.1/Pt5G10890.1/Pt6G24230.1/Pt7G56580.1/Pt8G44620.1	19	leaf	D26	SL	drought
GO:0035250	UDP-galactosyltransferase activity	MF	GO:0035250	GO:0035250	15/1948	111/50470	0.135135135	3.501165436	5.285703995	2.48E-05	0.002552316	Pt5G16820.1/Pt9G45320.1/Pt9G56160.1/Pt9G45630.1/Pt9G56110.1/Pt9G55660.1/Pt9G45620.1/Pt9G45640.1/Pt9G55670.1/Pt9G45670.1/Pt9G56150.1/Pt9G56180.1/Pt9G45300.1/Pt9G56100.1/Pt9G55680.1	15	leaf	D26	SL	drought
GO:0018874	benzoate metabolic process	BP	GO:0018874	GO:0018874	10/1948	52/50470	0.192307692	4.982427737	5.756973737	2.58E-05	0.002552316	Pt2G70610.1/Pt2G70470.1/Pt2G70530.1/Pt2G70570.1/Pt2G69690.1/Pt2G70450.1/Pt2G70560.1/Pt2G70550.1/Pt3G10140.1/Pt3G10150.1	10	leaf	D26	SL	drought
GO:0052639	salicylic acid glucosyltransferase (ester-forming) activity	MF	GO:0052639	GO:0052639	10/1948	52/50470	0.192307692	4.982427737	5.756973737	2.58E-05	0.002552316	Pt2G70610.1/Pt2G70470.1/Pt2G70530.1/Pt2G70570.1/Pt2G69690.1/Pt2G70450.1/Pt2G70560.1/Pt2G70550.1/Pt3G10140.1/Pt3G10150.1	10	leaf	D26	SL	drought
GO:0052640	salicylic acid glucosyltransferase (glucoside-forming) activity	MF	GO:0052640	GO:0052640	10/1948	52/50470	0.192307692	4.982427737	5.756973737	2.58E-05	0.002552316	Pt2G70610.1/Pt2G70470.1/Pt2G70530.1/Pt2G70570.1/Pt2G69690.1/Pt2G70450.1/Pt2G70560.1/Pt2G70550.1/Pt3G10140.1/Pt3G10150.1	10	leaf	D26	SL	drought
GO:0052641	benzoic acid glucosyltransferase activity	MF	GO:0052641	GO:0052641	10/1948	52/50470	0.192307692	4.982427737	5.756973737	2.58E-05	0.002552316	Pt2G70610.1/Pt2G70470.1/Pt2G70530.1/Pt2G70570.1/Pt2G69690.1/Pt2G70450.1/Pt2G70560.1/Pt2G70550.1/Pt3G10140.1/Pt3G10150.1	10	leaf	D26	SL	drought
GO:0080002	UDP-glucose:4-aminobenzoate acylglucosyltransferase activity	MF	GO:0080002	GO:0080002	10/1948	52/50470	0.192307692	4.982427737	5.756973737	2.58E-05	0.002552316	Pt2G70610.1/Pt2G70470.1/Pt2G70530.1/Pt2G70570.1/Pt2G69690.1/Pt2G70450.1/Pt2G70560.1/Pt2G70550.1/Pt3G10140.1/Pt3G10150.1	10	leaf	D26	SL	drought
GO:0090704	nicotinate-O-glucosyltransferase activity	MF	GO:0090704	GO:0090704	10/1948	52/50470	0.192307692	4.982427737	5.756973737	2.58E-05	0.002552316	Pt2G70610.1/Pt2G70470.1/Pt2G70530.1/Pt2G70570.1/Pt2G69690.1/Pt2G70450.1/Pt2G70560.1/Pt2G70550.1/Pt3G10140.1/Pt3G10150.1	10	leaf	D26	SL	drought
GO:0019395	fatty acid oxidation	BP	GO:0019395	GO:0019395	24/1948	242/50470	0.099173554	2.569450337	4.903653754	2.60E-05	0.002552316	Pt1G25010.1/Pt1G24870.1/Pt1G24990.1/Pt1G63400.1/Pt1G58530.1/PtXG28020.1/PtXG06160.1/PtXG27820.1/Pt2G08180.1/Pt2G46420.1/Pt3G08700.1/Pt5G44500.1/Pt5G14720.1/Pt5G14710.1/Pt5G22690.1/Pt8G26010.1/Pt9G23590.1/Pt9G23570.1/Pt9G34760.1/Pt9G41080.1/Pt9G41050.1/Pt0G00030.1/Pt0G37950.1/Pt0G18950.1	24	leaf	D26	SL	drought
GO:0070301	cellular response to hydrogen peroxide	BP	GO:0070301	GO:0070301	14/1948	100/50470	0.14	3.627207392	5.269214295	3.07E-05	0.002941428	Pt1G09940.1/PtXG21340.1/PtJG38270.1/Pt2G70610.1/Pt2G70470.1/Pt2G70530.1/Pt2G70570.1/Pt2G69690.1/Pt2G70450.1/Pt2G70560.1/Pt2G70550.1/Pt3G10140.1/Pt3G71160.1/Pt3G10150.1	14	leaf	D26	SL	drought
GO:0016701	oxidoreductase activity, acting on single donors with incorporation of molecular oxygen	MF	GO:0016701	GO:0016701	21/1948	199/50470	0.105527638	2.734075924	4.911038783	3.26E-05	0.003018519	Pt1G69910.1/PtJG10720.1/PtJG10710.1/Pt3G14720.1/Pt3G15310.1/Pt3G14710.1/Pt3G14730.1/Pt3G14680.1/Pt3G14620.1/Pt3G03970.1/Pt3G14670.1/Pt3G14690.1/Pt6G06260.1/Pt7G47650.1/Pt9G40520.1/Pt9G40770.1/Pt9G40510.1/Pt9G40780.1/Pt9G40820.1/Pt0G11110.1/Pt0G11080.1	21	leaf	D26	SL	drought
GO:0080037	negative regulation of cytokinin-activated signaling pathway	BP	GO:0080037	GO:0080037	7/1948	25/50470	0.28	7.254414784	6.26736662	3.29E-05	0.003018519	Pt3G12320.1/Pt3G12240.1/Pt3G13330.1/Pt3G13300.1/Pt3G12270.1/Pt3G12220.1/Pt3G12260.1	7	leaf	D26	SL	drought
GO:1990837	sequence-specific double-stranded DNA binding	MF	GO:1990837	GO:1990837	33/1948	399/50470	0.082706767	2.142818545	4.592065499	4.03E-05	0.003586954	Pt1G15860.1/PtXG21340.1/PtXG12420.1/PtXG12340.1/PtJG38270.1/PtQG33180.1/PtQG38610.1/PtQG38600.1/Pt2G00680.1/Pt2G69830.1/Pt3G18320.1/Pt3G61330.1/Pt3G71160.1/Pt3G37190.1/Pt3G59200.1/Pt4G39770.1/Pt5G29150.1/Pt5G12510.1/Pt5G62920.1/Pt5G01080.1/Pt5G41760.1/Pt6G38830.1/Pt6G48770.1/Pt6G45840.1/Pt6G62570.1/Pt7G03650.1/Pt7G05770.1/Pt7G53980.1/Pt8G05840.1/Pt8G30400.1/Pt8G10800.1/Pt9G25860.1/Pt9G30320.1	33	leaf	D26	SL	drought
GO:0047484	regulation of response to osmotic stress	BP	GO:0047484	GO:0047484	21/1948	202/50470	0.103960396	2.693470836	4.832202021	4.07E-05	0.003586954	Pt1G20690.1/Pt1G35140.1/PtXG21340.1/PtXG12420.1/PtXG12340.1/PtJG38270.1/Pt2G26090.1/Pt3G61330.1/Pt3G71160.1/Pt5G14530.1/Pt5G14610.1/Pt5G14680.1/Pt5G14560.1/Pt5G02110.1/Pt5G14520.1/Pt5G07610.1/Pt7G31780.1/Pt9G01290.1/Pt9G10700.1/Pt9G18480.1/Pt0G34480.1	21	leaf	D26	SL	drought
GO:0052638	indole-3-butyrate beta-glucosyltransferase activity	MF	GO:0052638	GO:0052638	10/1948	55/50470	0.181818182	4.710658951	5.516834786	4.29E-05	0.00370025	Pt2G70610.1/Pt2G70470.1/Pt2G70530.1/Pt2G70570.1/Pt2G69690.1/Pt2G70450.1/Pt2G70560.1/Pt2G70550.1/Pt3G10140.1/Pt3G10150.1	10	leaf	D26	SL	drought
GO:0004568	chitinase activity	MF	GO:0004568	GO:0004568	8/1948	35/50470	0.228571429	5.921971253	5.836393455	4.50E-05	0.003804199	PtXG20570.1/PtXG20530.1/PtXG20490.1/PtXG20550.1/Pt3G22420.1/Pt3G19280.1/Pt3G19310.1/Pt3G22390.1	8	leaf	D26	SL	drought
GO:0046482	para-aminobenzoic acid metabolic process	BP	GO:0046482	GO:0046482	10/1948	56/50470	0.178571429	4.626540041	5.44061997	5.04E-05	0.004182344	Pt2G70610.1/Pt2G70470.1/Pt2G70530.1/Pt2G70570.1/Pt2G69690.1/Pt2G70450.1/Pt2G70560.1/Pt2G70550.1/Pt3G10140.1/Pt3G10150.1	10	leaf	D26	SL	drought
GO:0016629	12-oxophytodienoate reductase activity	MF	GO:0016629	GO:0016629	8/1948	36/50470	0.222222222	5.757472051	5.721412603	5.59E-05	0.004547699	PtXG14710.1/PtJG08240.1/PtJG47190.1/Pt3G19880.1/Pt3G43970.1/Pt4G16170.1/Pt5G48160.1/Pt9G39920.1	8	leaf	D26	SL	drought
GO:0005996	monosaccharide metabolic process	BP	GO:0005996	GO:0005996	37/1948	483/50470	0.076604555	1.984718626	4.357071241	7.25E-05	0.005791832	Pt1G56910.1/Pt1G22490.1/PtJG04250.1/Pt2G54980.1/Pt2G61250.1/Pt2G33210.1/Pt2G61610.1/Pt2G47950.1/Pt3G47830.1/Pt4G21990.1/Pt4G36540.1/Pt5G50640.1/Pt5G01740.1/Pt5G02160.1/Pt5G01690.1/Pt6G06260.1/Pt6G13820.1/Pt6G13960.1/Pt6G29740.1/Pt8G13270.1/Pt9G45320.1/Pt9G31190.1/Pt9G56160.1/Pt9G45630.1/Pt9G56110.1/Pt9G55660.1/Pt9G45620.1/Pt9G45640.1/Pt9G55670.1/Pt9G45670.1/Pt9G56150.1/Pt9G56180.1/Pt9G45300.1/Pt9…	37	leaf	D26	SL	drought
GO:0044347	cell wall polysaccharide catabolic process	BP	GO:0044347	GO:0044347	6/1948	20/50470	0.3	7.772587269	6.069829636	7.97E-05	0.006166103	PtXG15500.1/PtXG15690.1/Pt4G40160.1/Pt4G40100.1/Pt4G40270.1/Pt4G40170.1	6	leaf	D26	SL	drought
GO:0008250	oligosaccharyltransferase complex	CC	GO:0008250	GO:0008250	10/1948	59/50470	0.169491525	4.391292242	5.222350849	8.01E-05	0.006166103	Pt3G41620.1/Pt3G00800.1/Pt6G64500.1/Pt7G34030.1/Pt7G31780.1/Pt9G56990.1/Pt9G25620.1/Pt9G10700.1/Pt9G18480.1/Pt0G34480.1	10	leaf	D26	SL	drought
GO:0016702	oxidoreductase activity, acting on single donors with incorporation of molecular oxygen, incorporation of two atoms of oxygen	MF	GO:0016702	GO:0016702	19/1948	181/50470	0.104972376	2.719689836	4.643980542	8.15E-05	0.006166103	PtJG10720.1/PtJG10710.1/Pt3G14720.1/Pt3G15310.1/Pt3G14710.1/Pt3G14730.1/Pt3G14680.1/Pt3G14620.1/Pt3G03970.1/Pt3G14670.1/Pt3G14690.1/Pt7G47650.1/Pt9G40520.1/Pt9G40770.1/Pt9G40510.1/Pt9G40780.1/Pt9G40820.1/Pt0G11110.1/Pt0G11080.1	19	leaf	D26	SL	drought
GO:0030247	polysaccharide binding	MF	GO:0030247	GO:0030247	19/1948	184/50470	0.10326087	2.675347067	4.561709606	0.000101483	0.007422034	Pt1G35940.1/PtXG15500.1/PtXG15690.1/Pt3G65410.1/Pt3G65650.1/Pt3G52870.1/Pt3G65360.1/Pt3G65180.1/Pt3G65670.1/Pt3G65250.1/Pt3G65500.1/Pt3G65200.1/Pt3G65680.1/Pt3G65560.1/Pt3G65510.1/Pt6G50470.1/Pt6G24560.1/Pt0G00420.1/Pt0G15430.1	19	leaf	D26	SL	drought
GO:0006040	amino sugar metabolic process	BP	GO:0006040	GO:0006040	13/1948	99/50470	0.131313131	3.402142576	4.793619639	0.000114064	0.008203099	PtXG20570.1/PtXG20530.1/PtXG20490.1/PtXG20550.1/Pt3G22420.1/Pt3G19280.1/Pt3G19310.1/Pt3G22390.1/Pt3G18120.1/Pt3G71710.1/Pt4G55140.1/Pt5G59900.1/Pt9G10040.1	13	leaf	D26	SL	drought
GO:0050660	flavin adenine dinucleotide binding	MF	GO:0050660	GO:0050660	21/1948	219/50470	0.095890411	2.484388625	4.410977069	0.000130292	0.008976704	Pt1G25010.1/Pt1G24870.1/Pt1G24990.1/Pt1G58530.1/Pt1G22490.1/Pt2G08180.1/Pt2G03070.1/Pt2G46420.1/Pt5G44500.1/Pt5G14720.1/Pt5G50640.1/Pt5G14710.1/Pt9G23590.1/Pt9G38720.1/Pt9G23570.1/Pt9G38730.1/Pt9G34760.1/Pt9G41080.1/Pt9G41050.1/Pt0G00030.1/Pt0G18950.1	21	leaf	D26	SL	drought
GO:0004806	triacylglycerol lipase activity	MF	GO:0004806	GO:0004806	9/1948	51/50470	0.176470588	4.572110158	5.113877222	0.000131062	0.008976704	PtXG22190.1/PtXG31500.1/PtJG08530.1/Pt6G45810.1/Pt7G16560.1/Pt0G01180.1/Pt0G23080.1/Pt0G23030.1/Pt0G23020.1	9	leaf	D26	SL	drought
GO:0009407	toxin catabolic process	BP	GO:0009407	GO:0009407	10/1948	63/50470	0.158730159	4.112480037	4.95300656	0.000141632	0.009549065	Pt1G39400.1/Pt1G39520.1/Pt1G39620.1/Pt1G39350.1/PtXG06030.1/PtJG18850.1/PtJG18780.1/Pt3G35870.1/Pt9G51860.1/Pt0G21760.1	10	leaf	D26	SL	drought
GO:0004866	endopeptidase inhibitor activity	MF	GO:0004866	GO:0004866	8/1948	41/50470	0.195121951	5.055341313	5.204950954	0.000148594	0.009864324	Pt6G33350.1/Pt6G33360.1/Pt6G33380.1/Pt6G33390.1/Pt6G15850.1/Pt7G62210.1/Pt8G52900.1/Pt9G19750.1	8	leaf	D26	SL	drought
GO:0016208	AMP binding	MF	GO:0016208	GO:0016208	11/1948	76/50470	0.144736842	3.749932454	4.807030594	0.000156939	0.010260488	PtXG27730.1/PtQG26880.1/PtQG40800.1/PtQG27450.1/PtQG40810.1/Pt2G19350.1/Pt3G35900.1/Pt3G35890.1/Pt3G35920.1/Pt7G09560.1/Pt8G25210.1	11	leaf	D26	SL	drought
GO:0030414	peptidase inhibitor activity	MF	GO:0030414	GO:0030414	8/1948	42/50470	0.19047619	4.934976044	5.111735164	0.000177381	0.011092726	Pt6G33350.1/Pt6G33360.1/Pt6G33380.1/Pt6G33390.1/Pt6G15850.1/Pt7G62210.1/Pt8G52900.1/Pt9G19750.1	8	leaf	D26	SL	drought
GO:0004364	glutathione transferase activity	MF	GO:0004364	GO:0004364	17/1948	163/50470	0.104294479	2.702126453	4.361229019	0.000203998	0.012575048	Pt1G39400.1/Pt1G39520.1/Pt1G39620.1/Pt1G39350.1/PtXG29030.1/PtXG06030.1/PtJG18850.1/PtJG18780.1/Pt3G35870.1/Pt3G16510.1/Pt3G18200.1/Pt3G16840.1/Pt3G16830.1/Pt5G13890.1/Pt9G51860.1/Pt0G35640.1/Pt0G21760.1	17	leaf	D26	SL	drought
GO:0071475	cellular hyperosmotic salinity response	BP	GO:0071475	GO:0071475	10/1948	66/50470	0.151515152	3.925549126	4.765235196	0.000210565	0.012796993	Pt2G70610.1/Pt2G70470.1/Pt2G70530.1/Pt2G70570.1/Pt2G69690.1/Pt2G70450.1/Pt2G70560.1/Pt2G70550.1/Pt3G10140.1/Pt3G10150.1	10	leaf	D26	SL	drought
GO:0071474	cellular hyperosmotic response	BP	GO:0071474	GO:0071474	10/1948	67/50470	0.149253731	3.86695884	4.705092279	0.000239024	0.014324845	Pt2G70610.1/Pt2G70470.1/Pt2G70530.1/Pt2G70570.1/Pt2G69690.1/Pt2G70450.1/Pt2G70560.1/Pt2G70550.1/Pt3G10140.1/Pt3G10150.1	10	leaf	D26	SL	drought
GO:0050664	oxidoreductase activity, acting on NAD(P)H, oxygen as acceptor	MF	GO:0050664	GO:0050664	8/1948	44/50470	0.181818182	4.710658951	4.933868812	0.000248745	0.01470319	Pt2G07210.1/Pt2G07230.1/Pt4G45130.1/Pt5G37650.1/Pt7G04450.1/Pt7G04440.1/Pt7G04490.1/Pt9G25500.1	8	leaf	D26	SL	drought
GO:0080060	integument development	BP	GO:0080060	GO:0080060	7/1948	35/50470	0.2	5.181724846	4.958621306	0.000328071	0.018760575	Pt1G65830.1/Pt2G48250.1/Pt4G41250.1/Pt4G41220.1/Pt5G12510.1/Pt9G32930.1/Pt9G33020.1	7	leaf	D26	SL	drought
GO:0048443	stamen development	BP	GO:0048443	GO:0048443	26/1948	320/50470	0.08125	2.105075719	3.973461746	0.00033043	0.018760575	Pt1G65830.1/PtXG41460.1/Pt2G43650.1/Pt2G26110.1/Pt3G25170.1/Pt3G25430.1/Pt3G44520.1/Pt3G35600.1/Pt3G25220.1/Pt3G60860.1/Pt3G16250.1/Pt4G41000.1/Pt4G41250.1/Pt4G40960.1/Pt4G41150.1/Pt4G41220.1/Pt4G41210.1/Pt5G05200.1/Pt6G45840.1/Pt7G29300.1/Pt7G47650.1/Pt7G53520.1/Pt7G29320.1/Pt8G08750.1/Pt9G30320.1/Pt0G25240.1	26	leaf	D26	SL	drought
GO:0048466	androecium development	BP	GO:0048466	GO:0048466	26/1948	320/50470	0.08125	2.105075719	3.973461746	0.00033043	0.018760575	Pt1G65830.1/PtXG41460.1/Pt2G43650.1/Pt2G26110.1/Pt3G25170.1/Pt3G25430.1/Pt3G44520.1/Pt3G35600.1/Pt3G25220.1/Pt3G60860.1/Pt3G16250.1/Pt4G41000.1/Pt4G41250.1/Pt4G40960.1/Pt4G41150.1/Pt4G41220.1/Pt4G41210.1/Pt5G05200.1/Pt6G45840.1/Pt7G29300.1/Pt7G47650.1/Pt7G53520.1/Pt7G29320.1/Pt8G08750.1/Pt9G30320.1/Pt0G25240.1	26	leaf	D26	SL	drought
GO:0000976	transcription cis-regulatory region binding	MF	GO:0000976	GO:0000976	24/1948	288/50470	0.083333333	2.159052019	3.952416176	0.000381189	0.020528615	PtXG12420.1/PtXG12340.1/PtQG33180.1/Pt2G00680.1/Pt2G69830.1/Pt3G18320.1/Pt3G61330.1/Pt3G37190.1/Pt3G59200.1/Pt4G39770.1/Pt5G29150.1/Pt5G12510.1/Pt5G62920.1/Pt5G01080.1/Pt5G41760.1/Pt6G38830.1/Pt6G45840.1/Pt6G62570.1/Pt7G03650.1/Pt7G53980.1/Pt8G30400.1/Pt8G10800.1/Pt9G25860.1/Pt9G30320.1	24	leaf	D26	SL	drought
GO:0035580	specific granule lumen	CC	GO:0035580	GO:0035580	4/1948	10/50470	0.4	10.36344969	5.93334686	0.000385358	0.020528615	PtXG20570.1/PtXG20530.1/PtXG20490.1/PtXG20550.1	4	leaf	D26	SL	drought
GO:0044245	polysaccharide digestion	BP	GO:0044245	GO:0044245	4/1948	10/50470	0.4	10.36344969	5.93334686	0.000385358	0.020528615	PtXG20570.1/PtXG20530.1/PtXG20490.1/PtXG20550.1	4	leaf	D26	SL	drought
GO:0070820	tertiary granule	CC	GO:0070820	GO:0070820	4/1948	10/50470	0.4	10.36344969	5.93334686	0.000385358	0.020528615	PtXG20570.1/PtXG20530.1/PtXG20490.1/PtXG20550.1	4	leaf	D26	SL	drought
GO:1904724	tertiary granule lumen	CC	GO:1904724	GO:1904724	4/1948	10/50470	0.4	10.36344969	5.93334686	0.000385358	0.020528615	PtXG20570.1/PtXG20530.1/PtXG20490.1/PtXG20550.1	4	leaf	D26	SL	drought
GO:0042545	cell wall modification	BP	GO:0042545	GO:0042545	20/1948	221/50470	0.090497738	2.344671876	4.014081872	0.000398463	0.020967913	Pt1G26660.1/Pt1G66460.1/PtXG39050.1/PtJG25940.1/Pt2G70610.1/Pt2G70470.1/Pt2G70570.1/Pt2G70560.1/Pt2G70550.1/Pt3G10150.1/Pt5G17170.1/Pt5G17360.1/Pt6G62570.1/Pt7G23510.1/Pt7G34980.1/Pt7G15670.1/Pt8G30400.1/Pt9G27340.1/Pt0G16650.1/Pt0G14500.1	20	leaf	D26	SL	drought
GO:0042178	xenobiotic catabolic process	BP	GO:0042178	GO:0042178	9/1948	59/50470	0.152542373	3.952163018	4.546122817	0.000410576	0.021345014	PtXG53070.1/PtXG53040.1/PtXG30270.1/Pt5G37840.1/Pt5G37870.1/Pt5G37930.1/Pt8G23280.1/Pt8G28690.1/Pt8G23270.1	9	leaf	D26	SL	drought
GO:1901000	regulation of response to salt stress	BP	GO:1901000	GO:1901000	16/1948	159/50470	0.100628931	2.607157155	4.06689456	0.000462595	0.023763083	Pt1G20690.1/Pt1G35140.1/PtXG21340.1/PtXG12420.1/PtXG12340.1/PtJG38270.1/Pt2G26090.1/Pt3G61330.1/Pt3G71160.1/Pt5G14530.1/Pt5G14610.1/Pt5G14680.1/Pt5G14560.1/Pt5G02110.1/Pt5G14520.1/Pt9G01290.1	16	leaf	D26	SL	drought
GO:2000022	regulation of jasmonic acid mediated signaling pathway	BP	GO:2000022	GO:2000022	13/1948	115/50470	0.113043478	2.928801	4.149086813	0.000510378	0.025909194	PtXG54870.1/Pt2G28020.1/Pt2G28120.1/Pt2G28500.1/Pt2G28030.1/Pt2G27440.1/Pt3G35600.1/Pt4G16520.1/Pt4G16690.1/Pt4G16350.1/Pt4G16540.1/Pt5G12510.1/Pt9G14200.1	13	leaf	D26	SL	drought
GO:0015295	solute:proton symporter activity	MF	GO:0015295	GO:0015295	23/1948	278/50470	0.082733813	2.143519271	3.830770325	0.000551048	0.027539842	Pt1G42600.1/Pt1G69190.1/PtXG43840.1/PtXG30580.1/PtXG43810.1/PtXG43630.1/PtXG43690.1/PtXG43920.1/PtXG42410.1/PtXG43680.1/PtXG34970.1/PtJG11090.1/PtJG11050.1/PtJG11080.1/Pt2G16870.1/Pt3G07500.1/Pt6G53020.1/Pt8G03290.1/Pt8G31380.1/Pt8G31390.1/Pt8G31480.1/Pt9G38740.1/Pt9G39170.1	23	leaf	D26	SL	drought
GO:0004563	beta-N-acetylhexosaminidase activity	MF	GO:0004563	GO:0004563	4/1948	11/50470	0.363636364	9.421317902	5.596861556	0.000587049	0.027539842	Pt3G22420.1/Pt3G19280.1/Pt3G19310.1/Pt3G22390.1	4	leaf	D26	SL	drought
GO:0015929	hexosaminidase activity	MF	GO:0015929	GO:0015929	4/1948	11/50470	0.363636364	9.421317902	5.596861556	0.000587049	0.027539842	Pt3G22420.1/Pt3G19280.1/Pt3G19310.1/Pt3G22390.1	4	leaf	D26	SL	drought
GO:0047251	thiohydroximate beta-D-glucosyltransferase activity	MF	GO:0047251	GO:0047251	6/1948	28/50470	0.214285714	5.551848049	4.827342377	0.000594516	0.027539842	Pt2G70610.1/Pt2G70470.1/Pt2G70570.1/Pt2G70560.1/Pt2G70550.1/Pt3G10150.1	6	leaf	D26	SL	drought
GO:0061135	endopeptidase regulator activity	MF	GO:0061135	GO:0061135	8/1948	50/50470	0.16	4.145379877	4.458555374	0.000614002	0.027539842	Pt6G33350.1/Pt6G33360.1/Pt6G33380.1/Pt6G33390.1/Pt6G15850.1/Pt7G62210.1/Pt8G52900.1/Pt9G19750.1	8	leaf	D26	SL	drought
GO:0043455	regulation of secondary metabolic process	BP	GO:0043455	GO:0043455	19/1948	212/50470	0.089622642	2.321999341	3.864862499	0.000618673	0.027539842	Pt3G12320.1/Pt3G25170.1/Pt3G12240.1/Pt3G13330.1/Pt3G13300.1/Pt3G12270.1/Pt3G25220.1/Pt3G12220.1/Pt3G12260.1/Pt4G29290.1/Pt5G46810.1/Pt5G01080.1/Pt5G16320.1/Pt6G45290.1/Pt7G17460.1/Pt8G37290.1/Pt8G61740.1/Pt8G61750.1/Pt0G25240.1	19	leaf	D26	SL	drought
GO:0005351	carbohydrate:proton symporter activity	MF	GO:0005351	GO:0005351	21/1948	246/50470	0.085365854	2.211711825	3.817233528	0.000626853	0.027539842	Pt1G42600.1/Pt1G69190.1/PtXG43840.1/PtXG43810.1/PtXG43630.1/PtXG43690.1/PtXG43920.1/PtXG42410.1/PtXG43680.1/PtXG34970.1/PtJG11090.1/PtJG11050.1/PtJG11080.1/Pt2G16870.1/Pt3G07500.1/Pt6G53020.1/Pt8G03290.1/Pt8G31380.1/Pt8G31390.1/Pt8G31480.1/Pt9G39170.1	21	leaf	D26	SL	drought
GO:0005402	carbohydrate:monoatomic cation symporter activity	MF	GO:0005402	GO:0005402	21/1948	246/50470	0.085365854	2.211711825	3.817233528	0.000626853	0.027539842	Pt1G42600.1/Pt1G69190.1/PtXG43840.1/PtXG43810.1/PtXG43630.1/PtXG43690.1/PtXG43920.1/PtXG42410.1/PtXG43680.1/PtXG34970.1/PtJG11090.1/PtJG11050.1/PtJG11080.1/Pt2G16870.1/Pt3G07500.1/Pt6G53020.1/Pt8G03290.1/Pt8G31380.1/Pt8G31390.1/Pt8G31480.1/Pt9G39170.1	21	leaf	D26	SL	drought
GO:0008645	hexose transmembrane transport	BP	GO:0008645	GO:0008645	21/1948	246/50470	0.085365854	2.211711825	3.817233528	0.000626853	0.027539842	Pt1G42600.1/Pt1G69190.1/PtXG43840.1/PtXG43810.1/PtXG43630.1/PtXG43690.1/PtXG43920.1/PtXG42410.1/PtXG43680.1/PtXG34970.1/PtJG11090.1/PtJG11050.1/PtJG11080.1/Pt2G16870.1/Pt3G07500.1/Pt6G53020.1/Pt8G03290.1/Pt8G31380.1/Pt8G31390.1/Pt8G31480.1/Pt9G39170.1	21	leaf	D26	SL	drought
GO:0015149	hexose transmembrane transporter activity	MF	GO:0015149	GO:0015149	21/1948	246/50470	0.085365854	2.211711825	3.817233528	0.000626853	0.027539842	Pt1G42600.1/Pt1G69190.1/PtXG43840.1/PtXG43810.1/PtXG43630.1/PtXG43690.1/PtXG43920.1/PtXG42410.1/PtXG43680.1/PtXG34970.1/PtJG11090.1/PtJG11050.1/PtJG11080.1/Pt2G16870.1/Pt3G07500.1/Pt6G53020.1/Pt8G03290.1/Pt8G31380.1/Pt8G31390.1/Pt8G31480.1/Pt9G39170.1	21	leaf	D26	SL	drought
GO:0046323	D-glucose import	BP	GO:0046323	GO:0046323	21/1948	246/50470	0.085365854	2.211711825	3.817233528	0.000626853	0.027539842	Pt1G42600.1/Pt1G69190.1/PtXG43840.1/PtXG43810.1/PtXG43630.1/PtXG43690.1/PtXG43920.1/PtXG42410.1/PtXG43680.1/PtXG34970.1/PtJG11090.1/PtJG11050.1/PtJG11080.1/Pt2G16870.1/Pt3G07500.1/Pt6G53020.1/Pt8G03290.1/Pt8G31380.1/Pt8G31390.1/Pt8G31480.1/Pt9G39170.1	21	leaf	D26	SL	drought
GO:1904659	D-glucose transmembrane transport	BP	GO:1904659	GO:1904659	21/1948	246/50470	0.085365854	2.211711825	3.817233528	0.000626853	0.027539842	Pt1G42600.1/Pt1G69190.1/PtXG43840.1/PtXG43810.1/PtXG43630.1/PtXG43690.1/PtXG43920.1/PtXG42410.1/PtXG43680.1/PtXG34970.1/PtJG11090.1/PtJG11050.1/PtJG11080.1/Pt2G16870.1/Pt3G07500.1/Pt6G53020.1/Pt8G03290.1/Pt8G31380.1/Pt8G31390.1/Pt8G31480.1/Pt9G39170.1	21	leaf	D26	SL	drought
GO:0009126	purine nucleoside monophosphate metabolic process	BP	GO:0009126	GO:0009126	29/1948	389/50470	0.074550129	1.931491267	3.695341432	0.000638235	0.027539842	Pt1G55630.1/Pt1G22510.1/PtXG22430.1/PtQG15400.1/Pt2G08180.1/Pt2G54980.1/Pt2G55680.1/Pt2G55540.1/Pt2G55650.1/Pt2G23090.1/Pt3G03470.1/Pt4G57140.1/Pt4G57020.1/Pt4G56950.1/Pt4G57130.1/Pt4G57010.1/Pt4G56940.1/Pt4G36540.1/Pt4G56990.1/Pt4G57160.1/Pt6G13820.1/Pt6G04620.1/Pt6G13960.1/Pt6G04460.1/Pt6G05020.1/Pt7G24990.1/Pt9G37960.1/Pt9G38000.1/Pt9G37980.1	29	leaf	D26	SL	drought
GO:0009167	purine ribonucleoside monophosphate metabolic process	BP	GO:0009167	GO:0009167	29/1948	389/50470	0.074550129	1.931491267	3.695341432	0.000638235	0.027539842	Pt1G55630.1/Pt1G22510.1/PtXG22430.1/PtQG15400.1/Pt2G08180.1/Pt2G54980.1/Pt2G55680.1/Pt2G55540.1/Pt2G55650.1/Pt2G23090.1/Pt3G03470.1/Pt4G57140.1/Pt4G57020.1/Pt4G56950.1/Pt4G57130.1/Pt4G57010.1/Pt4G56940.1/Pt4G36540.1/Pt4G56990.1/Pt4G57160.1/Pt6G13820.1/Pt6G04620.1/Pt6G13960.1/Pt6G04460.1/Pt6G05020.1/Pt7G24990.1/Pt9G37960.1/Pt9G38000.1/Pt9G37980.1	29	leaf	D26	SL	drought
GO:0009072	aromatic amino acid metabolic process	BP	GO:0009072	GO:0009072	20/1948	230/50470	0.086956522	2.252923846	3.815937535	0.000662066	0.028285279	PtXG33410.1/PtQG27770.1/Pt2G70610.1/Pt2G70470.1/Pt2G70530.1/Pt2G71780.1/Pt2G70570.1/Pt2G69690.1/Pt2G70450.1/Pt2G70560.1/Pt2G70550.1/Pt3G10140.1/Pt3G04110.1/Pt3G03970.1/Pt3G10150.1/Pt3G09830.1/Pt6G61310.1/Pt7G15110.1/Pt9G25600.1/Pt0G27010.1	20	leaf	D26	SL	drought
GO:0009127	purine nucleoside monophosphate biosynthetic process	BP	GO:0009127	GO:0009127	24/1948	301/50470	0.079734219	2.065803925	3.716039488	0.000714653	0.029818056	Pt1G55630.1/Pt1G22510.1/PtXG22430.1/Pt2G54980.1/Pt2G55680.1/Pt2G55540.1/Pt2G55650.1/Pt4G57140.1/Pt4G57020.1/Pt4G56950.1/Pt4G57130.1/Pt4G57010.1/Pt4G56940.1/Pt4G36540.1/Pt4G56990.1/Pt4G57160.1/Pt6G13820.1/Pt6G04620.1/Pt6G13960.1/Pt6G04460.1/Pt6G05020.1/Pt9G37960.1/Pt9G38000.1/Pt9G37980.1	24	leaf	D26	SL	drought
GO:0009168	purine ribonucleoside monophosphate biosynthetic process	BP	GO:0009168	GO:0009168	24/1948	301/50470	0.079734219	2.065803925	3.716039488	0.000714653	0.029818056	Pt1G55630.1/Pt1G22510.1/PtXG22430.1/Pt2G54980.1/Pt2G55680.1/Pt2G55540.1/Pt2G55650.1/Pt4G57140.1/Pt4G57020.1/Pt4G56950.1/Pt4G57130.1/Pt4G57010.1/Pt4G56940.1/Pt4G36540.1/Pt4G56990.1/Pt4G57160.1/Pt6G13820.1/Pt6G04620.1/Pt6G13960.1/Pt6G04460.1/Pt6G05020.1/Pt9G37960.1/Pt9G38000.1/Pt9G37980.1	24	leaf	D26	SL	drought
GO:0005615	extracellular space	CC	GO:0005615	GO:0005615	26/1948	337/50470	0.077151335	1.998884955	3.686430537	0.000718674	0.029818056	Pt1G16530.1/PtXG22190.1/PtXG20570.1/PtXG20530.1/PtXG20490.1/PtXG20550.1/PtJG04250.1/Pt2G69660.1/Pt3G27850.1/Pt3G60860.1/Pt4G64730.1/Pt4G65080.1/Pt5G56480.1/Pt5G28270.1/Pt5G49070.1/Pt5G32110.1/Pt6G11550.1/Pt7G00450.1/Pt7G35400.1/Pt7G35330.1/Pt7G29970.1/Pt7G35410.1/Pt8G51240.1/Pt8G28430.1/Pt8G22460.1/Pt0G01180.1	26	leaf	D26	SL	drought
GO:0051749	indole acetic acid carboxyl methyltransferase activity	MF	GO:0051749	GO:0051749	4/1948	12/50470	0.333333333	8.636208077	5.300792939	0.000853691	0.034974587	Pt4G58740.1/Pt9G01090.1/Pt9G01100.1/Pt0G39940.1	4	leaf	D26	SL	drought
GO:0046034	ATP metabolic process	BP	GO:0046034	GO:0046034	25/1948	323/50470	0.077399381	2.005311473	3.631757993	0.000859167	0.034974587	Pt1G55630.1/Pt1G22510.1/PtQG15400.1/Pt2G08180.1/Pt2G54980.1/Pt2G55680.1/Pt2G55540.1/Pt2G55650.1/Pt2G23090.1/Pt3G03470.1/Pt4G57140.1/Pt4G57020.1/Pt4G56950.1/Pt4G57130.1/Pt4G57010.1/Pt4G56940.1/Pt4G36540.1/Pt4G56990.1/Pt4G57160.1/Pt6G13820.1/Pt6G04620.1/Pt6G13960.1/Pt6G04460.1/Pt6G05020.1/Pt7G24990.1	25	leaf	D26	SL	drought
GO:0008378	galactosyltransferase activity	MF	GO:0008378	GO:0008378	21/1948	254/50470	0.082677165	2.14205161	3.656107949	0.000944747	0.038098903	PtJG14020.1/PtJG27040.1/PtQG32790.1/PtQG32800.1/Pt5G63390.1/Pt5G16820.1/Pt7G49600.1/Pt9G45320.1/Pt9G56160.1/Pt9G45630.1/Pt9G56110.1/Pt9G55660.1/Pt9G45620.1/Pt9G45640.1/Pt9G55670.1/Pt9G45670.1/Pt9G56150.1/Pt9G56180.1/Pt9G45300.1/Pt9G56100.1/Pt9G55680.1	21	leaf	D26	SL	drought
GO:0010030	positive regulation of seed germination	BP	GO:0010030	GO:0010030	24/1948	308/50470	0.077922078	2.018853836	3.593662606	0.000982584	0.038897694	Pt2G70610.1/Pt2G70470.1/Pt2G70530.1/Pt2G70570.1/Pt2G69690.1/Pt2G70450.1/Pt2G70560.1/Pt2G70550.1/Pt3G10140.1/Pt3G10150.1/Pt4G51470.1/Pt6G56430.1/Pt9G09720.1/Pt9G03980.1/Pt9G09810.1/Pt9G09820.1/Pt9G35660.1/Pt9G09760.1/Pt9G09740.1/Pt9G09770.1/Pt9G39170.1/Pt9G09830.1/Pt0G11790.1/Pt0G11800.1	24	leaf	D26	SL	drought
GO:0015294	solute:monoatomic cation symporter activity	MF	GO:0015294	GO:0015294	24/1948	308/50470	0.077922078	2.018853836	3.593662606	0.000982584	0.038897694	Pt1G42600.1/Pt1G69190.1/PtXG43840.1/PtXG30580.1/PtXG43810.1/PtXG43630.1/PtXG43690.1/PtXG43920.1/PtXG42410.1/PtXG43680.1/PtXG34970.1/PtJG00790.1/PtJG11090.1/PtJG11050.1/PtJG11080.1/Pt2G16870.1/Pt3G07500.1/Pt6G53020.1/Pt8G03290.1/Pt8G31380.1/Pt8G31390.1/Pt8G31480.1/Pt9G38740.1/Pt9G39170.1	24	leaf	D26	SL	drought
GO:0006754	ATP biosynthetic process	BP	GO:0006754	GO:0006754	20/1948	238/50470	0.084033613	2.177195313	3.647407168	0.001011286	0.039481502	Pt1G55630.1/Pt1G22510.1/Pt2G54980.1/Pt2G55680.1/Pt2G55540.1/Pt2G55650.1/Pt4G57140.1/Pt4G57020.1/Pt4G56950.1/Pt4G57130.1/Pt4G57010.1/Pt4G56940.1/Pt4G36540.1/Pt4G56990.1/Pt4G57160.1/Pt6G13820.1/Pt6G04620.1/Pt6G13960.1/Pt6G04460.1/Pt6G05020.1	20	leaf	D26	SL	drought
GO:0060416	response to growth hormone	BP	GO:0060416	GO:0060416	5/1948	21/50470	0.238095238	6.168720055	4.746831946	0.00103331	0.039481502	Pt1G39400.1/Pt1G39520.1/Pt1G39620.1/Pt1G39350.1/Pt3G35870.1	5	leaf	D26	SL	drought
GO:0010951	negative regulation of endopeptidase activity	BP	GO:0010951	GO:0010951	8/1948	54/50470	0.148148148	3.838314701	4.181294074	0.001038507	0.039481502	Pt6G33350.1/Pt6G33360.1/Pt6G33380.1/Pt6G33390.1/Pt6G15850.1/Pt7G62210.1/Pt8G52900.1/Pt9G19750.1	8	leaf	D26	SL	drought
GO:0015145	monosaccharide transmembrane transporter activity	MF	GO:0015145	GO:0015145	21/1948	256/50470	0.08203125	2.125316831	3.616761471	0.00104308	0.039481502	Pt1G42600.1/Pt1G69190.1/PtXG43840.1/PtXG43810.1/PtXG43630.1/PtXG43690.1/PtXG43920.1/PtXG42410.1/PtXG43680.1/PtXG34970.1/PtJG11090.1/PtJG11050.1/PtJG11080.1/Pt2G16870.1/Pt3G07500.1/Pt6G53020.1/Pt8G03290.1/Pt8G31380.1/Pt8G31390.1/Pt8G31480.1/Pt9G39170.1	21	leaf	D26	SL	drought
GO:0015749	monosaccharide transmembrane transport	BP	GO:0015749	GO:0015749	21/1948	256/50470	0.08203125	2.125316831	3.616761471	0.00104308	0.039481502	Pt1G42600.1/Pt1G69190.1/PtXG43840.1/PtXG43810.1/PtXG43630.1/PtXG43690.1/PtXG43920.1/PtXG42410.1/PtXG43680.1/PtXG34970.1/PtJG11090.1/PtJG11050.1/PtJG11080.1/Pt2G16870.1/Pt3G07500.1/Pt6G53020.1/Pt8G03290.1/Pt8G31380.1/Pt8G31390.1/Pt8G31480.1/Pt9G39170.1	21	leaf	D26	SL	drought
GO:0015293	symporter activity	MF	GO:0015293	GO:0015293	24/1948	310/50470	0.077419355	2.005828973	3.559292697	0.001073532	0.040011689	Pt1G42600.1/Pt1G69190.1/PtXG43840.1/PtXG30580.1/PtXG43810.1/PtXG43630.1/PtXG43690.1/PtXG43920.1/PtXG42410.1/PtXG43680.1/PtXG34970.1/PtJG00790.1/PtJG11090.1/PtJG11050.1/PtJG11080.1/Pt2G16870.1/Pt3G07500.1/Pt6G53020.1/Pt8G03290.1/Pt8G31380.1/Pt8G31390.1/Pt8G31480.1/Pt9G38740.1/Pt9G39170.1	24	leaf	D26	SL	drought
GO:0009850	auxin metabolic process	BP	GO:0009850	GO:0009850	19/1948	222/50470	0.085585586	2.217404776	3.642416274	0.001075633	0.040011689	PtXG33410.1/PtXG06160.1/PtQG27770.1/Pt2G70610.1/Pt2G70470.1/Pt2G70530.1/Pt2G70570.1/Pt2G69690.1/Pt2G70450.1/Pt2G38280.1/Pt2G70560.1/Pt2G70550.1/Pt3G10140.1/Pt3G13890.1/Pt3G10150.1/Pt6G07050.1/Pt8G59920.1/Pt0G02090.1/Pt0G27010.1	19	leaf	D26	SL	drought
GO:0046885	regulation of hormone biosynthetic process	BP	GO:0046885	GO:0046885	11/1948	95/50470	0.115789474	2.999945963	3.909399149	0.001099492	0.040549632	PtXG33410.1/PtXG41460.1/PtJG00430.1/Pt3G25170.1/Pt3G25220.1/Pt4G41140.1/Pt6G62300.1/Pt6G62370.1/Pt8G08750.1/Pt8G05280.1/Pt0G25240.1	11	leaf	D26	SL	drought
GO:0010466	negative regulation of peptidase activity	BP	GO:0010466	GO:0010466	8/1948	55/50470	0.145454545	3.768527161	4.11611715	0.001174674	0.042955237	Pt6G33350.1/Pt6G33360.1/Pt6G33380.1/Pt6G33390.1/Pt6G15850.1/Pt7G62210.1/Pt8G52900.1/Pt9G19750.1	8	leaf	D26	SL	drought
GO:0007586	digestion	BP	GO:0007586	GO:0007586	4/1948	13/50470	0.307692308	7.971884378	5.03730931	0.001195517	0.043350042	PtXG20570.1/PtXG20530.1/PtXG20490.1/PtXG20550.1	4	leaf	D26	SL	drought
GO:0004185	serine-type carboxypeptidase activity	MF	GO:0004185	GO:0004185	13/1948	126/50470	0.103174603	2.673112024	3.767679158	0.001208643	0.043460804	PtXG52710.1/Pt3G36670.1/Pt3G05270.1/Pt5G21520.1/Pt7G12430.1/Pt9G27680.1/Pt9G27710.1/Pt9G25490.1/Pt9G27790.1/Pt9G27670.1/Pt9G25510.1/Pt9G27700.1/Pt0G34130.1	13	leaf	D26	SL	drought
GO:0005366	myo-inositol:proton symporter activity	MF	GO:0005366	GO:0005366	6/1948	32/50470	0.1875	4.857867043	4.374020317	0.001253469	0.044700142	Pt1G69190.1/PtJG11090.1/PtJG11050.1/PtJG11080.1/Pt3G07500.1/Pt9G38740.1	6	leaf	D26	SL	drought
GO:2000068	regulation of defense response to insect	BP	GO:2000068	GO:2000068	9/1948	69/50470	0.130434783	3.379385769	3.962847025	0.001312607	0.046425418	Pt3G14720.1/Pt3G15310.1/Pt3G14710.1/Pt3G14730.1/Pt3G14620.1/Pt3G14670.1/Pt3G14690.1/Pt7G26430.1/Pt9G40770.1	9	leaf	D26	SL	drought
GO:0019320	hexose catabolic process	BP	GO:0019320	GO:0019320	10/1948	83/50470	0.120481928	3.121520992	3.875829001	0.001344519	0.047167478	Pt2G54980.1/Pt4G36540.1/Pt5G01740.1/Pt5G02160.1/Pt5G01690.1/Pt6G13820.1/Pt6G13960.1/Pt8G13270.1/Pt9G31190.1/Pt9G13210.1	10	leaf	D26	SL	drought
GO:0042537	benzene-containing compound metabolic process	BP	GO:0042537	GO:0042537	18/1948	210/50470	0.085714286	2.22073922	3.551884069	0.001410763	0.049092293	Pt2G70610.1/Pt2G70470.1/Pt2G70530.1/Pt2G70570.1/Pt2G69690.1/Pt2G70450.1/Pt2G70560.1/Pt2G70550.1/Pt3G10140.1/Pt3G10150.1/Pt7G61050.1/Pt8G60070.1/Pt9G19330.1/Pt9G02110.1/Pt9G51860.1/Pt9G01560.1/Pt9G19350.1/Pt0G06240.1	18	leaf	D26	SL	drought
GO:0009404	toxin metabolic process	BP	GO:0009404	GO:0009404	12/1948	113/50470	0.10619469	2.751358325	3.734408197	0.001431687	0.049421847	Pt1G39400.1/Pt1G39520.1/Pt1G39620.1/Pt1G39350.1/PtXG06030.1/PtJG18850.1/PtJG18780.1/Pt3G35870.1/Pt8G61740.1/Pt8G61750.1/Pt9G51860.1/Pt0G21760.1	12	leaf	D26	SL	drought
GO:0006572	tyrosine catabolic process	BP	GO:0006572	GO:0006572	5/257	33/50470	0.151515152	29.7547459	11.8212311	6.96E-07	0.001068328	PtQG27770.1/Pt3G04110.1/Pt6G55970.1/Pt9G25600.1/Pt0G27010.1	5	leaf	R1up	SL	rehydration
GO:0009074	aromatic amino acid family catabolic process	BP	GO:0009074	GO:0009074	5/257	46/50470	0.108695652	21.34579597	9.87656169	3.81E-06	0.002922882	PtQG27770.1/Pt3G04110.1/Pt6G55970.1/Pt9G25600.1/Pt0G27010.1	5	leaf	R1up	SL	rehydration
GO:0010430	fatty acid omega-oxidation	BP	GO:0010430	GO:0010430	5/257	53/50470	0.094339623	18.5265399	9.133062877	7.74E-06	0.003906977	Pt1G25010.1/Pt1G58530.1/Pt9G23570.1/Pt9G41080.1/Pt9G31920.1	5	leaf	R1up	SL	rehydration
GO:0046593	mandelonitrile lyase activity	MF	GO:0046593	GO:0046593	5/257	56/50470	0.089285714	17.53404669	8.856628366	1.02E-05	0.003906977	Pt1G25010.1/Pt1G58530.1/Pt9G23570.1/Pt9G41080.1/Pt9G31920.1	5	leaf	R1up	SL	rehydration
GO:0004838	L-tyrosine-2-oxoglutarate transaminase activity	MF	GO:0004838	GO:0004838	3/257	14/50470	0.214285714	42.08171206	10.99833566	4.56E-05	0.007420551	PtQG27770.1/Pt9G25600.1/Pt0G27010.1	3	leaf	R1up	SL	rehydration
GO:0006570	tyrosine metabolic process	BP	GO:0006570	GO:0006570	5/257	78/50470	0.064102564	12.58854634	7.327676575	5.13E-05	0.007420551	PtQG27770.1/Pt3G04110.1/Pt6G55970.1/Pt9G25600.1/Pt0G27010.1	5	leaf	R1up	SL	rehydration
GO:0010189	vitamin E biosynthetic process	BP	GO:0010189	GO:0010189	4/257	40/50470	0.1	19.6381323	8.436430411	5.20E-05	0.007420551	PtQG27770.1/Pt9G11000.1/Pt9G10970.1/Pt0G27010.1	4	leaf	R1up	SL	rehydration
GO:0042360	vitamin E metabolic process	BP	GO:0042360	GO:0042360	4/257	40/50470	0.1	19.6381323	8.436430411	5.20E-05	0.007420551	PtQG27770.1/Pt9G11000.1/Pt9G10970.1/Pt0G27010.1	4	leaf	R1up	SL	rehydration
GO:0090693	plant organ senescence	BP	GO:0090693	GO:0090693	11/257	494/50470	0.022267206	4.372863467	5.389547653	5.34E-05	0.007420551	Pt1G51310.1/PtXG30350.1/PtJG18860.1/Pt2G42150.1/Pt2G33200.1/Pt3G04040.1/Pt3G67820.1/Pt3G09790.1/Pt9G19330.1/Pt9G02110.1/Pt9G19360.1	11	leaf	R1up	SL	rehydration
GO:1901606	alpha-amino acid catabolic process	BP	GO:1901606	GO:1901606	6/257	129/50470	0.046511628	9.134015021	6.617740495	5.54E-05	0.007420551	PtQG27770.1/Pt3G04110.1/Pt6G55970.1/Pt9G25600.1/Pt0G27010.1/Pt0G06580.1	6	leaf	R1up	SL	rehydration
GO:0016832	aldehyde-lyase activity	MF	GO:0016832	GO:0016832	5/257	80/50470	0.0625	12.27383268	7.219634745	5.80E-05	0.007420551	Pt1G25010.1/Pt1G58530.1/Pt9G23570.1/Pt9G41080.1/Pt9G31920.1	5	leaf	R1up	SL	rehydration
GO:0007267	cell-cell signaling	BP	GO:0007267	GO:0007267	6/257	140/50470	0.042857143	8.416342412	6.286532317	8.73E-05	0.010311995	Pt1G25010.1/Pt1G33660.1/Pt1G58530.1/Pt9G23570.1/Pt9G41080.1/Pt9G31920.1	6	leaf	R1up	SL	rehydration
GO:0042362	fat-soluble vitamin biosynthetic process	BP	GO:0042362	GO:0042362	4/257	48/50470	0.083333333	16.36511025	7.619335413	0.000107158	0.011756766	PtQG27770.1/Pt9G11000.1/Pt9G10970.1/Pt0G27010.1	4	leaf	R1up	SL	rehydration
GO:0006775	fat-soluble vitamin metabolic process	BP	GO:0006775	GO:0006775	4/257	51/50470	0.078431373	15.4024567	7.361992647	0.000135986	0.013924941	PtQG27770.1/Pt9G11000.1/Pt9G10970.1/Pt0G27010.1	4	leaf	R1up	SL	rehydration
GO:0009063	amino acid catabolic process	BP	GO:0009063	GO:0009063	6/257	156/50470	0.038461538	7.553127806	5.864585759	0.000157909	0.015159289	PtQG27770.1/Pt3G04110.1/Pt6G55970.1/Pt9G25600.1/Pt0G27010.1/Pt0G06580.1	6	leaf	R1up	SL	rehydration
GO:0015698	inorganic anion transport	BP	GO:0015698	GO:0015698	9/257	384/50470	0.0234375	4.602687257	5.069963443	0.000174329	0.015751106	PtXG30580.1/PtXG30980.1/PtXG19780.1/PtXG30590.1/Pt3G01340.1/Pt4G20430.1/Pt4G31720.1/Pt8G04970.1/Pt9G05210.1	9	leaf	R1up	SL	rehydration
GO:0009072	aromatic amino acid metabolic process	BP	GO:0009072	GO:0009072	7/257	230/50470	0.030434783	5.976822873	5.412053907	0.000192401	0.016418196	PtQG27770.1/Pt2G70580.1/Pt2G70570.1/Pt3G04110.1/Pt6G55970.1/Pt9G25600.1/Pt0G27010.1	7	leaf	R1up	SL	rehydration
GO:0010150	leaf senescence	BP	GO:0010150	GO:0010150	10/257	485/50470	0.020618557	4.049099442	4.827179367	0.000216081	0.017146869	Pt1G51310.1/PtXG30350.1/PtJG18860.1/Pt2G42150.1/Pt2G33200.1/Pt3G67820.1/Pt3G09790.1/Pt9G19330.1/Pt9G02110.1/Pt9G19360.1	10	leaf	R1up	SL	rehydration
GO:0016054	organic acid catabolic process	BP	GO:0016054	GO:0016054	10/257	490/50470	0.020408163	4.007782101	4.786489511	0.00023443	0.017146869	PtQG27770.1/Pt3G04110.1/Pt6G55970.1/Pt9G19330.1/Pt9G02110.1/Pt9G19360.1/Pt9G25600.1/Pt0G14900.1/Pt0G27010.1/Pt0G06580.1	10	leaf	R1up	SL	rehydration
GO:0046395	carboxylic acid catabolic process	BP	GO:0046395	GO:0046395	10/257	490/50470	0.020408163	4.007782101	4.786489511	0.00023443	0.017146869	PtQG27770.1/Pt3G04110.1/Pt6G55970.1/Pt9G19330.1/Pt9G02110.1/Pt9G19360.1/Pt9G25600.1/Pt0G14900.1/Pt0G27010.1/Pt0G06580.1	10	leaf	R1up	SL	rehydration
GO:0018958	phenol-containing compound metabolic process	BP	GO:0018958	GO:0018958	7/257	280/50470	0.025	4.909533074	4.693168383	0.000625852	0.041796049	Pt2G70580.1/Pt2G70570.1/Pt6G55970.1/Pt8G01180.1/Pt9G19330.1/Pt9G02110.1/Pt9G19360.1	7	leaf	R1up	SL	rehydration
GO:0009740	gibberellic acid mediated signaling pathway	BP	GO:0009740	GO:0009740	6/257	208/50470	0.028846154	5.664845855	4.823029396	0.000730393	0.046745176	PtXG30130.1/Pt2G00680.1/Pt3G04040.1/Pt3G25430.1/Pt3G25180.1/Pt3G41340.1	6	leaf	R1up	SL	rehydration
GO:0019005	SCF ubiquitin ligase complex	CC	GO:0019005	GO:0019005	6/257	211/50470	0.028436019	5.584303022	4.773956415	0.000786773	0.04763332	PtJG52530.1/PtJG33110.1/PtQG32900.1/PtQG18730.1/Pt2G70320.1/Pt3G13440.1	6	leaf	R1up	SL	rehydration
GO:0010476	gibberellin mediated signaling pathway	BP	GO:0010476	GO:0010476	6/257	212/50470	0.028301887	5.55796197	4.757807358	0.000806293	0.04763332	PtXG30130.1/Pt2G00680.1/Pt3G04040.1/Pt3G25430.1/Pt3G25180.1/Pt3G41340.1	6	leaf	R1up	SL	rehydration
GO:0006949	syncytium formation	BP	GO:0006949	GO:0006949	8/202	86/50470	0.093023256	23.24199862	13.08636245	2.33E-09	2.11E-06	Pt5G48640.1/Pt5G48730.1/Pt5G48610.1/Pt5G10120.1/Pt5G48680.1/Pt5G09920.1/Pt5G48630.1/Pt5G09900.1	8	leaf	R10up	SL	rehydration
GO:0042335	cuticle development	BP	GO:0042335	GO:0042335	9/202	182/50470	0.049450549	12.35529322	9.728459982	5.99E-08	2.71E-05	PtXG01490.1/PtJG15800.1/PtJG36910.1/PtJG17070.1/Pt7G22670.1/Pt7G24260.1/Pt7G22640.1/Pt0G40120.1/Pt0G42250.1	9	leaf	R10up	SL	rehydration
GO:0044036	cell wall macromolecule metabolic process	BP	GO:0044036	GO:0044036	10/202	348/50470	0.028735632	7.179640378	7.33298606	1.65E-06	0.000380958	PtJG23440.1/PtQG41670.1/Pt2G57290.1/Pt2G46740.1/Pt2G48130.1/Pt2G46750.1/Pt3G27890.1/Pt4G40270.1/Pt8G23960.1/Pt9G27090.1	10	leaf	R10up	SL	rehydration
GO:0016998	cell wall macromolecule catabolic process	BP	GO:0016998	GO:0016998	6/202	89/50470	0.06741573	16.84392035	9.483452938	1.68E-06	0.000380958	PtJG23440.1/Pt2G46740.1/Pt2G48130.1/Pt2G46750.1/Pt4G40270.1/Pt9G27090.1	6	leaf	R10up	SL	rehydration
GO:0033946	xyloglucan-specific endo-beta-1,4-glucanase activity	MF	GO:0033946	GO:0033946	3/202	19/50470	0.157894737	39.4502345	10.626326	5.84E-05	0.0088156	Pt2G46740.1/Pt2G48130.1/Pt2G46750.1	3	leaf	R10up	SL	rehydration
GO:0052736	beta-glucanase activity	MF	GO:0052736	GO:0052736	3/202	19/50470	0.157894737	39.4502345	10.626326	5.84E-05	0.0088156	Pt2G46740.1/Pt2G48130.1/Pt2G46750.1	3	leaf	R10up	SL	rehydration
GO:0006723	cuticle hydrocarbon biosynthetic process	BP	GO:0006723	GO:0006723	3/202	21/50470	0.142857143	35.69306931	10.08018079	7.97E-05	0.010140237	PtXG01490.1/Pt7G22670.1/Pt7G22640.1	3	leaf	R10up	SL	rehydration
GO:0005372	water transmembrane transporter activity	MF	GO:0005372	GO:0005372	5/202	114/50470	0.043859649	10.95839847	6.747743174	0.000100731	0.010140237	PtJG31010.1/PtJG31000.1/PtJG08830.1/PtJG08670.1/PtJG31060.1	5	leaf	R10up	SL	rehydration
GO:0015250	water channel activity	MF	GO:0015250	GO:0015250	5/202	114/50470	0.043859649	10.95839847	6.747743174	0.000100731	0.010140237	PtJG31010.1/PtJG31000.1/PtJG08830.1/PtJG08670.1/PtJG31060.1	5	leaf	R10up	SL	rehydration
GO:0043446	alkane metabolic process	BP	GO:0043446	GO:0043446	3/202	26/50470	0.115384615	28.82901752	8.997503432	0.000153445	0.012638265	PtXG01490.1/Pt7G22670.1/Pt7G22640.1	3	leaf	R10up	SL	rehydration
GO:0043447	alkane biosynthetic process	BP	GO:0043447	GO:0043447	3/202	26/50470	0.115384615	28.82901752	8.997503432	0.000153445	0.012638265	PtXG01490.1/Pt7G22670.1/Pt7G22640.1	3	leaf	R10up	SL	rehydration
GO:0009664	plant-type cell wall organization	BP	GO:0009664	GO:0009664	8/202	386/50470	0.020725389	5.178269122	5.223754878	0.000179629	0.013561989	Pt1G03850.1/PtQG28480.1/PtQG41670.1/Pt2G44500.1/Pt6G51950.1/Pt7G40580.1/Pt7G23510.1/Pt8G23960.1	8	leaf	R10up	SL	rehydration
GO:0009834	plant-type secondary cell wall biogenesis	BP	GO:0009834	GO:0009834	5/202	135/50470	0.037037037	9.253758709	6.087316008	0.000222305	0.01549293	PtJG10000.1/PtQG41670.1/Pt3G27890.1/Pt5G42060.1/Pt7G13370.1	5	leaf	R10up	SL	rehydration
GO:0004601	peroxidase activity	MF	GO:0004601	GO:0004601	6/202	223/50470	0.02690583	6.722461484	5.429032887	0.000296597	0.017914489	Pt1G03850.1/Pt2G44500.1/Pt4G40270.1/Pt6G51950.1/Pt7G40580.1/Pt8G63060.1	6	leaf	R10up	SL	rehydration
GO:0016684	oxidoreductase activity, acting on peroxide as acceptor	MF	GO:0016684	GO:0016684	6/202	223/50470	0.02690583	6.722461484	5.429032887	0.000296597	0.017914489	Pt1G03850.1/Pt2G44500.1/Pt4G40270.1/Pt6G51950.1/Pt7G40580.1/Pt8G63060.1	6	leaf	R10up	SL	rehydration
GO:0010200	response to chitin	BP	GO:0010200	GO:0010200	6/202	230/50470	0.026086957	6.51786483	5.316825311	0.000349624	0.019797439	Pt1G48230.1/PtQG09940.1/Pt5G52810.1/Pt8G62470.1/Pt9G49100.1/Pt9G60210.1	6	leaf	R10up	SL	rehydration
GO:0042973	glucan endo-1,3-beta-D-glucosidase activity	MF	GO:0042973	GO:0042973	3/202	42/50470	0.071428571	17.84653465	6.923753283	0.000646332	0.030299109	PtXG54070.1/Pt6G50450.1/Pt6G50440.1	3	leaf	R10up	SL	rehydration
GO:1901568	fatty acid derivative metabolic process	BP	GO:1901568	GO:1901568	6/202	284/50470	0.021126761	5.278552503	4.583602799	0.001050889	0.042458157	PtXG01490.1/PtQG35220.1/Pt3G14340.1/Pt7G22670.1/Pt7G22640.1/Pt8G63060.1	6	leaf	R10up	SL	rehydration
GO:2000652	regulation of secondary cell wall biogenesis	BP	GO:2000652	GO:2000652	3/202	50/50470	0.06	14.99108911	6.274474165	0.001077856	0.042458157	PtXG12340.1/Pt7G13370.1/Pt8G28880.1	3	leaf	R10up	SL	rehydration
GO:1901957	regulation of cutin biosynthetic process	BP	GO:1901957	GO:1901957	3/202	53/50470	0.056603774	14.1425369	6.068353489	0.001276963	0.045970806	PtJG15800.1/PtJG17070.1/Pt7G24260.1	3	leaf	R10up	SL	rehydration
GO:0006833	water transport	BP	GO:0006833	GO:0006833	5/202	200/50470	0.025	6.246287129	4.712537752	0.001319251	0.045970806	PtJG31010.1/PtJG31000.1/PtJG08830.1/PtJG08670.1/PtJG31060.1	5	leaf	R10up	SL	rehydration
GO:0042044	fluid transport	BP	GO:0042044	GO:0042044	5/202	200/50470	0.025	6.246287129	4.712537752	0.001319251	0.045970806	PtJG31010.1/PtJG31000.1/PtJG08830.1/PtJG08670.1/PtJG31060.1	5	leaf	R10up	SL	rehydration
GO:0016210	naringenin-chalcone synthase activity	MF	GO:0016210	GO:0016210	3/202	55/50470	0.054545455	13.62826283	5.940011727	0.001421716	0.047706476	Pt9G57460.1/Pt9G57440.1/Pt9G57480.1	3	leaf	R10up	SL	rehydration
GO:0016722	oxidoreductase activity, acting on metal ions	MF	GO:0016722	GO:0016722	12/376	183/50470	0.06557377	8.801883502	9.160318177	1.60E-08	2.95E-05	PtXG08580.1/PtJG34370.1/Pt2G22000.1/Pt2G22130.1/Pt4G29730.1/Pt5G10810.1/Pt5G10720.1/Pt7G04780.1/Pt7G04720.1/Pt8G32000.1/Pt8G31970.1/Pt9G46790.1	12	leaf	R1down	SL	rehydration
GO:0043692	monoterpene metabolic process	BP	GO:0043692	GO:0043692	6/376	56/50470	0.107142857	14.38164894	8.680434885	3.90E-06	0.002395955	Pt4G51220.1/Pt4G60650.1/Pt4G60640.1/Pt7G07420.1/Pt7G54980.1/Pt0G06360.1	6	leaf	R1down	SL	rehydration
GO:0043693	monoterpene biosynthetic process	BP	GO:0043693	GO:0043693	6/376	56/50470	0.107142857	14.38164894	8.680434885	3.90E-06	0.002395955	Pt4G51220.1/Pt4G60650.1/Pt4G60640.1/Pt7G07420.1/Pt7G54980.1/Pt0G06360.1	6	leaf	R1down	SL	rehydration
GO:0008266	poly(U) RNA binding	MF	GO:0008266	GO:0008266	6/376	71/50470	0.084507042	11.3432724	7.555959016	1.56E-05	0.00660291	PtQG24640.1/Pt5G03610.1/Pt6G07160.1/Pt7G30300.1/Pt0G05920.1/Pt0G38710.1	6	leaf	R1down	SL	rehydration
GO:0009404	toxin metabolic process	BP	GO:0009404	GO:0009404	7/376	113/50470	0.061946903	8.315053662	6.744352019	2.36E-05	0.00660291	PtXG15000.1/PtJG44490.1/PtQG33190.1/Pt9G51820.1/Pt9G51850.1/Pt9G51490.1/Pt9G51550.1	7	leaf	R1down	SL	rehydration
GO:0004014	adenosylmethionine decarboxylase activity	MF	GO:0004014	GO:0004014	4/376	24/50470	0.166666667	22.3714539	9.072766584	2.86E-05	0.00660291	Pt5G20640.1/Pt5G20560.1/Pt5G20550.1/Pt5G20650.1	4	leaf	R1down	SL	rehydration
GO:0006597	spermine biosynthetic process	BP	GO:0006597	GO:0006597	4/376	24/50470	0.166666667	22.3714539	9.072766584	2.86E-05	0.00660291	Pt5G20640.1/Pt5G20560.1/Pt5G20550.1/Pt5G20650.1	4	leaf	R1down	SL	rehydration
GO:0008215	spermine metabolic process	BP	GO:0008215	GO:0008215	4/376	24/50470	0.166666667	22.3714539	9.072766584	2.86E-05	0.00660291	Pt5G20640.1/Pt5G20560.1/Pt5G20550.1/Pt5G20650.1	4	leaf	R1down	SL	rehydration
GO:0008187	poly-pyrimidine tract binding	MF	GO:0008187	GO:0008187	6/376	97/50470	0.06185567	8.302807633	6.237208131	9.18E-05	0.018114628	PtQG24640.1/Pt5G03610.1/Pt6G07160.1/Pt7G30300.1/Pt0G05920.1/Pt0G38710.1	6	leaf	R1down	SL	rehydration
GO:0009407	toxin catabolic process	BP	GO:0009407	GO:0009407	5/376	63/50470	0.079365079	10.65307329	6.642076438	0.000110174	0.018114628	PtXG15000.1/Pt9G51820.1/Pt9G51850.1/Pt9G51490.1/Pt9G51550.1	5	leaf	R1down	SL	rehydration
GO:0060688	regulation of morphogenesis of a branching structure	BP	GO:0060688	GO:0060688	4/376	34/50470	0.117647059	15.79161452	7.474775222	0.000117819	0.018114628	Pt7G50640.1/Pt7G52930.1/Pt7G52960.1/Pt0G00460.1	4	leaf	R1down	SL	rehydration
GO:2000032	regulation of secondary shoot formation	BP	GO:2000032	GO:2000032	4/376	34/50470	0.117647059	15.79161452	7.474775222	0.000117819	0.018114628	Pt7G50640.1/Pt7G52930.1/Pt7G52960.1/Pt0G00460.1	4	leaf	R1down	SL	rehydration
GO:0042807	central vacuole	CC	GO:0042807	GO:0042807	3/376	14/50470	0.214285714	28.76329787	9.001027283	0.000140479	0.019937174	Pt3G31250.1/Pt3G31260.1/Pt6G26130.1	3	leaf	R1down	SL	rehydration
GO:0030496	midbody	CC	GO:0030496	GO:0030496	5/376	73/50470	0.068493151	9.193748178	6.06953076	0.000221546	0.029196576	PtXG16210.1/PtXG22620.1/Pt5G47050.1/Pt6G46060.1/Pt8G02260.1	5	leaf	R1down	SL	rehydration
GO:0046688	response to copper ion	BP	GO:0046688	GO:0046688	7/376	164/50470	0.042682927	5.729274779	5.255572063	0.000246288	0.030002273	Pt2G22000.1/Pt2G22130.1/Pt3G06090.1/Pt4G52760.1/Pt5G10810.1/Pt5G10720.1/Pt0G01990.1	7	leaf	R1down	SL	rehydration
GO:0006563	L-serine metabolic process	BP	GO:0006563	GO:0006563	4/376	42/50470	0.095238095	12.78368794	6.618863467	0.00027132	0.030002273	PtQG24640.1/Pt5G03610.1/Pt6G07160.1/Pt0G38710.1	4	leaf	R1down	SL	rehydration
GO:0043295	glutathione binding	MF	GO:0043295	GO:0043295	4/376	43/50470	0.093023256	12.48639287	6.528294608	0.000297399	0.030002273	PtXG15000.1/Pt9G51820.1/Pt9G51490.1/Pt9G51550.1	4	leaf	R1down	SL	rehydration
GO:1900750	oligopeptide binding	MF	GO:1900750	GO:1900750	4/376	43/50470	0.093023256	12.48639287	6.528294608	0.000297399	0.030002273	PtXG15000.1/Pt9G51820.1/Pt9G51490.1/Pt9G51550.1	4	leaf	R1down	SL	rehydration
GO:0044036	cell wall macromolecule metabolic process	BP	GO:0044036	GO:0044036	10/376	348/50470	0.028735632	3.857147224	4.633631173	0.000319867	0.030002273	PtXG30850.1/PtJG50180.1/PtJG23440.1/PtJG23060.1/Pt2G20300.1/Pt2G46740.1/Pt2G48130.1/Pt3G46390.1/Pt4G23640.1/Pt4G24140.1	10	leaf	R1down	SL	rehydration
GO:0006544	glycine metabolic process	BP	GO:0006544	GO:0006544	4/376	44/50470	0.090909091	12.20261122	6.440680552	0.000325228	0.030002273	PtQG24640.1/Pt5G03610.1/Pt6G07160.1/Pt0G38710.1	4	leaf	R1down	SL	rehydration
GO:1900618	regulation of shoot system morphogenesis	BP	GO:1900618	GO:1900618	4/376	45/50470	0.088888889	11.93144208	6.355857886	0.000354872	0.031178077	Pt7G50640.1/Pt7G52930.1/Pt7G52960.1/Pt0G00460.1	4	leaf	R1down	SL	rehydration
GO:0004161	dimethylallyltranstransferase activity	MF	GO:0004161	GO:0004161	3/376	20/50470	0.15	20.13430851	7.414990537	0.000425598	0.033197438	Pt4G60650.1/Pt4G60640.1/Pt7G07420.1	3	leaf	R1down	SL	rehydration
GO:0009652	thigmotropism	BP	GO:0009652	GO:0009652	3/376	20/50470	0.15	20.13430851	7.414990537	0.000425598	0.033197438	PtXG22620.1/Pt5G47050.1/Pt6G46060.1	3	leaf	R1down	SL	rehydration
GO:0016765	transferase activity, transferring alkyl or aryl (other than methyl) groups	MF	GO:0016765	GO:0016765	11/376	431/50470	0.025522042	3.425791085	4.381785725	0.000444417	0.033197438	PtXG01470.1/PtXG15000.1/Pt4G60650.1/Pt4G60640.1/Pt7G07420.1/Pt8G11660.1/Pt9G51820.1/Pt9G51850.1/Pt9G04840.1/Pt9G51490.1/Pt9G51550.1	11	leaf	R1down	SL	rehydration
GO:0009625	response to insect	BP	GO:0009625	GO:0009625	5/376	85/50470	0.058823529	7.895807259	5.512611189	0.00044983	0.033197438	Pt3G00380.1/Pt4G51220.1/Pt7G54980.1/Pt8G29870.1/Pt0G06360.1	5	leaf	R1down	SL	rehydration
GO:0009832	plant-type cell wall biogenesis	BP	GO:0009832	GO:0009832	11/376	452/50470	0.024336283	3.266628224	4.19372323	0.000657725	0.043838271	PtXG31010.1/PtJG50180.1/PtJG05270.1/PtJG02890.1/PtQG22160.1/Pt2G00320.1/Pt2G20300.1/Pt7G04780.1/Pt9G28920.1/Pt9G13510.1/Pt0G13770.1	11	leaf	R1down	SL	rehydration
GO:0016647	oxidoreductase activity, acting on the CH-NH group of donors, oxygen as acceptor	MF	GO:0016647	GO:0016647	4/376	53/50470	0.075471698	10.13046969	5.761770697	0.000665546	0.043838271	PtQG11830.1/PtQG11840.1/PtQG11820.1/Pt8G28030.1	4	leaf	R1down	SL	rehydration
GO:0009853	photorespiration	BP	GO:0009853	GO:0009853	5/376	94/50470	0.053191489	7.139825713	5.162042151	0.000712817	0.043838271	PtQG24640.1/Pt5G03610.1/Pt6G07160.1/Pt9G17310.1/Pt0G38710.1	5	leaf	R1down	SL	rehydration
GO:0010410	hemicellulose metabolic process	BP	GO:0010410	GO:0010410	5/376	94/50470	0.053191489	7.139825713	5.162042151	0.000712817	0.043838271	PtXG30850.1/PtJG23060.1/Pt2G20300.1/Pt4G23640.1/Pt4G24140.1	5	leaf	R1down	SL	rehydration
GO:0045737	positive regulation of cyclin-dependent protein serine/threonine kinase activity	BP	GO:0045737	GO:0045737	5/376	94/50470	0.053191489	7.139825713	5.162042151	0.000712817	0.043838271	PtXG22620.1/Pt4G39040.1/Pt5G47050.1/Pt6G46060.1/Pt8G37410.1	5	leaf	R1down	SL	rehydration
GO:0004372	glycine hydroxymethyltransferase activity	MF	GO:0004372	GO:0004372	4/376	55/50470	0.072727273	9.762088975	5.632776695	0.000766157	0.045598712	PtQG24640.1/Pt5G03610.1/Pt6G07160.1/Pt0G38710.1	4	leaf	R1down	SL	rehydration
GO:0004659	prenyltransferase activity	MF	GO:0004659	GO:0004659	5/376	98/50470	0.051020408	6.848404255	5.020757452	0.000860807	0.049035455	PtXG01470.1/Pt4G60650.1/Pt4G60640.1/Pt7G07420.1/Pt8G11660.1	5	leaf	R1down	SL	rehydration
GO:0016157	sucrose synthase activity	MF	GO:0016157	GO:0016157	4/376	57/50470	0.070175439	9.419559537	5.510220086	0.000877057	0.049035455	Pt1G54180.1/PtJG03620.1/Pt4G08600.1/Pt4G08590.1	4	leaf	R1down	SL	rehydration
GO:0090351	seedling development	BP	GO:0090351	GO:0090351	5/48	456/50470	0.010964912	11.52914839	6.968716666	7.32E-05	0.032373368	Pt1G70150.1/Pt1G32870.1/PtXG43990.1/PtXG22300.1/Pt4G25370.1	5	leaf	R10dowm	SL	rehydration
GO:0046870	cadmium ion binding	MF	GO:0046870	GO:0046870	3/72	19/50470	0.157894737	110.6798246	18.07343099	2.65E-06	0.000557226	Pt7G35400.1/Pt7G35330.1/Pt7G35410.1	3	root	D10	SL	drought
GO:0051119	sugar transmembrane transporter activity	MF	GO:0051119	GO:0051119	6/72	384/50470	0.015625	10.95269097	7.399798675	1.91E-05	0.002576272	Pt3G07500.1/Pt3G69560.1/Pt4G10200.1/Pt6G19230.1/Pt9G48610.1/Pt0G13580.1	6	root	D10	SL	drought
GO:0015144	carbohydrate transmembrane transporter activity	MF	GO:0015144	GO:0015144	6/72	418/50470	0.014354067	10.06180223	7.031758546	3.07E-05	0.002576272	Pt3G07500.1/Pt3G69560.1/Pt4G10200.1/Pt6G19230.1/Pt9G48610.1/Pt0G13580.1	6	root	D10	SL	drought
GO:0034219	carbohydrate transmembrane transport	BP	GO:0034219	GO:0034219	6/72	418/50470	0.014354067	10.06180223	7.031758546	3.07E-05	0.002576272	Pt3G07500.1/Pt3G69560.1/Pt4G10200.1/Pt6G19230.1/Pt9G48610.1/Pt0G13580.1	6	root	D10	SL	drought
GO:0008643	carbohydrate transport	BP	GO:0008643	GO:0008643	6/72	450/50470	0.013333333	9.346296296	6.722025543	4.62E-05	0.003233012	Pt3G07500.1/Pt3G69560.1/Pt4G10200.1/Pt6G19230.1/Pt9G48610.1/Pt0G13580.1	6	root	D10	SL	drought
GO:0010563	negative regulation of phosphorus metabolic process	BP	GO:0010563	GO:0010563	4/72	166/50470	0.024096386	16.89089692	7.751274936	9.75E-05	0.005120652	PtXG37310.1/Pt5G49170.1/Pt5G04180.1/Pt9G46540.1	4	root	D10	SL	drought
GO:0045936	negative regulation of phosphate metabolic process	BP	GO:0045936	GO:0045936	4/72	166/50470	0.024096386	16.89089692	7.751274936	9.75E-05	0.005120652	PtXG37310.1/Pt5G49170.1/Pt5G04180.1/Pt9G46540.1	4	root	D10	SL	drought
GO:0009738	abscisic acid-activated signaling pathway	BP	GO:0009738	GO:0009738	5/72	359/50470	0.013927577	9.762844321	6.297928599	0.000167646	0.006185852	PtXG32760.1/Pt5G04180.1/Pt8G12730.1/Pt9G12380.1/Pt9G28590.1	5	root	D10	SL	drought
GO:1902456	regulation of stomatal opening	BP	GO:1902456	GO:1902456	3/72	75/50470	0.04	28.03888889	8.857225363	0.000174606	0.006185852	PtXG37310.1/Pt5G49170.1/Pt9G46540.1	3	root	D10	SL	drought
GO:0004722	protein serine/threonine phosphatase activity	MF	GO:0004722	GO:0004722	4/72	195/50470	0.020512821	14.37891738	7.075126101	0.000181019	0.006185852	PtXG37310.1/Pt5G49170.1/Pt9G12380.1/Pt9G46540.1	4	root	D10	SL	drought
GO:0009787	regulation of abscisic acid-activated signaling pathway	BP	GO:0009787	GO:0009787	5/72	379/50470	0.013192612	9.247654647	6.091751354	0.000215379	0.006185852	PtXG37310.1/Pt4G63110.1/Pt5G49170.1/Pt8G12730.1/Pt9G46540.1	5	root	D10	SL	drought
GO:1901419	regulation of response to alcohol	BP	GO:1901419	GO:1901419	5/72	379/50470	0.013192612	9.247654647	6.091751354	0.000215379	0.006185852	PtXG37310.1/Pt4G63110.1/Pt5G49170.1/Pt8G12730.1/Pt9G46540.1	5	root	D10	SL	drought
GO:1905957	regulation of cellular response to alcohol	BP	GO:1905957	GO:1905957	5/72	379/50470	0.013192612	9.247654647	6.091751354	0.000215379	0.006185852	PtXG37310.1/Pt4G63110.1/Pt5G49170.1/Pt8G12730.1/Pt9G46540.1	5	root	D10	SL	drought
GO:0006469	negative regulation of protein kinase activity	BP	GO:0006469	GO:0006469	3/72	83/50470	0.036144578	25.33634538	8.387008875	0.000235652	0.006185852	PtXG37310.1/Pt5G49170.1/Pt9G46540.1	3	root	D10	SL	drought
GO:0033673	negative regulation of kinase activity	BP	GO:0033673	GO:0033673	3/72	83/50470	0.036144578	25.33634538	8.387008875	0.000235652	0.006185852	PtXG37310.1/Pt5G49170.1/Pt9G46540.1	3	root	D10	SL	drought
GO:0010205	photoinhibition	BP	GO:0010205	GO:0010205	3/72	92/50470	0.032608696	22.85778986	7.931432743	0.000319134	0.00728225	PtXG37310.1/Pt5G49170.1/Pt9G46540.1	3	root	D10	SL	drought
GO:0043155	negative regulation of photosynthesis, light reaction	BP	GO:0043155	GO:0043155	3/72	92/50470	0.032608696	22.85778986	7.931432743	0.000319134	0.00728225	PtXG37310.1/Pt5G49170.1/Pt9G46540.1	3	root	D10	SL	drought
GO:1905156	negative regulation of photosynthesis	BP	GO:1905156	GO:1905156	3/72	93/50470	0.032258065	22.61200717	7.884830713	0.000329435	0.00728225	PtXG37310.1/Pt5G49170.1/Pt9G46540.1	3	root	D10	SL	drought
GO:0043086	negative regulation of catalytic activity	BP	GO:0043086	GO:0043086	5/72	421/50470	0.011876485	8.325085775	5.704636904	0.000348747	0.007323685	PtXG37310.1/Pt4G07810.1/Pt5G49170.1/Pt5G04180.1/Pt9G46540.1	5	root	D10	SL	drought
GO:0051348	negative regulation of transferase activity	BP	GO:0051348	GO:0051348	3/72	98/50470	0.030612245	21.45833333	7.662326219	0.000384158	0.007558358	PtXG37310.1/Pt5G49170.1/Pt9G46540.1	3	root	D10	SL	drought
GO:0031400	negative regulation of protein modification process	BP	GO:0031400	GO:0031400	4/72	242/50470	0.016528926	11.58631772	6.23952618	0.000410769	0.007558358	PtXG37310.1/Pt5G49170.1/Pt5G04180.1/Pt9G46540.1	4	root	D10	SL	drought
GO:0046148	pigment biosynthetic process	BP	GO:0046148	GO:0046148	5/72	439/50470	0.011389522	7.983738294	5.554853015	0.000421945	0.007558358	Pt4G42700.1/Pt5G16430.1/Pt6G46140.1/Pt0G36540.1/Pt0G35390.1	5	root	D10	SL	drought
GO:0001933	negative regulation of protein phosphorylation	BP	GO:0001933	GO:0001933	3/72	102/50470	0.029411765	20.61683007	7.495895261	0.000431906	0.007558358	PtXG37310.1/Pt5G49170.1/Pt9G46540.1	3	root	D10	SL	drought
GO:0042326	negative regulation of phosphorylation	BP	GO:0042326	GO:0042326	3/72	114/50470	0.026315789	18.44663743	7.048723842	0.00059752	0.009900686	PtXG37310.1/Pt5G49170.1/Pt9G46540.1	3	root	D10	SL	drought
GO:0006012	galactose metabolic process	BP	GO:0006012	GO:0006012	3/72	115/50470	0.026086957	18.28623188	7.014551393	0.0006129	0.009900686	Pt5G01690.1/Pt9G56100.1/Pt9G55680.1	3	root	D10	SL	drought
GO:0004721	phosphoprotein phosphatase activity	MF	GO:0004721	GO:0004721	4/72	314/50470	0.012738854	8.929582449	5.327526801	0.001084177	0.01686498	PtXG37310.1/Pt5G49170.1/Pt9G12380.1/Pt9G46540.1	4	root	D10	SL	drought
GO:0042548	regulation of photosynthesis, light reaction	BP	GO:0042548	GO:0042548	3/72	143/50470	0.020979021	14.70571096	6.203560369	0.001151225	0.017243584	PtXG37310.1/Pt5G49170.1/Pt9G46540.1	3	root	D10	SL	drought
GO:0008171	O-methyltransferase activity	MF	GO:0008171	GO:0008171	3/72	148/50470	0.02027027	14.2088964	6.082615885	0.001270685	0.017243584	Pt6G46140.1/Pt0G36540.1/Pt0G35390.1	3	root	D10	SL	drought
GO:0006470	protein dephosphorylation	BP	GO:0006470	GO:0006470	4/72	328/50470	0.012195122	8.548441734	5.184004259	0.001272741	0.017243584	PtXG37310.1/Pt5G49170.1/Pt9G12380.1/Pt9G46540.1	4	root	D10	SL	drought
GO:0009813	flavonoid biosynthetic process	BP	GO:0009813	GO:0009813	4/72	334/50470	0.011976048	8.394876913	5.125087555	0.001360166	0.017852181	Pt5G16430.1/Pt6G46140.1/Pt0G36540.1/Pt0G35390.1	4	root	D10	SL	drought
GO:0019318	hexose metabolic process	BP	GO:0019318	GO:0019318	4/72	345/50470	0.011594203	8.127214171	5.020813748	0.001531206	0.019488081	Pt5G01690.1/Pt6G13820.1/Pt9G56100.1/Pt9G55680.1	4	root	D10	SL	drought
GO:0043467	regulation of generation of precursor metabolites and energy	BP	GO:0043467	GO:0043467	3/72	163/50470	0.018404908	12.90132924	5.752372604	0.001674967	0.020690764	PtXG37310.1/Pt5G49170.1/Pt9G46540.1	3	root	D10	SL	drought
GO:0030755	quercetin 3-O-methyltransferase activity	MF	GO:0030755	GO:0030755	2/72	47/50470	0.042553191	29.8286052	7.473605438	0.002081226	0.023003024	Pt0G36540.1/Pt0G35390.1	2	root	D10	SL	drought
GO:0033799	myricetin 3'-O-methyltransferase activity	MF	GO:0033799	GO:0033799	2/72	47/50470	0.042553191	29.8286052	7.473605438	0.002081226	0.023003024	Pt0G36540.1/Pt0G35390.1	2	root	D10	SL	drought
GO:0047763	caffeate O-methyltransferase activity	MF	GO:0047763	GO:0047763	2/72	47/50470	0.042553191	29.8286052	7.473605438	0.002081226	0.023003024	Pt0G36540.1/Pt0G35390.1	2	root	D10	SL	drought
GO:0009812	flavonoid metabolic process	BP	GO:0009812	GO:0009812	4/72	437/50470	0.009153318	6.416221714	4.298142672	0.003586819	0.038627284	Pt5G16430.1/Pt6G46140.1/Pt0G36540.1/Pt0G35390.1	4	root	D10	SL	drought
GO:0009788	negative regulation of abscisic acid-activated signaling pathway	BP	GO:0009788	GO:0009788	3/72	223/50470	0.013452915	9.430119581	4.768733416	0.004055743	0.039010819	PtXG37310.1/Pt5G49170.1/Pt9G46540.1	3	root	D10	SL	drought
GO:1901420	negative regulation of response to alcohol	BP	GO:1901420	GO:1901420	3/72	223/50470	0.013452915	9.430119581	4.768733416	0.004055743	0.039010819	PtXG37310.1/Pt5G49170.1/Pt9G46540.1	3	root	D10	SL	drought
GO:1905958	negative regulation of cellular response to alcohol	BP	GO:1905958	GO:1905958	3/72	223/50470	0.013452915	9.430119581	4.768733416	0.004055743	0.039010819	PtXG37310.1/Pt5G49170.1/Pt9G46540.1	3	root	D10	SL	drought
GO:0005536	D-glucose binding	MF	GO:0005536	GO:0005536	2/72	70/50470	0.028571429	20.02777778	6.021348579	0.004552214	0.039010819	Pt9G56100.1/Pt9G55680.1	2	root	D10	SL	drought
GO:0048029	monosaccharide binding	MF	GO:0048029	GO:0048029	2/72	70/50470	0.028571429	20.02777778	6.021348579	0.004552214	0.039010819	Pt9G56100.1/Pt9G55680.1	2	root	D10	SL	drought
GO:0047216	inositol 3-alpha-galactosyltransferase activity	MF	GO:0047216	GO:0047216	2/72	72/50470	0.027777778	19.47145062	5.928332411	0.004809151	0.039010819	Pt9G56100.1/Pt9G55680.1	2	root	D10	SL	drought
GO:0005996	monosaccharide metabolic process	BP	GO:0005996	GO:0005996	4/72	483/50470	0.008281573	5.805152979	4.010737091	0.005103964	0.039010819	Pt5G01690.1/Pt6G13820.1/Pt9G56100.1/Pt9G55680.1	4	root	D10	SL	drought
GO:0051554	flavonol metabolic process	BP	GO:0051554	GO:0051554	2/72	75/50470	0.026666667	18.69259259	5.795625719	0.005206837	0.039010819	Pt0G36540.1/Pt0G35390.1	2	root	D10	SL	drought
GO:0051555	flavonol biosynthetic process	BP	GO:0051555	GO:0051555	2/72	75/50470	0.026666667	18.69259259	5.795625719	0.005206837	0.039010819	Pt0G36540.1/Pt0G35390.1	2	root	D10	SL	drought
GO:0010109	regulation of photosynthesis	BP	GO:0010109	GO:0010109	3/72	244/50470	0.012295082	8.618510929	4.508921339	0.005207068	0.039010819	PtXG37310.1/Pt5G49170.1/Pt9G46540.1	3	root	D10	SL	drought
GO:0005351	carbohydrate:proton symporter activity	MF	GO:0005351	GO:0005351	3/72	246/50470	0.012195122	8.548441734	4.48581293	0.005325907	0.039010819	Pt3G07500.1/Pt9G48610.1/Pt0G13580.1	3	root	D10	SL	drought
GO:0005402	carbohydrate:monoatomic cation symporter activity	MF	GO:0005402	GO:0005402	3/72	246/50470	0.012195122	8.548441734	4.48581293	0.005325907	0.039010819	Pt3G07500.1/Pt9G48610.1/Pt0G13580.1	3	root	D10	SL	drought
GO:0008645	hexose transmembrane transport	BP	GO:0008645	GO:0008645	3/72	246/50470	0.012195122	8.548441734	4.48581293	0.005325907	0.039010819	Pt3G07500.1/Pt9G48610.1/Pt0G13580.1	3	root	D10	SL	drought
GO:0015149	hexose transmembrane transporter activity	MF	GO:0015149	GO:0015149	3/72	246/50470	0.012195122	8.548441734	4.48581293	0.005325907	0.039010819	Pt3G07500.1/Pt9G48610.1/Pt0G13580.1	3	root	D10	SL	drought
GO:0046323	D-glucose import	BP	GO:0046323	GO:0046323	3/72	246/50470	0.012195122	8.548441734	4.48581293	0.005325907	0.039010819	Pt3G07500.1/Pt9G48610.1/Pt0G13580.1	3	root	D10	SL	drought
GO:1904659	D-glucose transmembrane transport	BP	GO:1904659	GO:1904659	3/72	246/50470	0.012195122	8.548441734	4.48581293	0.005325907	0.039010819	Pt3G07500.1/Pt9G48610.1/Pt0G13580.1	3	root	D10	SL	drought
GO:0002213	defense response to insect	BP	GO:0002213	GO:0002213	2/72	77/50470	0.025974026	18.20707071	5.711354877	0.005480091	0.039010819	PtQG07880.1/Pt4G13870.1	2	root	D10	SL	drought
GO:0051553	flavone biosynthetic process	BP	GO:0051553	GO:0051553	2/72	77/50470	0.025974026	18.20707071	5.711354877	0.005480091	0.039010819	Pt0G36540.1/Pt0G35390.1	2	root	D10	SL	drought
GO:0051552	flavone metabolic process	BP	GO:0051552	GO:0051552	2/72	79/50470	0.025316456	17.74613221	5.630196075	0.005759805	0.040269775	Pt0G36540.1/Pt0G35390.1	2	root	D10	SL	drought
GO:0015145	monosaccharide transmembrane transporter activity	MF	GO:0015145	GO:0015145	3/72	256/50470	0.01171875	8.214518229	4.374081347	0.005944586	0.040269775	Pt3G07500.1/Pt9G48610.1/Pt0G13580.1	3	root	D10	SL	drought
GO:0015749	monosaccharide transmembrane transport	BP	GO:0015749	GO:0015749	3/72	256/50470	0.01171875	8.214518229	4.374081347	0.005944586	0.040269775	Pt3G07500.1/Pt9G48610.1/Pt0G13580.1	3	root	D10	SL	drought
GO:0019320	hexose catabolic process	BP	GO:0019320	GO:0019320	2/72	83/50470	0.024096386	16.89089692	5.476462937	0.006338462	0.042256411	Pt5G01690.1/Pt6G13820.1	2	root	D10	SL	drought
GO:0046365	monosaccharide catabolic process	BP	GO:0046365	GO:0046365	2/72	86/50470	0.023255814	16.30167959	5.368017891	0.006789129	0.044553661	Pt5G01690.1/Pt6G13820.1	2	root	D10	SL	drought
GO:0015295	solute:proton symporter activity	MF	GO:0015295	GO:0015295	3/72	278/50470	0.010791367	7.564448441	4.148349472	0.007452155	0.048152389	Pt3G07500.1/Pt9G48610.1/Pt0G13580.1	3	root	D10	SL	drought
GO:0008843	endochitinase activity	MF	GO:0008843	GO:0008843	9/618	15/50470	0.6	49	20.70141615	2.74E-14	6.88E-11	PtXG20570.1/PtXG20530.1/PtXG20490.1/PtXG20550.1/Pt3G19220.1/Pt3G22420.1/Pt3G19280.1/Pt3G19310.1/Pt3G22390.1	9	root	D26	SL	drought
GO:0016210	naringenin-chalcone synthase activity	MF	GO:0016210	GO:0016210	13/618	55/50470	0.236363636	19.3030303	15.12132166	1.11E-13	1.40E-10	Pt1G71540.1/Pt1G71530.1/Pt9G57460.1/Pt9G56040.1/Pt9G54730.1/Pt9G54740.1/Pt9G56050.1/Pt9G54680.1/Pt9G54720.1/Pt9G55370.1/Pt9G55740.1/Pt9G55770.1/Pt9G57480.1	13	root	D26	SL	drought
GO:0008061	chitin binding	MF	GO:0008061	GO:0008061	12/618	48/50470	0.25	20.41666667	14.9847863	4.77E-13	3.99E-10	Pt1G05120.1/Pt1G05060.1/PtXG26250.1/PtXG20570.1/PtXG20530.1/PtXG20490.1/PtXG20550.1/Pt3G19220.1/Pt3G22420.1/Pt3G19280.1/Pt3G19310.1/Pt3G22390.1	12	root	D26	SL	drought
GO:0004568	chitinase activity	MF	GO:0004568	GO:0004568	9/618	35/50470	0.257142857	21	13.17841863	3.11E-10	1.95E-07	PtXG20570.1/PtXG20530.1/PtXG20490.1/PtXG20550.1/Pt3G19220.1/Pt3G22420.1/Pt3G19280.1/Pt3G19310.1/Pt3G22390.1	9	root	D26	SL	drought
GO:0030247	polysaccharide binding	MF	GO:0030247	GO:0030247	16/618	184/50470	0.086956522	7.101449275	9.231742139	1.34E-09	5.59E-07	Pt1G35940.1/Pt3G58160.1/Pt3G65360.1/Pt3G65610.1/Pt3G28560.1/Pt3G65180.1/Pt3G65670.1/Pt3G65250.1/Pt3G65500.1/Pt3G65200.1/Pt3G65680.1/Pt3G65560.1/Pt3G65510.1/Pt6G50460.1/Pt6G50450.1/Pt6G50440.1	16	root	D26	SL	drought
GO:0034440	lipid oxidation	BP	GO:0034440	GO:0034440	21/618	338/50470	0.062130178	5.073964497	8.367262015	1.82E-09	6.54E-07	PtXG06160.1/PtQG17700.1/Pt2G04110.1/Pt3G14710.1/Pt3G14730.1/Pt3G08700.1/Pt3G14670.1/Pt4G42980.1/Pt5G44500.1/Pt5G14720.1/Pt7G50200.1/Pt9G23590.1/Pt9G23570.1/Pt9G40770.1/Pt9G24870.1/Pt9G34760.1/Pt9G41080.1/Pt9G31920.1/Pt9G41050.1/Pt0G15600.1/Pt0G37950.1	21	root	D26	SL	drought
GO:0016231	beta-N-acetylglucosaminidase activity	MF	GO:0016231	GO:0016231	5/618	7/50470	0.714285714	58.33333333	16.89020706	5.57E-09	1.75E-06	Pt3G19220.1/Pt3G22420.1/Pt3G19280.1/Pt3G19310.1/Pt3G22390.1	5	root	D26	SL	drought
GO:0019395	fatty acid oxidation	BP	GO:0019395	GO:0019395	17/618	242/50470	0.070247934	5.736914601	8.224236479	1.05E-08	2.93E-06	PtXG06160.1/PtQG17700.1/Pt2G04110.1/Pt3G08700.1/Pt4G42980.1/Pt5G44500.1/Pt5G14720.1/Pt7G50200.1/Pt9G23590.1/Pt9G23570.1/Pt9G24870.1/Pt9G34760.1/Pt9G41080.1/Pt9G31920.1/Pt9G41050.1/Pt0G15600.1/Pt0G37950.1	17	root	D26	SL	drought
GO:0004563	beta-N-acetylhexosaminidase activity	MF	GO:0004563	GO:0004563	5/618	11/50470	0.454545455	37.12121212	13.33996323	1.18E-07	2.69E-05	Pt3G19220.1/Pt3G22420.1/Pt3G19280.1/Pt3G19310.1/Pt3G22390.1	5	root	D26	SL	drought
GO:0015929	hexosaminidase activity	MF	GO:0015929	GO:0015929	5/618	11/50470	0.454545455	37.12121212	13.33996323	1.18E-07	2.69E-05	Pt3G19220.1/Pt3G22420.1/Pt3G19280.1/Pt3G19310.1/Pt3G22390.1	5	root	D26	SL	drought
GO:0005366	myo-inositol:proton symporter activity	MF	GO:0005366	GO:0005366	6/618	32/50470	0.1875	15.3125	9.017306971	2.27E-06	0.000413539	PtJG11090.1/PtJG11050.1/PtJG11080.1/Pt3G07500.1/Pt3G07470.1/Pt0G07200.1	6	root	D26	SL	drought
GO:0030246	carbohydrate binding	MF	GO:0030246	GO:0030246	17/618	354/50470	0.048022599	3.921845574	6.142370143	2.30E-06	0.000413539	Pt1G35940.1/PtQG37250.1/Pt3G58160.1/Pt3G65360.1/Pt3G65610.1/Pt3G28560.1/Pt3G65180.1/Pt3G65670.1/Pt3G65250.1/Pt3G65500.1/Pt3G65200.1/Pt3G65680.1/Pt3G65560.1/Pt3G65510.1/Pt6G50460.1/Pt6G50450.1/Pt6G50440.1	17	root	D26	SL	drought
GO:0010430	fatty acid omega-oxidation	BP	GO:0010430	GO:0010430	7/618	53/50470	0.132075472	10.78616352	7.936466681	3.78E-06	0.000512138	Pt9G23590.1/Pt9G23570.1/Pt9G24870.1/Pt9G34760.1/Pt9G41080.1/Pt9G31920.1/Pt9G41050.1	7	root	D26	SL	drought
GO:0006040	amino sugar metabolic process	BP	GO:0006040	GO:0006040	9/618	99/50470	0.090909091	7.424242424	7.123846059	3.80E-06	0.000512138	PtXG20570.1/PtXG20530.1/PtXG20490.1/PtXG20550.1/Pt3G19220.1/Pt3G22420.1/Pt3G19280.1/Pt3G19310.1/Pt3G22390.1	9	root	D26	SL	drought
GO:0035580	specific granule lumen	CC	GO:0035580	GO:0035580	4/618	10/50470	0.4	32.66666667	11.15049177	4.41E-06	0.000512138	PtXG20570.1/PtXG20530.1/PtXG20490.1/PtXG20550.1	4	root	D26	SL	drought
GO:0044245	polysaccharide digestion	BP	GO:0044245	GO:0044245	4/618	10/50470	0.4	32.66666667	11.15049177	4.41E-06	0.000512138	PtXG20570.1/PtXG20530.1/PtXG20490.1/PtXG20550.1	4	root	D26	SL	drought
GO:0070820	tertiary granule	CC	GO:0070820	GO:0070820	4/618	10/50470	0.4	32.66666667	11.15049177	4.41E-06	0.000512138	PtXG20570.1/PtXG20530.1/PtXG20490.1/PtXG20550.1	4	root	D26	SL	drought
GO:1904724	tertiary granule lumen	CC	GO:1904724	GO:1904724	4/618	10/50470	0.4	32.66666667	11.15049177	4.41E-06	0.000512138	PtXG20570.1/PtXG20530.1/PtXG20490.1/PtXG20550.1	4	root	D26	SL	drought
GO:0009813	flavonoid biosynthetic process	BP	GO:0009813	GO:0009813	16/618	334/50470	0.047904192	3.912175649	5.945402382	4.69E-06	0.000512138	Pt1G71540.1/Pt1G71530.1/PtQG03450.1/Pt5G16540.1/Pt5G16430.1/Pt9G57460.1/Pt9G56040.1/Pt9G54730.1/Pt9G54740.1/Pt9G56050.1/Pt9G54680.1/Pt9G54720.1/Pt9G55370.1/Pt9G55740.1/Pt9G55770.1/Pt9G57480.1	16	root	D26	SL	drought
GO:0005365	myo-inositol transmembrane transporter activity	MF	GO:0005365	GO:0005365	6/618	36/50470	0.166666667	13.61111111	8.427682961	4.69E-06	0.000512138	PtJG11090.1/PtJG11050.1/PtJG11080.1/Pt3G07500.1/Pt3G07470.1/Pt0G07200.1	6	root	D26	SL	drought
GO:0015798	myo-inositol transport	BP	GO:0015798	GO:0015798	6/618	36/50470	0.166666667	13.61111111	8.427682961	4.69E-06	0.000512138	PtJG11090.1/PtJG11050.1/PtJG11080.1/Pt3G07500.1/Pt3G07470.1/Pt0G07200.1	6	root	D26	SL	drought
GO:0046593	mandelonitrile lyase activity	MF	GO:0046593	GO:0046593	7/618	56/50470	0.125	10.20833333	7.676526635	5.50E-06	0.000575977	Pt9G23590.1/Pt9G23570.1/Pt9G24870.1/Pt9G34760.1/Pt9G41080.1/Pt9G31920.1/Pt9G41050.1	7	root	D26	SL	drought
GO:0016847	1-aminocyclopropane-1-carboxylate synthase activity	MF	GO:0016847	GO:0016847	3/618	4/50470	0.75	61.25	13.41692214	7.24E-06	0.000673765	Pt7G34440.1/Pt7G34410.1/Pt7G34470.1	3	root	D26	SL	drought
GO:0018871	1-aminocyclopropane-1-carboxylate metabolic process	BP	GO:0018871	GO:0018871	3/618	4/50470	0.75	61.25	13.41692214	7.24E-06	0.000673765	Pt7G34440.1/Pt7G34410.1/Pt7G34470.1	3	root	D26	SL	drought
GO:0042218	1-aminocyclopropane-1-carboxylate biosynthetic process	BP	GO:0042218	GO:0042218	3/618	4/50470	0.75	61.25	13.41692214	7.24E-06	0.000673765	Pt7G34440.1/Pt7G34410.1/Pt7G34470.1	3	root	D26	SL	drought
GO:0009514	glyoxysome	CC	GO:0009514	GO:0009514	8/618	83/50470	0.096385542	7.871485944	6.97582781	8.51E-06	0.000736986	PtXG25590.1/Pt2G04110.1/Pt2G39230.1/Pt4G42980.1/Pt6G31670.1/Pt8G16660.1/Pt9G06860.1/Pt0G37950.1	8	root	D26	SL	drought
GO:0002283	neutrophil activation involved in immune response	BP	GO:0002283	GO:0002283	6/618	43/50470	0.139534884	11.39534884	7.592888521	1.36E-05	0.00080471	PtXG20570.1/PtXG20530.1/PtXG20490.1/PtXG20550.1/PtJG04250.1/Pt8G22460.1	6	root	D26	SL	drought
GO:0002444	myeloid leukocyte mediated immunity	BP	GO:0002444	GO:0002444	6/618	43/50470	0.139534884	11.39534884	7.592888521	1.36E-05	0.00080471	PtXG20570.1/PtXG20530.1/PtXG20490.1/PtXG20550.1/PtJG04250.1/Pt8G22460.1	6	root	D26	SL	drought
GO:0002446	neutrophil mediated immunity	BP	GO:0002446	GO:0002446	6/618	43/50470	0.139534884	11.39534884	7.592888521	1.36E-05	0.00080471	PtXG20570.1/PtXG20530.1/PtXG20490.1/PtXG20550.1/PtJG04250.1/Pt8G22460.1	6	root	D26	SL	drought
GO:0042119	neutrophil activation	BP	GO:0042119	GO:0042119	6/618	43/50470	0.139534884	11.39534884	7.592888521	1.36E-05	0.00080471	PtXG20570.1/PtXG20530.1/PtXG20490.1/PtXG20550.1/PtJG04250.1/Pt8G22460.1	6	root	D26	SL	drought
GO:0043299	leukocyte degranulation	BP	GO:0043299	GO:0043299	6/618	43/50470	0.139534884	11.39534884	7.592888521	1.36E-05	0.00080471	PtXG20570.1/PtXG20530.1/PtXG20490.1/PtXG20550.1/PtJG04250.1/Pt8G22460.1	6	root	D26	SL	drought
GO:0043312	neutrophil degranulation	BP	GO:0043312	GO:0043312	6/618	43/50470	0.139534884	11.39534884	7.592888521	1.36E-05	0.00080471	PtXG20570.1/PtXG20530.1/PtXG20490.1/PtXG20550.1/PtJG04250.1/Pt8G22460.1	6	root	D26	SL	drought
GO:0008643	carbohydrate transport	BP	GO:0008643	GO:0008643	18/618	450/50470	0.04	3.266666667	5.377586011	1.45E-05	0.00080471	PtXG43810.1/PtXG43630.1/PtXG01430.1/PtXG43920.1/PtXG34970.1/PtJG11090.1/PtJG11050.1/PtJG11080.1/Pt3G07500.1/Pt3G69560.1/Pt3G07470.1/Pt4G10210.1/Pt6G19230.1/Pt6G19380.1/Pt6G60570.1/Pt9G38760.1/Pt0G07200.1/Pt0G13580.1	18	root	D26	SL	drought
GO:0007586	digestion	BP	GO:0007586	GO:0007586	4/618	13/50470	0.307692308	25.12820513	9.687267094	1.46E-05	0.00080471	PtXG20570.1/PtXG20530.1/PtXG20490.1/PtXG20550.1	4	root	D26	SL	drought
GO:0002274	myeloid leukocyte activation	BP	GO:0002274	GO:0002274	6/618	45/50470	0.133333333	10.88888889	7.389177427	1.79E-05	0.00080471	PtXG20570.1/PtXG20530.1/PtXG20490.1/PtXG20550.1/PtJG04250.1/Pt8G22460.1	6	root	D26	SL	drought
GO:0002275	myeloid cell activation involved in immune response	BP	GO:0002275	GO:0002275	6/618	45/50470	0.133333333	10.88888889	7.389177427	1.79E-05	0.00080471	PtXG20570.1/PtXG20530.1/PtXG20490.1/PtXG20550.1/PtJG04250.1/Pt8G22460.1	6	root	D26	SL	drought
GO:0036230	granulocyte activation	BP	GO:0036230	GO:0036230	6/618	45/50470	0.133333333	10.88888889	7.389177427	1.79E-05	0.00080471	PtXG20570.1/PtXG20530.1/PtXG20490.1/PtXG20550.1/PtJG04250.1/Pt8G22460.1	6	root	D26	SL	drought
GO:0031341	regulation of cell killing	BP	GO:0031341	GO:0031341	3/618	5/50470	0.6	49	11.95078394	1.79E-05	0.00080471	Pt1G36910.1/PtJG29290.1/Pt2G44440.1	3	root	D26	SL	drought
GO:0031343	positive regulation of cell killing	BP	GO:0031343	GO:0031343	3/618	5/50470	0.6	49	11.95078394	1.79E-05	0.00080471	Pt1G36910.1/PtJG29290.1/Pt2G44440.1	3	root	D26	SL	drought
GO:0042268	regulation of cytolysis	BP	GO:0042268	GO:0042268	3/618	5/50470	0.6	49	11.95078394	1.79E-05	0.00080471	Pt1G36910.1/PtJG29290.1/Pt2G44440.1	3	root	D26	SL	drought
GO:0045919	positive regulation of cytolysis	BP	GO:0045919	GO:0045919	3/618	5/50470	0.6	49	11.95078394	1.79E-05	0.00080471	Pt1G36910.1/PtJG29290.1/Pt2G44440.1	3	root	D26	SL	drought
GO:0051709	regulation of killing of cells of another organism	BP	GO:0051709	GO:0051709	3/618	5/50470	0.6	49	11.95078394	1.79E-05	0.00080471	Pt1G36910.1/PtJG29290.1/Pt2G44440.1	3	root	D26	SL	drought
GO:0051712	positive regulation of killing of cells of another organism	BP	GO:0051712	GO:0051712	3/618	5/50470	0.6	49	11.95078394	1.79E-05	0.00080471	Pt1G36910.1/PtJG29290.1/Pt2G44440.1	3	root	D26	SL	drought
GO:0034774	secretory granule lumen	CC	GO:0034774	GO:0034774	5/618	28/50470	0.178571429	14.58333333	8.00487435	2.11E-05	0.000929212	PtXG20570.1/PtXG20530.1/PtXG20490.1/PtXG20550.1/PtJG04250.1	5	root	D26	SL	drought
GO:0004601	peroxidase activity	MF	GO:0004601	GO:0004601	12/618	223/50470	0.053811659	4.394618834	5.656576612	2.30E-05	0.00098062	Pt2G39230.1/Pt6G51940.1/Pt7G03390.1/Pt7G03400.1/Pt7G16830.1/Pt7G03410.1/Pt8G47600.1/Pt8G62280.1/Pt9G08540.1/Pt9G08130.1/Pt9G08110.1/Pt9G08040.1	12	root	D26	SL	drought
GO:0016684	oxidoreductase activity, acting on peroxide as acceptor	MF	GO:0016684	GO:0016684	12/618	223/50470	0.053811659	4.394618834	5.656576612	2.30E-05	0.00098062	Pt2G39230.1/Pt6G51940.1/Pt7G03390.1/Pt7G03400.1/Pt7G16830.1/Pt7G03410.1/Pt8G47600.1/Pt8G62280.1/Pt9G08540.1/Pt9G08130.1/Pt9G08110.1/Pt9G08040.1	12	root	D26	SL	drought
GO:0009692	ethylene metabolic process	BP	GO:0009692	GO:0009692	6/618	48/50470	0.125	10.20833333	7.106518825	2.61E-05	0.001013285	PtQG41000.1/PtQG41010.1/Pt7G34440.1/Pt7G34410.1/Pt7G34470.1/Pt8G54660.1	6	root	D26	SL	drought
GO:0009693	ethylene biosynthetic process	BP	GO:0009693	GO:0009693	6/618	48/50470	0.125	10.20833333	7.106518825	2.61E-05	0.001013285	PtQG41000.1/PtQG41010.1/Pt7G34440.1/Pt7G34410.1/Pt7G34470.1/Pt8G54660.1	6	root	D26	SL	drought
GO:0043449	alkene metabolic process	BP	GO:0043449	GO:0043449	6/618	48/50470	0.125	10.20833333	7.106518825	2.61E-05	0.001013285	PtQG41000.1/PtQG41010.1/Pt7G34440.1/Pt7G34410.1/Pt7G34470.1/Pt8G54660.1	6	root	D26	SL	drought
GO:0043450	alkene biosynthetic process	BP	GO:0043450	GO:0043450	6/618	48/50470	0.125	10.20833333	7.106518825	2.61E-05	0.001013285	PtQG41000.1/PtQG41010.1/Pt7G34440.1/Pt7G34410.1/Pt7G34470.1/Pt8G54660.1	6	root	D26	SL	drought
GO:1900674	olefin biosynthetic process	BP	GO:1900674	GO:1900674	6/618	48/50470	0.125	10.20833333	7.106518825	2.61E-05	0.001013285	PtQG41000.1/PtQG41010.1/Pt7G34440.1/Pt7G34410.1/Pt7G34470.1/Pt8G54660.1	6	root	D26	SL	drought
GO:0051119	sugar transmembrane transporter activity	MF	GO:0051119	GO:0051119	16/618	384/50470	0.041666667	3.402777778	5.262430079	2.62E-05	0.001013285	PtXG43810.1/PtXG43630.1/PtXG43920.1/PtXG34970.1/PtJG11090.1/PtJG11050.1/PtJG11080.1/Pt3G07500.1/Pt3G69560.1/Pt3G07470.1/Pt4G10210.1/Pt6G19230.1/Pt6G19380.1/Pt9G38760.1/Pt0G07200.1/Pt0G13580.1	16	root	D26	SL	drought
GO:0002443	leukocyte mediated immunity	BP	GO:0002443	GO:0002443	6/618	49/50470	0.12244898	10	7.017785928	2.94E-05	0.001103	PtXG20570.1/PtXG20530.1/PtXG20490.1/PtXG20550.1/PtJG04250.1/Pt8G22460.1	6	root	D26	SL	drought
GO:0009812	flavonoid metabolic process	BP	GO:0009812	GO:0009812	17/618	437/50470	0.038901602	3.17696415	5.088959771	3.52E-05	0.001300358	Pt1G71540.1/Pt1G71530.1/PtQG03450.1/Pt3G26310.1/Pt5G16540.1/Pt5G16430.1/Pt9G57460.1/Pt9G56040.1/Pt9G54730.1/Pt9G54740.1/Pt9G56050.1/Pt9G54680.1/Pt9G54720.1/Pt9G55370.1/Pt9G55740.1/Pt9G55770.1/Pt9G57480.1	17	root	D26	SL	drought
GO:0042581	specific granule	CC	GO:0042581	GO:0042581	4/618	16/50470	0.25	20.41666667	8.64872641	3.60E-05	0.001312283	PtXG20570.1/PtXG20530.1/PtXG20490.1/PtXG20550.1	4	root	D26	SL	drought
GO:0002263	cell activation involved in immune response	BP	GO:0002263	GO:0002263	6/618	51/50470	0.117647059	9.607843137	6.847745521	3.71E-05	0.001313029	PtXG20570.1/PtXG20530.1/PtXG20490.1/PtXG20550.1/PtJG04250.1/Pt8G22460.1	6	root	D26	SL	drought
GO:0002366	leukocyte activation involved in immune response	BP	GO:0002366	GO:0002366	6/618	51/50470	0.117647059	9.607843137	6.847745521	3.71E-05	0.001313029	PtXG20570.1/PtXG20530.1/PtXG20490.1/PtXG20550.1/PtJG04250.1/Pt8G22460.1	6	root	D26	SL	drought
GO:0006635	fatty acid beta-oxidation	BP	GO:0006635	GO:0006635	10/618	165/50470	0.060606061	4.949494949	5.657743475	4.03E-05	0.001354543	PtXG06160.1/PtQG17700.1/Pt2G04110.1/Pt3G08700.1/Pt4G42980.1/Pt5G44500.1/Pt5G14720.1/Pt7G50200.1/Pt0G15600.1/Pt0G37950.1	10	root	D26	SL	drought
GO:0016641	oxidoreductase activity, acting on the CH-NH2 group of donors, oxygen as acceptor	MF	GO:0016641	GO:0016641	5/618	32/50470	0.15625	12.76041667	7.409417446	4.15E-05	0.001354543	PtQG41000.1/PtQG10260.1/PtQG41010.1/Pt8G54660.1/Pt9G41020.1	5	root	D26	SL	drought
GO:0031983	vesicle lumen	CC	GO:0031983	GO:0031983	5/618	32/50470	0.15625	12.76041667	7.409417446	4.15E-05	0.001354543	PtXG20570.1/PtXG20530.1/PtXG20490.1/PtXG20550.1/PtJG04250.1	5	root	D26	SL	drought
GO:0060205	cytoplasmic vesicle lumen	CC	GO:0060205	GO:0060205	5/618	32/50470	0.15625	12.76041667	7.409417446	4.15E-05	0.001354543	PtXG20570.1/PtXG20530.1/PtXG20490.1/PtXG20550.1/PtJG04250.1	5	root	D26	SL	drought
GO:0015166	polyol transmembrane transporter activity	MF	GO:0015166	GO:0015166	6/618	52/50470	0.115384615	9.423076923	6.766201482	4.15E-05	0.001354543	PtJG11090.1/PtJG11050.1/PtJG11080.1/Pt3G07500.1/Pt3G07470.1/Pt0G07200.1	6	root	D26	SL	drought
GO:0015791	polyol transmembrane transport	BP	GO:0015791	GO:0015791	6/618	52/50470	0.115384615	9.423076923	6.766201482	4.15E-05	0.001354543	PtJG11090.1/PtJG11050.1/PtJG11080.1/Pt3G07500.1/Pt3G07470.1/Pt0G07200.1	6	root	D26	SL	drought
GO:1990748	cellular detoxification	BP	GO:1990748	GO:1990748	18/618	489/50470	0.036809816	3.006134969	4.963378573	4.29E-05	0.001382066	Pt2G56770.1/Pt2G44190.1/Pt2G39230.1/Pt5G07280.1/Pt6G21190.1/Pt6G51940.1/Pt7G03390.1/Pt7G03400.1/Pt7G16830.1/Pt7G03410.1/Pt8G47600.1/Pt8G52570.1/Pt8G62280.1/Pt9G08540.1/Pt9G08130.1/Pt9G46960.1/Pt9G08110.1/Pt9G08040.1	18	root	D26	SL	drought
GO:0045055	regulated exocytosis	BP	GO:0045055	GO:0045055	6/618	54/50470	0.111111111	9.074074074	6.609532016	5.16E-05	0.001640593	PtXG20570.1/PtXG20530.1/PtXG20490.1/PtXG20550.1/PtJG04250.1/Pt8G22460.1	6	root	D26	SL	drought
GO:0016832	aldehyde-lyase activity	MF	GO:0016832	GO:0016832	7/618	80/50470	0.0875	7.145833333	6.125180442	5.85E-05	0.001725746	Pt9G23590.1/Pt9G23570.1/Pt9G24870.1/Pt9G34760.1/Pt9G41080.1/Pt9G31920.1/Pt9G41050.1	7	root	D26	SL	drought
GO:0005351	carbohydrate:proton symporter activity	MF	GO:0005351	GO:0005351	12/618	246/50470	0.048780488	3.983739837	5.22321799	5.98E-05	0.001725746	PtXG43810.1/PtXG43630.1/PtXG43920.1/PtXG34970.1/PtJG11090.1/PtJG11050.1/PtJG11080.1/Pt3G07500.1/Pt3G07470.1/Pt9G38760.1/Pt0G07200.1/Pt0G13580.1	12	root	D26	SL	drought
GO:0005402	carbohydrate:monoatomic cation symporter activity	MF	GO:0005402	GO:0005402	12/618	246/50470	0.048780488	3.983739837	5.22321799	5.98E-05	0.001725746	PtXG43810.1/PtXG43630.1/PtXG43920.1/PtXG34970.1/PtJG11090.1/PtJG11050.1/PtJG11080.1/Pt3G07500.1/Pt3G07470.1/Pt9G38760.1/Pt0G07200.1/Pt0G13580.1	12	root	D26	SL	drought
GO:0008645	hexose transmembrane transport	BP	GO:0008645	GO:0008645	12/618	246/50470	0.048780488	3.983739837	5.22321799	5.98E-05	0.001725746	PtXG43810.1/PtXG43630.1/PtXG43920.1/PtXG34970.1/PtJG11090.1/PtJG11050.1/PtJG11080.1/Pt3G07500.1/Pt3G07470.1/Pt9G38760.1/Pt0G07200.1/Pt0G13580.1	12	root	D26	SL	drought
GO:0015149	hexose transmembrane transporter activity	MF	GO:0015149	GO:0015149	12/618	246/50470	0.048780488	3.983739837	5.22321799	5.98E-05	0.001725746	PtXG43810.1/PtXG43630.1/PtXG43920.1/PtXG34970.1/PtJG11090.1/PtJG11050.1/PtJG11080.1/Pt3G07500.1/Pt3G07470.1/Pt9G38760.1/Pt0G07200.1/Pt0G13580.1	12	root	D26	SL	drought
GO:0046323	D-glucose import	BP	GO:0046323	GO:0046323	12/618	246/50470	0.048780488	3.983739837	5.22321799	5.98E-05	0.001725746	PtXG43810.1/PtXG43630.1/PtXG43920.1/PtXG34970.1/PtJG11090.1/PtJG11050.1/PtJG11080.1/Pt3G07500.1/Pt3G07470.1/Pt9G38760.1/Pt0G07200.1/Pt0G13580.1	12	root	D26	SL	drought
GO:1904659	D-glucose transmembrane transport	BP	GO:1904659	GO:1904659	12/618	246/50470	0.048780488	3.983739837	5.22321799	5.98E-05	0.001725746	PtXG43810.1/PtXG43630.1/PtXG43920.1/PtXG34970.1/PtJG11090.1/PtJG11050.1/PtJG11080.1/Pt3G07500.1/Pt3G07470.1/Pt9G38760.1/Pt0G07200.1/Pt0G13580.1	12	root	D26	SL	drought
GO:0072329	monocarboxylic acid catabolic process	BP	GO:0072329	GO:0072329	14/618	331/50470	0.042296073	3.454179255	4.987670303	7.03E-05	0.001975907	PtXG06160.1/PtQG17700.1/Pt2G04110.1/Pt3G08700.1/Pt3G03970.1/Pt4G42980.1/Pt5G44500.1/Pt5G14720.1/Pt6G55970.1/Pt7G50200.1/Pt9G19330.1/Pt9G01560.1/Pt0G15600.1/Pt0G37950.1	14	root	D26	SL	drought
GO:0015144	carbohydrate transmembrane transporter activity	MF	GO:0015144	GO:0015144	16/618	418/50470	0.038277512	3.12599681	4.859653737	7.16E-05	0.001975907	PtXG43810.1/PtXG43630.1/PtXG43920.1/PtXG34970.1/PtJG11090.1/PtJG11050.1/PtJG11080.1/Pt3G07500.1/Pt3G69560.1/Pt3G07470.1/Pt4G10210.1/Pt6G19230.1/Pt6G19380.1/Pt9G38760.1/Pt0G07200.1/Pt0G13580.1	16	root	D26	SL	drought
GO:0034219	carbohydrate transmembrane transport	BP	GO:0034219	GO:0034219	16/618	418/50470	0.038277512	3.12599681	4.859653737	7.16E-05	0.001975907	PtXG43810.1/PtXG43630.1/PtXG43920.1/PtXG34970.1/PtJG11090.1/PtJG11050.1/PtJG11080.1/Pt3G07500.1/Pt3G69560.1/Pt3G07470.1/Pt4G10210.1/Pt6G19230.1/Pt6G19380.1/Pt9G38760.1/Pt0G07200.1/Pt0G13580.1	16	root	D26	SL	drought
GO:0046870	cadmium ion binding	MF	GO:0046870	GO:0046870	4/618	19/50470	0.210526316	17.19298246	7.860208215	7.46E-05	0.002035748	Pt7G35390.1/Pt7G35400.1/Pt7G35330.1/Pt7G35410.1	4	root	D26	SL	drought
GO:0030141	secretory granule	CC	GO:0030141	GO:0030141	6/618	58/50470	0.103448276	8.448275862	6.319287007	7.76E-05	0.002095552	PtXG20570.1/PtXG20530.1/PtXG20490.1/PtXG20550.1/PtJG04250.1/Pt8G22460.1	6	root	D26	SL	drought
GO:0015145	monosaccharide transmembrane transporter activity	MF	GO:0015145	GO:0015145	12/618	256/50470	0.046875	3.828125	5.050931383	8.73E-05	0.002309023	PtXG43810.1/PtXG43630.1/PtXG43920.1/PtXG34970.1/PtJG11090.1/PtJG11050.1/PtJG11080.1/Pt3G07500.1/Pt3G07470.1/Pt9G38760.1/Pt0G07200.1/Pt0G13580.1	12	root	D26	SL	drought
GO:0015749	monosaccharide transmembrane transport	BP	GO:0015749	GO:0015749	12/618	256/50470	0.046875	3.828125	5.050931383	8.73E-05	0.002309023	PtXG43810.1/PtXG43630.1/PtXG43920.1/PtXG34970.1/PtJG11090.1/PtJG11050.1/PtJG11080.1/Pt3G07500.1/Pt3G07470.1/Pt9G38760.1/Pt0G07200.1/Pt0G13580.1	12	root	D26	SL	drought
GO:0009062	fatty acid catabolic process	BP	GO:0009062	GO:0009062	10/618	183/50470	0.054644809	4.462659381	5.224837018	9.61E-05	0.002514192	PtXG06160.1/PtQG17700.1/Pt2G04110.1/Pt3G08700.1/Pt4G42980.1/Pt5G44500.1/Pt5G14720.1/Pt7G50200.1/Pt0G15600.1/Pt0G37950.1	10	root	D26	SL	drought
GO:0098869	cellular oxidant detoxification	BP	GO:0098869	GO:0098869	17/618	481/50470	0.035343035	2.886347886	4.62830955	0.000113235	0.002932433	Pt2G56770.1/Pt2G44190.1/Pt2G39230.1/Pt6G21190.1/Pt6G51940.1/Pt7G03390.1/Pt7G03400.1/Pt7G16830.1/Pt7G03410.1/Pt8G47600.1/Pt8G52570.1/Pt8G62280.1/Pt9G08540.1/Pt9G08130.1/Pt9G46960.1/Pt9G08110.1/Pt9G08040.1	17	root	D26	SL	drought
GO:0016054	organic acid catabolic process	BP	GO:0016054	GO:0016054	17/618	490/50470	0.034693878	2.833333333	4.540530979	0.000141101	0.003580266	PtXG33410.1/PtXG06160.1/PtQG17700.1/Pt2G04110.1/Pt3G04110.1/Pt3G08700.1/Pt3G03970.1/Pt4G42980.1/Pt5G44500.1/Pt5G14720.1/Pt6G55970.1/Pt6G61310.1/Pt7G50200.1/Pt9G19330.1/Pt9G01560.1/Pt0G15600.1/Pt0G37950.1	17	root	D26	SL	drought
GO:0046395	carboxylic acid catabolic process	BP	GO:0046395	GO:0046395	17/618	490/50470	0.034693878	2.833333333	4.540530979	0.000141101	0.003580266	PtXG33410.1/PtXG06160.1/PtQG17700.1/Pt2G04110.1/Pt3G04110.1/Pt3G08700.1/Pt3G03970.1/Pt4G42980.1/Pt5G44500.1/Pt5G14720.1/Pt6G55970.1/Pt6G61310.1/Pt7G50200.1/Pt9G19330.1/Pt9G01560.1/Pt0G15600.1/Pt0G37950.1	17	root	D26	SL	drought
GO:0015295	solute:proton symporter activity	MF	GO:0015295	GO:0015295	12/618	278/50470	0.043165468	3.525179856	4.700702407	0.000188414	0.004706194	PtXG43810.1/PtXG43630.1/PtXG43920.1/PtXG34970.1/PtJG11090.1/PtJG11050.1/PtJG11080.1/Pt3G07500.1/Pt3G07470.1/Pt9G38760.1/Pt0G07200.1/Pt0G13580.1	12	root	D26	SL	drought
GO:0009313	oligosaccharide catabolic process	BP	GO:0009313	GO:0009313	6/618	69/50470	0.086956522	7.101449275	5.646811207	0.000205118	0.005015124	PtJG04250.1/PtJG52340.1/Pt3G36530.1/Pt3G36510.1/Pt3G02710.1/Pt9G41520.1	6	root	D26	SL	drought
GO:0071614	linoleic acid epoxygenase activity	MF	GO:0071614	GO:0071614	3/618	10/50470	0.3	24.5	8.274838633	0.000205636	0.005015124	PtQG34160.1/PtQG34150.1/PtQG33980.1	3	root	D26	SL	drought
GO:0016209	antioxidant activity	MF	GO:0016209	GO:0016209	16/618	459/50470	0.034858388	2.846768337	4.425387324	0.000208038	0.005024914	Pt2G44190.1/Pt2G39230.1/Pt6G21190.1/Pt6G51940.1/Pt7G03390.1/Pt7G03400.1/Pt7G16830.1/Pt7G03410.1/Pt8G47600.1/Pt8G52570.1/Pt8G62280.1/Pt9G08540.1/Pt9G08130.1/Pt9G46960.1/Pt9G08110.1/Pt9G08040.1	16	root	D26	SL	drought
GO:0045321	leukocyte activation	BP	GO:0045321	GO:0045321	6/618	70/50470	0.085714286	7	5.593070536	0.000222047	0.005312211	PtXG20570.1/PtXG20530.1/PtXG20490.1/PtXG20550.1/PtJG04250.1/Pt8G22460.1	6	root	D26	SL	drought
GO:0009815	1-aminocyclopropane-1-carboxylate oxidase activity	MF	GO:0009815	GO:0009815	3/618	11/50470	0.272727273	22.27272727	7.856253515	0.000280176	0.006639649	PtQG41000.1/PtQG41010.1/Pt8G54660.1	3	root	D26	SL	drought
GO:0006081	aldehyde metabolic process	BP	GO:0006081	GO:0006081	10/618	210/50470	0.047619048	3.888888889	4.67083513	0.000293455	0.006889342	Pt1G56910.1/PtJG08110.1/PtQG10260.1/Pt5G57980.1/Pt5G58010.1/Pt5G57960.1/Pt6G31670.1/Pt8G16660.1/Pt9G06860.1/Pt0G10560.1	10	root	D26	SL	drought
GO:1900673	olefin metabolic process	BP	GO:1900673	GO:1900673	6/618	75/50470	0.08	6.533333333	5.33935792	0.00032389	0.007533433	PtQG41000.1/PtQG41010.1/Pt7G34440.1/Pt7G34410.1/Pt7G34470.1/Pt8G54660.1	6	root	D26	SL	drought
GO:0007267	cell-cell signaling	BP	GO:0007267	GO:0007267	8/618	140/50470	0.057142857	4.666666667	4.83712463	0.00035086	0.008022989	Pt1G19620.1/Pt9G23590.1/Pt9G23570.1/Pt9G24870.1/Pt9G34760.1/Pt9G41080.1/Pt9G31920.1/Pt9G41050.1	8	root	D26	SL	drought
GO:0006030	chitin metabolic process	BP	GO:0006030	GO:0006030	4/618	28/50470	0.142857143	11.66666667	6.286036299	0.000360907	0.008022989	PtXG20570.1/PtXG20530.1/PtXG20490.1/PtXG20550.1	4	root	D26	SL	drought
GO:0006032	chitin catabolic process	BP	GO:0006032	GO:0006032	4/618	28/50470	0.142857143	11.66666667	6.286036299	0.000360907	0.008022989	PtXG20570.1/PtXG20530.1/PtXG20490.1/PtXG20550.1	4	root	D26	SL	drought
GO:0046348	amino sugar catabolic process	BP	GO:0046348	GO:0046348	4/618	28/50470	0.142857143	11.66666667	6.286036299	0.000360907	0.008022989	PtXG20570.1/PtXG20530.1/PtXG20490.1/PtXG20550.1	4	root	D26	SL	drought
GO:1901072	glucosamine-containing compound catabolic process	BP	GO:1901072	GO:1901072	4/618	28/50470	0.142857143	11.66666667	6.286036299	0.000360907	0.008022989	PtXG20570.1/PtXG20530.1/PtXG20490.1/PtXG20550.1	4	root	D26	SL	drought
GO:0004392	heme oxygenase (decyclizing) activity	MF	GO:0004392	GO:0004392	3/618	12/50470	0.25	20.41666667	7.489719895	0.000370171	0.008085813	PtQG34160.1/PtQG34150.1/PtQG33980.1	3	root	D26	SL	drought
GO:0051749	indole acetic acid carboxyl methyltransferase activity	MF	GO:0051749	GO:0051749	3/618	12/50470	0.25	20.41666667	7.489719895	0.000370171	0.008085813	Pt9G01090.1/Pt9G01100.1/Pt0G39940.1	3	root	D26	SL	drought
GO:0090406	pollen tube	CC	GO:0090406	GO:0090406	9/618	178/50470	0.050561798	4.129213483	4.656515305	0.000377343	0.008171434	PtXG43810.1/PtXG43630.1/PtXG43920.1/PtJG11090.1/PtJG11050.1/PtJG11080.1/Pt3G07500.1/Pt3G07470.1/Pt0G07200.1	9	root	D26	SL	drought
GO:0050660	flavin adenine dinucleotide binding	MF	GO:0050660	GO:0050660	10/618	219/50470	0.0456621	3.729071537	4.506401858	0.000408779	0.008752239	Pt5G44500.1/Pt5G14720.1/Pt9G23590.1/Pt9G23570.1/Pt9G24870.1/Pt9G38730.1/Pt9G34760.1/Pt9G41080.1/Pt9G31920.1/Pt9G41050.1	10	root	D26	SL	drought
GO:0060211	regulation of nuclear-transcribed mRNA poly(A) tail shortening	BP	GO:0060211	GO:0060211	4/618	29/50470	0.137931034	11.26436782	6.156085677	0.000414616	0.008752239	PtJG31960.1/PtJG31970.1/Pt3G70830.1/Pt5G62670.1	4	root	D26	SL	drought
GO:1900151	regulation of nuclear-transcribed mRNA catabolic process, deadenylation-dependent decay	BP	GO:1900151	GO:1900151	4/618	29/50470	0.137931034	11.26436782	6.156085677	0.000414616	0.008752239	PtJG31960.1/PtJG31970.1/Pt3G70830.1/Pt5G62670.1	4	root	D26	SL	drought
GO:0006026	aminoglycan catabolic process	BP	GO:0006026	GO:0006026	4/618	30/50470	0.133333333	10.88888889	6.032340947	0.000473794	0.009865803	PtXG20570.1/PtXG20530.1/PtXG20490.1/PtXG20550.1	4	root	D26	SL	drought
GO:0015294	solute:monoatomic cation symporter activity	MF	GO:0015294	GO:0015294	12/618	308/50470	0.038961039	3.181818182	4.276335664	0.000475224	0.009865803	PtXG43810.1/PtXG43630.1/PtXG43920.1/PtXG34970.1/PtJG11090.1/PtJG11050.1/PtJG11080.1/Pt3G07500.1/Pt3G07470.1/Pt9G38760.1/Pt0G07200.1/Pt0G13580.1	12	root	D26	SL	drought
GO:0001775	cell activation	BP	GO:0001775	GO:0001775	6/618	81/50470	0.074074074	6.049382716	5.063819571	0.000490785	0.010023185	PtXG20570.1/PtXG20530.1/PtXG20490.1/PtXG20550.1/PtJG04250.1/Pt8G22460.1	6	root	D26	SL	drought
GO:0099503	secretory vesicle	CC	GO:0099503	GO:0099503	6/618	81/50470	0.074074074	6.049382716	5.063819571	0.000490785	0.010023185	PtXG20570.1/PtXG20530.1/PtXG20490.1/PtXG20550.1/PtJG04250.1/Pt8G22460.1	6	root	D26	SL	drought
GO:0015293	symporter activity	MF	GO:0015293	GO:0015293	12/618	310/50470	0.038709677	3.161290323	4.249917368	0.000503213	0.010194129	PtXG43810.1/PtXG43630.1/PtXG43920.1/PtXG34970.1/PtJG11090.1/PtJG11050.1/PtJG11080.1/Pt3G07500.1/Pt3G07470.1/Pt9G38760.1/Pt0G07200.1/Pt0G13580.1	12	root	D26	SL	drought
GO:0019320	hexose catabolic process	BP	GO:0019320	GO:0019320	6/618	83/50470	0.072289157	5.903614458	4.978074668	0.000559182	0.011237327	PtQG36670.1/PtQG32990.1/Pt2G54980.1/Pt5G01690.1/Pt6G13820.1/Pt6G13960.1	6	root	D26	SL	drought
GO:0019172	glyoxalase III activity	MF	GO:0019172	GO:0019172	3/618	14/50470	0.214285714	17.5	6.874749012	0.000601384	0.011895082	Pt5G57980.1/Pt5G58010.1/Pt5G57960.1	3	root	D26	SL	drought
GO:0019249	lactate biosynthetic process	BP	GO:0019249	GO:0019249	3/618	14/50470	0.214285714	17.5	6.874749012	0.000601384	0.011895082	Pt5G57980.1/Pt5G58010.1/Pt5G57960.1	3	root	D26	SL	drought
GO:0046365	monosaccharide catabolic process	BP	GO:0046365	GO:0046365	6/618	86/50470	0.069767442	5.697674419	4.854573849	0.000675396	0.013254643	PtQG36670.1/PtQG32990.1/Pt2G54980.1/Pt5G01690.1/Pt6G13820.1/Pt6G13960.1	6	root	D26	SL	drought
GO:0051354	negative regulation of oxidoreductase activity	BP	GO:0051354	GO:0051354	3/618	15/50470	0.2	16.33333333	6.612952381	0.000744905	0.014393849	Pt4G39770.1/Pt8G09570.1/Pt9G33490.1	3	root	D26	SL	drought
GO:0004474	malate synthase activity	MF	GO:0004474	GO:0004474	2/618	4/50470	0.5	40.83333333	8.87038559	0.000883637	0.016815873	Pt6G31670.1/Pt9G06860.1	2	root	D26	SL	drought
GO:0015066	alpha-amylase inhibitor activity	MF	GO:0015066	GO:0015066	2/618	4/50470	0.5	40.83333333	8.87038559	0.000883637	0.016815873	Pt6G33380.1/Pt6G33390.1	2	root	D26	SL	drought
GO:0015078	proton transmembrane transporter activity	MF	GO:0015078	GO:0015078	15/618	478/50470	0.031380753	2.562761506	3.822272905	0.000950318	0.017948858	PtXG43810.1/PtXG43630.1/PtXG43920.1/PtXG34970.1/PtJG11090.1/PtJG25880.1/PtJG11050.1/PtJG11080.1/PtQG23410.1/Pt3G07500.1/Pt3G07470.1/Pt4G24730.1/Pt9G38760.1/Pt0G07200.1/Pt0G13580.1	15	root	D26	SL	drought
GO:0005615	extracellular space	CC	GO:0005615	GO:0005615	12/618	337/50470	0.035608309	2.908011869	3.912906494	0.001038879	0.019330854	PtXG20570.1/PtXG20530.1/PtXG20490.1/PtXG20550.1/PtJG04250.1/Pt7G35390.1/Pt7G35400.1/Pt7G35330.1/Pt7G29970.1/Pt7G35410.1/Pt8G46590.1/Pt8G22460.1	12	root	D26	SL	drought
GO:0004420	hydroxymethylglutaryl-CoA reductase (NADPH) activity	MF	GO:0004420	GO:0004420	4/618	38/50470	0.105263158	8.596491228	5.215753251	0.001181221	0.021658583	Pt9G47060.1/Pt9G47280.1/Pt9G47020.1/Pt9G47230.1	4	root	D26	SL	drought
GO:0010497	plasmodesmata-mediated intercellular transport	BP	GO:0010497	GO:0010497	3/618	19/50470	0.157894737	12.89473684	5.773804085	0.001529658	0.027844204	Pt5G13330.1/Pt7G03300.1/Pt7G03290.1	3	root	D26	SL	drought
GO:0003988	acetyl-CoA C-acyltransferase activity	MF	GO:0003988	GO:0003988	3/618	20/50470	0.15	12.25	5.602762706	0.00178331	0.032227873	PtQG17700.1/Pt2G04110.1/Pt4G42980.1	3	root	D26	SL	drought
GO:0046912	acyltransferase activity, acyl groups converted into alkyl on transfer	MF	GO:0046912	GO:0046912	4/618	43/50470	0.093023256	7.596899225	4.818454982	0.001881966	0.033767851	Pt6G31670.1/Pt7G50910.1/Pt9G06860.1/Pt0G37950.1	4	root	D26	SL	drought
GO:0006097	glyoxylate cycle	BP	GO:0006097	GO:0006097	3/618	21/50470	0.142857143	11.66666667	5.443489432	0.00206171	0.036216891	Pt6G31670.1/Pt8G16660.1/Pt9G06860.1	3	root	D26	SL	drought
GO:0046902	regulation of mitochondrial membrane permeability	BP	GO:0046902	GO:0046902	3/618	21/50470	0.142857143	11.66666667	5.443489432	0.00206171	0.036216891	Pt3G16250.1/Pt7G35850.1/Pt7G35840.1	3	root	D26	SL	drought
GO:0090559	regulation of membrane permeability	BP	GO:0090559	GO:0090559	3/618	21/50470	0.142857143	11.66666667	5.443489432	0.00206171	0.036216891	Pt3G16250.1/Pt7G35850.1/Pt7G35840.1	3	root	D26	SL	drought
GO:1901071	glucosamine-containing compound metabolic process	BP	GO:1901071	GO:1901071	4/618	45/50470	0.088888889	7.259259259	4.677044888	0.002228825	0.038880614	PtXG20570.1/PtXG20530.1/PtXG20490.1/PtXG20550.1	4	root	D26	SL	drought
GO:0005987	sucrose catabolic process	BP	GO:0005987	GO:0005987	3/618	22/50470	0.136363636	11.13636364	5.294644923	0.002365664	0.040983093	PtJG52340.1/Pt3G36530.1/Pt3G36510.1	3	root	D26	SL	drought
GO:0004602	glutathione peroxidase activity	MF	GO:0004602	GO:0004602	4/618	46/50470	0.086956522	7.101449275	4.609550403	0.002417735	0.041036147	Pt9G08540.1/Pt9G08130.1/Pt9G08110.1/Pt9G08040.1	4	root	D26	SL	drought
GO:0009074	aromatic amino acid family catabolic process	BP	GO:0009074	GO:0009074	4/618	46/50470	0.086956522	7.101449275	4.609550403	0.002417735	0.041036147	PtXG33410.1/Pt3G04110.1/Pt3G03970.1/Pt6G55970.1	4	root	D26	SL	drought
GO:0046352	disaccharide catabolic process	BP	GO:0046352	GO:0046352	4/618	46/50470	0.086956522	7.101449275	4.609550403	0.002417735	0.041036147	PtJG52340.1/Pt3G36530.1/Pt3G36510.1/Pt3G02710.1	4	root	D26	SL	drought
GO:0005778	peroxisomal membrane	CC	GO:0005778	GO:0005778	7/618	150/50470	0.046666667	3.811111111	3.839004483	0.002606595	0.042517969	PtXG06160.1/Pt2G56770.1/Pt9G47060.1/Pt9G47280.1/Pt9G47020.1/Pt9G47230.1/Pt0G15600.1	7	root	D26	SL	drought
GO:0031903	microbody membrane	CC	GO:0031903	GO:0031903	7/618	150/50470	0.046666667	3.811111111	3.839004483	0.002606595	0.042517969	PtXG06160.1/Pt2G56770.1/Pt9G47060.1/Pt9G47280.1/Pt9G47020.1/Pt9G47230.1/Pt0G15600.1	7	root	D26	SL	drought
GO:0006570	tyrosine metabolic process	BP	GO:0006570	GO:0006570	5/618	78/50470	0.064102564	5.235042735	4.167634216	0.002742598	0.044162861	PtXG33410.1/Pt3G04110.1/Pt3G03970.1/Pt6G55970.1/Pt6G61310.1	5	root	D26	SL	drought
GO:0006022	aminoglycan metabolic process	BP	GO:0006022	GO:0006022	4/618	48/50470	0.083333333	6.805555556	4.480429667	0.002828007	0.045248108	PtXG20570.1/PtXG20530.1/PtXG20490.1/PtXG20550.1	4	root	D26	SL	drought
GO:0061727	methylglyoxal catabolic process to lactate	BP	GO:0061727	GO:0061727	3/618	24/50470	0.125	10.20833333	5.023872156	0.003053256	0.048542912	Pt5G57980.1/Pt5G58010.1/Pt5G57960.1	3	root	D26	SL	drought
GO:0005509	calcium ion binding	MF	GO:0005509	GO:0005509	10/140	406/50470	0.024630542	8.879310345	8.407199493	2.30E-07	0.000143506	PtJG38480.1/Pt5G33330.1/Pt6G39330.1/Pt7G30470.1/Pt7G30050.1/Pt7G30060.1/Pt7G30070.1/Pt7G30080.1/Pt7G30450.1/Pt9G08400.1	10	root	R1down	SL	rehydration
GO:0048767	root hair elongation	BP	GO:0048767	GO:0048767	8/140	282/50470	0.028368794	10.22695035	8.194938447	1.36E-06	0.000423088	Pt5G33330.1/Pt6G39330.1/Pt7G30470.1/Pt7G30050.1/Pt7G30060.1/Pt7G30070.1/Pt7G30080.1/Pt7G30450.1	8	root	R1down	SL	rehydration
GO:0080147	root hair cell development	BP	GO:0080147	GO:0080147	8/140	324/50470	0.024691358	8.901234568	7.525098942	3.79E-06	0.00078722	Pt5G33330.1/Pt6G39330.1/Pt7G30470.1/Pt7G30050.1/Pt7G30060.1/Pt7G30070.1/Pt7G30080.1/Pt7G30450.1	8	root	R1down	SL	rehydration
GO:1902584	positive regulation of response to water deprivation	BP	GO:1902584	GO:1902584	5/140	98/50470	0.051020408	18.39285714	9.089756992	8.44E-06	0.001314098	PtJG43210.1/PtJG43200.1/Pt5G14530.1/Pt5G14680.1/Pt5G14520.1	5	root	R1down	SL	rehydration
GO:0048764	trichoblast maturation	BP	GO:0048764	GO:0048764	8/140	429/50470	0.018648019	6.722610723	6.278020983	2.87E-05	0.002771299	Pt5G33330.1/Pt6G39330.1/Pt7G30470.1/Pt7G30050.1/Pt7G30060.1/Pt7G30070.1/Pt7G30080.1/Pt7G30450.1	8	root	R1down	SL	rehydration
GO:0048765	root hair cell differentiation	BP	GO:0048765	GO:0048765	8/140	429/50470	0.018648019	6.722610723	6.278020983	2.87E-05	0.002771299	Pt5G33330.1/Pt6G39330.1/Pt7G30470.1/Pt7G30050.1/Pt7G30060.1/Pt7G30070.1/Pt7G30080.1/Pt7G30450.1	8	root	R1down	SL	rehydration
GO:0010054	trichoblast differentiation	BP	GO:0010054	GO:0010054	8/140	434/50470	0.01843318	6.64516129	6.229351398	3.11E-05	0.002771299	Pt5G33330.1/Pt6G39330.1/Pt7G30470.1/Pt7G30050.1/Pt7G30060.1/Pt7G30070.1/Pt7G30080.1/Pt7G30450.1	8	root	R1down	SL	rehydration
GO:0048469	cell maturation	BP	GO:0048469	GO:0048469	8/140	444/50470	0.018018018	6.495495495	6.134276594	3.66E-05	0.002847267	Pt5G33330.1/Pt6G39330.1/Pt7G30470.1/Pt7G30050.1/Pt7G30060.1/Pt7G30070.1/Pt7G30080.1/Pt7G30450.1	8	root	R1down	SL	rehydration
GO:0010053	root epidermal cell differentiation	BP	GO:0010053	GO:0010053	8/140	482/50470	0.01659751	5.98340249	5.798017286	6.49E-05	0.004493727	Pt5G33330.1/Pt6G39330.1/Pt7G30470.1/Pt7G30050.1/Pt7G30060.1/Pt7G30070.1/Pt7G30080.1/Pt7G30450.1	8	root	R1down	SL	rehydration
GO:0080186	developmental vegetative growth	BP	GO:0080186	GO:0080186	3/140	34/50470	0.088235294	31.80882353	9.477791654	0.000117368	0.007312041	PtJG43210.1/PtJG43200.1/Pt8G29870.1	3	root	R1down	SL	rehydration
GO:2000070	regulation of response to water deprivation	BP	GO:2000070	GO:2000070	5/140	199/50470	0.025125628	9.057788945	6.006846946	0.000245558	0.013907495	PtJG43210.1/PtJG43200.1/Pt5G14530.1/Pt5G14680.1/Pt5G14520.1	5	root	R1down	SL	rehydration
GO:0015193	L-proline transmembrane transporter activity	MF	GO:0015193	GO:0015193	3/140	58/50470	0.051724138	18.64655172	7.092017342	0.000576455	0.025652267	Pt9G26520.1/Pt9G26460.1/Pt9G26470.1	3	root	R1down	SL	rehydration
GO:0015824	proline transport	BP	GO:0015824	GO:0015824	3/140	58/50470	0.051724138	18.64655172	7.092017342	0.000576455	0.025652267	Pt9G26520.1/Pt9G26460.1/Pt9G26470.1	3	root	R1down	SL	rehydration
GO:0035524	proline transmembrane transport	BP	GO:0035524	GO:0035524	3/140	58/50470	0.051724138	18.64655172	7.092017342	0.000576455	0.025652267	Pt9G26520.1/Pt9G26460.1/Pt9G26470.1	3	root	R1down	SL	rehydration
GO:0001666	response to hypoxia	BP	GO:0001666	GO:0001666	6/140	386/50470	0.015544041	5.603626943	4.78858471	0.000764034	0.031732887	Pt2G05780.1/Pt4G08000.1/Pt4G08890.1/Pt5G58810.1/Pt5G58800.1/Pt0G13270.1	6	root	R1down	SL	rehydration
GO:0003032	detection of oxygen	BP	GO:0003032	GO:0003032	2/140	18/50470	0.111111111	40.05555556	8.740630904	0.001135319	0.041606111	Pt4G08890.1/Pt0G13270.1	2	root	R1down	SL	rehydration
GO:0070483	detection of hypoxia	BP	GO:0070483	GO:0070483	2/140	18/50470	0.111111111	40.05555556	8.740630904	0.001135319	0.041606111	Pt4G08890.1/Pt0G13270.1	2	root	R1down	SL	rehydration
GO:0015112	nitrate transmembrane transporter activity	MF	GO:0015112	GO:0015112	1月2日	89/50470	0.011235955	283.5393258	16.79421917	0.003523773	0.015159221	Pt9G55870.1	1	root	R10up	SL	rehydration
GO:0015706	nitrate transmembrane transport	BP	GO:0015706	GO:0015706	1月2日	111/50470	0.009009009	227.3423423	15.0282374	0.004393859	0.015159221	Pt9G55870.1	1	root	R10up	SL	rehydration
GO:0002181	cytoplasmic translation	BP	GO:0002181	GO:0002181	1月2日	316/50470	0.003164557	79.85759494	8.852248184	0.012483212	0.015159221	Pt7G44550.1	1	root	R10up	SL	rehydration
GO:0015103	inorganic anion transmembrane transporter activity	MF	GO:0015103	GO:0015103	1月2日	316/50470	0.003164557	79.85759494	8.852248184	0.012483212	0.015159221	Pt9G55870.1	1	root	R10up	SL	rehydration
GO:0022625	cytosolic large ribosomal subunit	CC	GO:0022625	GO:0022625	1月2日	321/50470	0.003115265	78.61370717	8.781710293	0.012680101	0.015159221	Pt7G44550.1	1	root	R10up	SL	rehydration
GO:0015934	large ribosomal subunit	CC	GO:0015934	GO:0015934	1月2日	367/50470	0.002724796	68.76021798	8.201537249	0.014490559	0.015159221	Pt7G44550.1	1	root	R10up	SL	rehydration
GO:0015698	inorganic anion transport	BP	GO:0015698	GO:0015698	1月2日	384/50470	0.002604167	65.71614583	8.013816302	0.015159221	0.015159221	Pt9G55870.1	1	root	R10up	SL	rehydration
GO:0010618	aerenchyma formation	BP	GO:0010618	GO:0010618	1月3日	37/50470	0.027027027	454.6846847	21.28466465	0.002197758	0.012815931	Pt2G05780.1	1	root	R10dowm	SL	rehydration
GO:0003871	5-methyltetrahydropteroyltriglutamate-homocysteine S-methyltransferase activity	MF	GO:0003871	GO:0003871	1月3日	50/50470	0.02	336.4666667	18.29793951	0.002969178	0.012815931	Pt0G31400.1	1	root	R10dowm	SL	rehydration
GO:0008705	methionine synthase activity	MF	GO:0008705	GO:0008705	1月3日	50/50470	0.02	336.4666667	18.29793951	0.002969178	0.012815931	Pt0G31400.1	1	root	R10dowm	SL	rehydration
GO:0042084	5-methyltetrahydrofolate-dependent methyltransferase activity	MF	GO:0042084	GO:0042084	1月3日	50/50470	0.02	336.4666667	18.29793951	0.002969178	0.012815931	Pt0G31400.1	1	root	R10dowm	SL	rehydration
GO:0042085	5-methyltetrahydropteroyltri-L-glutamate-dependent methyltransferase activity	MF	GO:0042085	GO:0042085	1月3日	50/50470	0.02	336.4666667	18.29793951	0.002969178	0.012815931	Pt0G31400.1	1	root	R10dowm	SL	rehydration
GO:0010310	regulation of hydrogen peroxide metabolic process	BP	GO:0010310	GO:0010310	1月3日	53/50470	0.018867925	317.4213836	17.76987991	0.003147142	0.012815931	Pt2G05780.1	1	root	R10dowm	SL	rehydration
GO:0000304	response to singlet oxygen	BP	GO:0000304	GO:0000304	1月3日	55/50470	0.018181818	305.8787879	17.44206501	0.003265772	0.012815931	Pt2G05780.1	1	root	R10dowm	SL	rehydration
GO:0008172	S-methyltransferase activity	MF	GO:0008172	GO:0008172	1月3日	62/50470	0.016129032	271.344086	16.4222333	0.003680905	0.012815931	Pt0G31400.1	1	root	R10dowm	SL	rehydration
GO:0050667	homocysteine metabolic process	BP	GO:0050667	GO:0050667	1月3日	67/50470	0.014925373	251.0945274	15.79365436	0.003977358	0.012815931	Pt0G31400.1	1	root	R10dowm	SL	rehydration
GO:0009086	methionine biosynthetic process	BP	GO:0009086	GO:0009086	1月3日	108/50470	0.009259259	155.7716049	12.41426215	0.006406054	0.018577558	Pt0G31400.1	1	root	R10dowm	SL	rehydration
GO:0000097	sulfur amino acid biosynthetic process	BP	GO:0000097	GO:0000097	1月3日	132/50470	0.007575758	127.4494949	11.2156725	0.007825897	0.019055483	Pt0G31400.1	1	root	R10dowm	SL	rehydration
GO:0009067	aspartate family amino acid biosynthetic process	BP	GO:0009067	GO:0009067	1月3日	133/50470	0.007518797	126.4912281	11.17287032	0.007885027	0.019055483	Pt0G31400.1	1	root	R10dowm	SL	rehydration
GO:0006555	methionine metabolic process	BP	GO:0006555	GO:0006555	1月3日	150/50470	0.006666667	112.1555556	10.51176685	0.00888989	0.019831294	Pt0G31400.1	1	root	R10dowm	SL	rehydration
GO:0007584	response to nutrient	BP	GO:0007584	GO:0007584	1月3日	184/50470	0.005434783	91.43115942	9.474857733	0.01089758	0.019858817	Pt2G05780.1	1	root	R10dowm	SL	rehydration
GO:0009626	plant-type hypersensitive response	BP	GO:0009626	GO:0009626	1月3日	185/50470	0.005405405	90.93693694	9.448741377	0.010956589	0.019858817	Pt2G05780.1	1	root	R10dowm	SL	rehydration
GO:0034050	symbiont-induced defense-related programmed cell death	BP	GO:0034050	GO:0034050	1月3日	185/50470	0.005405405	90.93693694	9.448741377	0.010956589	0.019858817	Pt2G05780.1	1	root	R10dowm	SL	rehydration
GO:0000096	sulfur amino acid metabolic process	BP	GO:0000096	GO:0000096	1月3日	209/50470	0.004784689	80.49441786	8.87898754	0.012372091	0.02104216	Pt0G31400.1	1	root	R10dowm	SL	rehydration
GO:0009066	aspartate family amino acid metabolic process	BP	GO:0009066	GO:0009066	1月3日	233/50470	0.004291845	72.20314735	8.399134497	0.013786243	0.02104216	Pt0G31400.1	1	root	R10dowm	SL	rehydration
GO:2000377	regulation of reactive oxygen species metabolic process	BP	GO:2000377	GO:2000377	1月3日	256/50470	0.00390625	65.71614583	8.003675111	0.015140204	0.021953296	Pt2G05780.1	1	root	R10dowm	SL	rehydration
GO:0009627	systemic acquired resistance	BP	GO:0009627	GO:0009627	1月3日	271/50470	0.003690037	62.07872079	7.77313621	0.016022554	0.022126385	Pt2G05780.1	1	root	R10dowm	SL	rehydration
GO:0016298	lipase activity	MF	GO:0016298	GO:0016298	1月3日	343/50470	0.002915452	49.04761905	6.884181428	0.0202505	0.02553324	Pt2G05780.1	1	root	R10dowm	SL	rehydration
GO:0001666	response to hypoxia	BP	GO:0001666	GO:0001666	1月3日	386/50470	0.002590674	43.58376511	6.475263399	0.022769738	0.026412896	Pt2G05780.1	1	root	R10dowm	SL	rehydration
GO:0044272	sulfur compound biosynthetic process	BP	GO:0044272	GO:0044272	1月3日	386/50470	0.002590674	43.58376511	6.475263399	0.022769738	0.026412896	Pt0G31400.1	1	root	R10dowm	SL	rehydration
GO:1901607	alpha-amino acid biosynthetic process	BP	GO:1901607	GO:1901607	1月3日	452/50470	0.002212389	37.21976401	5.963770266	0.026628067	0.02812318	Pt0G31400.1	1	root	R10dowm	SL	rehydration
GO:0036293	response to decreased oxygen levels	BP	GO:0036293	GO:0036293	1月3日	457/50470	0.002188184	36.81254559	5.929540937	0.02691995	0.02812318	Pt2G05780.1	1	root	R10dowm	SL	rehydration
GO:0070482	response to oxygen levels	BP	GO:0070482	GO:0070482	1月3日	461/50470	0.002169197	36.49313087	5.902553344	0.027153415	0.02812318	Pt2G05780.1	1	root	R10dowm	SL	rehydration
GO:0008652	amino acid biosynthetic process	BP	GO:0008652	GO:0008652	1月3日	495/50470	0.002020202	33.98653199	5.686330388	0.029136356	0.029136356	Pt0G31400.1	1	root	R10dowm	SL	rehydration
GO:0005366	myo-inositol:proton symporter activity	MF	GO:0005366	GO:0005366	3/73	32/50470	0.09375	64.81592466	13.74347524	1.40E-05	0.003191101	PtJG11050.1/PtJG11080.1/Pt3G07500.1	3	root	R1up	SL	rehydration
GO:0005365	myo-inositol transmembrane transporter activity	MF	GO:0005365	GO:0005365	3/73	36/50470	0.083333333	57.61415525	12.93260498	2.00E-05	0.003191101	PtJG11050.1/PtJG11080.1/Pt3G07500.1	3	root	R1up	SL	rehydration
GO:0015798	myo-inositol transport	BP	GO:0015798	GO:0015798	3/73	36/50470	0.083333333	57.61415525	12.93260498	2.00E-05	0.003191101	PtJG11050.1/PtJG11080.1/Pt3G07500.1	3	root	R1up	SL	rehydration
GO:0016231	beta-N-acetylglucosaminidase activity	MF	GO:0016231	GO:0016231	2/73	7/50470	0.285714286	197.5342466	19.79120161	4.31E-05	0.004163333	Pt3G22420.1/Pt3G19280.1	2	root	R1up	SL	rehydration
GO:0015166	polyol transmembrane transporter activity	MF	GO:0015166	GO:0015166	3/73	52/50470	0.057692308	39.88672287	10.67779669	6.10E-05	0.004163333	PtJG11050.1/PtJG11080.1/Pt3G07500.1	3	root	R1up	SL	rehydration
GO:0015791	polyol transmembrane transport	BP	GO:0015791	GO:0015791	3/73	52/50470	0.057692308	39.88672287	10.67779669	6.10E-05	0.004163333	PtJG11050.1/PtJG11080.1/Pt3G07500.1	3	root	R1up	SL	rehydration
GO:0016054	organic acid catabolic process	BP	GO:0016054	GO:0016054	6/73	490/50470	0.012244898	8.465753425	6.320406248	7.98E-05	0.004237141	PtQG13580.1/Pt3G04110.1/Pt4G42980.1/Pt6G55970.1/Pt9G01560.1/Pt0G06600.1	6	root	R1up	SL	rehydration
GO:0046395	carboxylic acid catabolic process	BP	GO:0046395	GO:0046395	6/73	490/50470	0.012244898	8.465753425	6.320406248	7.98E-05	0.004237141	PtQG13580.1/Pt3G04110.1/Pt4G42980.1/Pt6G55970.1/Pt9G01560.1/Pt0G06600.1	6	root	R1up	SL	rehydration
GO:0004563	beta-N-acetylhexosaminidase activity	MF	GO:0004563	GO:0004563	2/73	11/50470	0.181818182	125.7036115	15.74263736	0.000112537	0.004553309	Pt3G22420.1/Pt3G19280.1	2	root	R1up	SL	rehydration
GO:0015929	hexosaminidase activity	MF	GO:0015929	GO:0015929	2/73	11/50470	0.181818182	125.7036115	15.74263736	0.000112537	0.004553309	Pt3G22420.1/Pt3G19280.1	2	root	R1up	SL	rehydration
GO:0008843	endochitinase activity	MF	GO:0008843	GO:0008843	2/73	15/50470	0.133333333	92.1826484	13.44241082	0.000214039	0.007307892	Pt3G22420.1/Pt3G19280.1	2	root	R1up	SL	rehydration
GO:0006561	proline biosynthetic process	BP	GO:0006561	GO:0006561	2/73	18/50470	0.111111111	76.81887367	12.24463447	0.000311009	0.009055096	Pt6G17770.1/Pt9G04120.1	2	root	R1up	SL	rehydration
GO:0046870	cadmium ion binding	MF	GO:0046870	GO:0046870	2/73	19/50470	0.105263158	72.77577505	11.90943722	0.000347273	0.009055096	Pt7G35330.1/Pt7G35410.1	2	root	R1up	SL	rehydration
GO:0015144	carbohydrate transmembrane transporter activity	MF	GO:0015144	GO:0015144	5/73	418/50470	0.011961722	8.269974438	5.680436957	0.000359931	0.009055096	PtJG11050.1/PtJG11080.1/Pt3G07500.1/Pt4G10210.1/Pt6G34170.1	5	root	R1up	SL	rehydration
GO:0034219	carbohydrate transmembrane transport	BP	GO:0034219	GO:0034219	5/73	418/50470	0.011961722	8.269974438	5.680436957	0.000359931	0.009055096	PtJG11050.1/PtJG11080.1/Pt3G07500.1/Pt4G10210.1/Pt6G34170.1	5	root	R1up	SL	rehydration
GO:0008643	carbohydrate transport	BP	GO:0008643	GO:0008643	5/73	450/50470	0.011111111	7.681887367	5.418823447	0.00050309	0.011121776	PtJG11050.1/PtJG11080.1/Pt3G07500.1/Pt4G10210.1/Pt6G34170.1	5	root	R1up	SL	rehydration
GO:0009806	lignan metabolic process	BP	GO:0009806	GO:0009806	2/73	23/50470	0.086956522	60.11911852	10.79308589	0.000511881	0.011121776	Pt6G03660.1/Pt7G04490.1	2	root	R1up	SL	rehydration
GO:0009807	lignan biosynthetic process	BP	GO:0009807	GO:0009807	2/73	23/50470	0.086956522	60.11911852	10.79308589	0.000511881	0.011121776	Pt6G03660.1/Pt7G04490.1	2	root	R1up	SL	rehydration
GO:0015174	basic amino acid transmembrane transporter activity	MF	GO:0015174	GO:0015174	2/73	26/50470	0.076923077	53.18229715	10.12923266	0.00065571	0.012054982	Pt6G15230.1/Pt6G17770.1	2	root	R1up	SL	rehydration
GO:0015802	basic amino acid transport	BP	GO:0015802	GO:0015802	2/73	26/50470	0.076923077	53.18229715	10.12923266	0.00065571	0.012054982	Pt6G15230.1/Pt6G17770.1	2	root	R1up	SL	rehydration
GO:1990822	basic amino acid transmembrane transport	BP	GO:1990822	GO:1990822	2/73	26/50470	0.076923077	53.18229715	10.12923266	0.00065571	0.012054982	Pt6G15230.1/Pt6G17770.1	2	root	R1up	SL	rehydration
GO:0060918	auxin transport	BP	GO:0060918	GO:0060918	4/73	276/50470	0.014492754	10.01985309	5.718729298	0.000708152	0.012536922	Pt5G23410.1/Pt5G23380.1/Pt8G07050.1/Pt8G01010.1	4	root	R1up	SL	rehydration
GO:0009629	response to gravity	BP	GO:0009629	GO:0009629	4/73	284/50470	0.014084507	9.737603704	5.619939751	0.000787521	0.013252045	PtQG36670.1/Pt5G23410.1/Pt5G23380.1/Pt8G01010.1	4	root	R1up	SL	rehydration
GO:0009914	hormone transport	BP	GO:0009914	GO:0009914	4/73	286/50470	0.013986014	9.669508574	5.595852999	0.000808305	0.013252045	Pt5G23410.1/Pt5G23380.1/Pt8G07050.1/Pt8G01010.1	4	root	R1up	SL	rehydration
GO:1901606	alpha-amino acid catabolic process	BP	GO:1901606	GO:1901606	3/73	129/50470	0.023255814	16.07836891	6.526190369	0.000890288	0.013727668	Pt3G04110.1/Pt6G55970.1/Pt0G06600.1	3	root	R1up	SL	rehydration
GO:0006560	proline metabolic process	BP	GO:0006560	GO:0006560	2/73	33/50470	0.060606061	41.90120382	8.94519628	0.001058322	0.015329637	Pt6G17770.1/Pt9G04120.1	2	root	R1up	SL	rehydration
GO:0006572	tyrosine catabolic process	BP	GO:0006572	GO:0006572	2/73	33/50470	0.060606061	41.90120382	8.94519628	0.001058322	0.015329637	Pt3G04110.1/Pt6G55970.1	2	root	R1up	SL	rehydration
GO:0004568	chitinase activity	MF	GO:0004568	GO:0004568	2/73	35/50470	0.057142857	39.50684932	8.673161485	0.001190388	0.016693336	Pt3G22420.1/Pt3G19280.1	2	root	R1up	SL	rehydration
GO:0015850	organic hydroxy compound transport	BP	GO:0015850	GO:0015850	3/73	144/50470	0.020833333	14.40353881	6.130218483	0.001222315	0.016693336	PtJG11050.1/PtJG11080.1/Pt3G07500.1	3	root	R1up	SL	rehydration
GO:0009063	amino acid catabolic process	BP	GO:0009063	GO:0009063	3/73	156/50470	0.019230769	13.29557429	5.853803393	0.001537422	0.020413541	Pt3G04110.1/Pt6G55970.1/Pt0G06600.1	3	root	R1up	SL	rehydration
GO:0034389	lipid droplet organization	BP	GO:0034389	GO:0034389	2/73	41/50470	0.048780488	33.72535917	7.978249423	0.001631358	0.021075386	PtQG34150.1/Pt6G34170.1	2	root	R1up	SL	rehydration
GO:0042973	glucan endo-1,3-beta-D-glucosidase activity	MF	GO:0042973	GO:0042973	2/73	42/50470	0.047619048	32.92237443	7.876901195	0.001711326	0.021526682	Pt6G50450.1/Pt6G50440.1	2	root	R1up	SL	rehydration
GO:0004602	glutathione peroxidase activity	MF	GO:0004602	GO:0004602	2/73	46/50470	0.043478261	30.05955926	7.504482159	0.002049495	0.024491469	Pt9G08540.1/Pt9G08110.1	2	root	R1up	SL	rehydration
GO:0009074	aromatic amino acid family catabolic process	BP	GO:0009074	GO:0009074	2/73	46/50470	0.043478261	30.05955926	7.504482159	0.002049495	0.024491469	Pt3G04110.1/Pt6G55970.1	2	root	R1up	SL	rehydration
GO:0009926	auxin polar transport	BP	GO:0009926	GO:0009926	3/73	175/50470	0.017142857	11.85205479	5.473183809	0.00213274	0.024864622	Pt5G23410.1/Pt5G23380.1/Pt8G01010.1	3	root	R1up	SL	rehydration
GO:0008061	chitin binding	MF	GO:0008061	GO:0008061	2/73	48/50470	0.041666667	28.80707763	7.335629213	0.002229484	0.024878646	Pt3G22420.1/Pt3G19280.1	2	root	R1up	SL	rehydration
GO:0090406	pollen tube	CC	GO:0090406	GO:0090406	3/73	178/50470	0.016853933	11.65230106	5.418454333	0.002238037	0.024878646	PtJG11050.1/PtJG11080.1/Pt3G07500.1	3	root	R1up	SL	rehydration
GO:0051119	sugar transmembrane transporter activity	MF	GO:0051119	GO:0051119	4/73	384/50470	0.010416667	7.201769406	4.642955159	0.002375114	0.02580238	PtJG11050.1/PtJG11080.1/Pt3G07500.1/Pt4G10210.1	4	root	R1up	SL	rehydration
GO:0031408	oxylipin biosynthetic process	BP	GO:0031408	GO:0031408	2/73	65/50470	0.030769231	21.27291886	6.224544677	0.004046407	0.040622823	PtQG09280.1/PtQG34150.1	2	root	R1up	SL	rehydration
GO:1901607	alpha-amino acid biosynthetic process	BP	GO:1901607	GO:1901607	4/73	452/50470	0.008849558	6.118317372	4.160108958	0.004246679	0.040622823	Pt6G23570.1/Pt6G17770.1/Pt9G04120.1/Pt0G06600.1	4	root	R1up	SL	rehydration
GO:0002161	aminoacyl-tRNA editing activity	MF	GO:0002161	GO:0002161	1/73	3/50470	0.333333333	230.456621	15.12616781	0.004333024	0.040622823	Pt3G61620.1	1	root	R1up	SL	rehydration
GO:0005948	acetolactate synthase complex	CC	GO:0005948	GO:0005948	1/73	3/50470	0.333333333	230.456621	15.12616781	0.004333024	0.040622823	Pt6G23570.1	1	root	R1up	SL	rehydration
GO:0051499	D-aminoacyl-tRNA deacylase activity	MF	GO:0051499	GO:0051499	1/73	3/50470	0.333333333	230.456621	15.12616781	0.004333024	0.040622823	Pt3G61620.1	1	root	R1up	SL	rehydration
GO:0106074	aminoacyl-tRNA metabolism involved in translational fidelity	BP	GO:0106074	GO:0106074	1/73	3/50470	0.333333333	230.456621	15.12616781	0.004333024	0.040622823	Pt3G61620.1	1	root	R1up	SL	rehydration
GO:0010540	basipetal auxin transport	BP	GO:0010540	GO:0010540	2/73	68/50470	0.029411765	20.33440774	6.072015644	0.004419219	0.040622823	Pt5G23410.1/Pt5G23380.1	2	root	R1up	SL	rehydration
GO:0080161	auxin transmembrane transporter activity	MF	GO:0080161	GO:0080161	2/73	68/50470	0.029411765	20.33440774	6.072015644	0.004419219	0.040622823	Pt8G07050.1/Pt8G01010.1	2	root	R1up	SL	rehydration
GO:0009624	response to nematode	BP	GO:0009624	GO:0009624	4/73	463/50470	0.008639309	5.97295778	4.091299798	0.004621744	0.041040532	Pt5G23410.1/Pt5G23380.1/Pt6G34170.1/Pt8G01010.1	4	root	R1up	SL	rehydration
GO:0022821	solute:potassium antiporter activity	MF	GO:0022821	GO:0022821	2/73	75/50470	0.026666667	18.43652968	5.751331463	0.005348385	0.041040532	Pt5G23410.1/Pt5G23380.1	2	root	R1up	SL	rehydration
GO:0016208	AMP binding	MF	GO:0016208	GO:0016208	2/73	76/50470	0.026315789	18.19394376	5.70905622	0.005487823	0.041040532	PtQG26880.1/Pt7G09560.1	2	root	R1up	SL	rehydration
GO:0005351	carbohydrate:proton symporter activity	MF	GO:0005351	GO:0005351	3/73	246/50470	0.012195122	8.431339793	4.446829329	0.005534425	0.041040532	PtJG11050.1/PtJG11080.1/Pt3G07500.1	3	root	R1up	SL	rehydration
GO:0005402	carbohydrate:monoatomic cation symporter activity	MF	GO:0005402	GO:0005402	3/73	246/50470	0.012195122	8.431339793	4.446829329	0.005534425	0.041040532	PtJG11050.1/PtJG11080.1/Pt3G07500.1	3	root	R1up	SL	rehydration
GO:0008645	hexose transmembrane transport	BP	GO:0008645	GO:0008645	3/73	246/50470	0.012195122	8.431339793	4.446829329	0.005534425	0.041040532	PtJG11050.1/PtJG11080.1/Pt3G07500.1	3	root	R1up	SL	rehydration
GO:0015149	hexose transmembrane transporter activity	MF	GO:0015149	GO:0015149	3/73	246/50470	0.012195122	8.431339793	4.446829329	0.005534425	0.041040532	PtJG11050.1/PtJG11080.1/Pt3G07500.1	3	root	R1up	SL	rehydration
GO:0046323	D-glucose import	BP	GO:0046323	GO:0046323	3/73	246/50470	0.012195122	8.431339793	4.446829329	0.005534425	0.041040532	PtJG11050.1/PtJG11080.1/Pt3G07500.1	3	root	R1up	SL	rehydration
GO:1904659	D-glucose transmembrane transport	BP	GO:1904659	GO:1904659	3/73	246/50470	0.012195122	8.431339793	4.446829329	0.005534425	0.041040532	PtJG11050.1/PtJG11080.1/Pt3G07500.1	3	root	R1up	SL	rehydration
GO:0006570	tyrosine metabolic process	BP	GO:0006570	GO:0006570	2/73	78/50470	0.025641026	17.72743238	5.626874439	0.005771674	0.041040532	Pt3G04110.1/Pt6G55970.1	2	root	R1up	SL	rehydration
GO:0003850	2-deoxyglucose-6-phosphatase activity	MF	GO:0003850	GO:0003850	1/73	4/50470	0.25	172.8424658	13.08074523	0.005773246	0.041040532	PtJG53720.1	1	root	R1up	SL	rehydration
GO:0004346	glucose-6-phosphatase activity	MF	GO:0004346	GO:0004346	1/73	4/50470	0.25	172.8424658	13.08074523	0.005773246	0.041040532	PtJG53720.1	1	root	R1up	SL	rehydration
GO:0010283	pinoresinol reductase activity	MF	GO:0010283	GO:0010283	1/73	4/50470	0.25	172.8424658	13.08074523	0.005773246	0.041040532	Pt6G03660.1	1	root	R1up	SL	rehydration
GO:0050309	sugar-terminal-phosphatase activity	MF	GO:0050309	GO:0050309	1/73	4/50470	0.25	172.8424658	13.08074523	0.005773246	0.041040532	PtJG53720.1	1	root	R1up	SL	rehydration
GO:0008652	amino acid biosynthetic process	BP	GO:0008652	GO:0008652	4/73	495/50470	0.008080808	5.586827176	3.903103003	0.005838402	0.041040532	Pt6G23570.1/Pt6G17770.1/Pt9G04120.1/Pt0G06600.1	4	root	R1up	SL	rehydration
GO:0015145	monosaccharide transmembrane transporter activity	MF	GO:0015145	GO:0015145	3/73	256/50470	0.01171875	8.101990582	4.335698788	0.006176437	0.042176239	PtJG11050.1/PtJG11080.1/Pt3G07500.1	3	root	R1up	SL	rehydration
GO:0015749	monosaccharide transmembrane transport	BP	GO:0015749	GO:0015749	3/73	256/50470	0.01171875	8.101990582	4.335698788	0.006176437	0.042176239	PtJG11050.1/PtJG11080.1/Pt3G07500.1	3	root	R1up	SL	rehydration
GO:0009630	gravitropism	BP	GO:0009630	GO:0009630	3/73	263/50470	0.011406844	7.886348247	4.261437833	0.006651248	0.044232767	Pt5G23410.1/Pt5G23380.1/Pt8G01010.1	3	root	R1up	SL	rehydration
GO:0090333	regulation of stomatal closure	BP	GO:0090333	GO:0090333	2/73	84/50470	0.023809524	16.46118721	5.397578637	0.006662676	0.044232767	Pt5G23410.1/Pt5G23380.1	2	root	R1up	SL	rehydration
GO:0006549	isoleucine metabolic process	BP	GO:0006549	GO:0006549	1/73	5/50470	0.2	138.2739726	11.68286889	0.007211413	0.046581832	Pt6G23570.1	1	root	R1up	SL	rehydration
GO:0009097	isoleucine biosynthetic process	BP	GO:0009097	GO:0009097	1/73	5/50470	0.2	138.2739726	11.68286889	0.007211413	0.046581832	Pt6G23570.1	1	root	R1up	SL	rehydration
GO:0009084	glutamine family amino acid biosynthetic process	BP	GO:0009084	GO:0009084	2/73	90/50470	0.022222222	15.36377473	5.190774902	0.007612025	0.048513974	Pt6G17770.1/Pt9G04120.1	2	root	R1up	SL	rehydration
GO:0015295	solute:proton symporter activity	MF	GO:0015295	GO:0015295	3/73	278/50470	0.010791367	7.46082586	4.111162283	0.007740358	0.048682776	PtJG11050.1/PtJG11080.1/Pt3G07500.1	3	root	R1up	SL	rehydration
